# Supplementary material for: Of Asian Forests and European Fields: Eastern U.S. Plant Invasions in a Global Floristic Context
Source: PLoS One. 2008 Nov 3;3(11):e3630. doi: 10.1371/journal.pone.0003630 (PMC2572842; doi:10.1371/journal.pone.0003630)
Supplement: Dataset S1 — Native floristic zones of alien plant taxa of the Eastern U.S. database. (0.92 MB XLS) [file pone.0003630.s001.xls]

## Sheet: data
USDA_code	Scientific Name	State Distribution	Family	Order	Class	Division	GrowthHabit	Duration	Nativity	Native floristic regions (Takhtajan)	Floristic region source	Floristic region comments	Invasive in ENA	Habitat classes (invasive only)	Detailed habitat description (invasive only)
AEGE	Aegilops geniculata	CA, NY, VA	Poaceae	Cyperales	Liliopsida	Magnoliophyta	Graminoid	Annual	Introduced to U.S.	1, 5, 6	GRIN		WI	(?)	(?)
ABTH	Abutilon theophrasti	AL, AR, AZ, CA, CO, CT, DC, DE, FL, GA, IA, ID, IL, IN, KS, KY, LA, MA, MD, ME, MI, MN, MO, MS, MT, NC, ND, NE, NH, NJ, NM, NV, NY, OH, OK, OR, PA, RI, SC, SD, TN, TX, UT, VA, VT, WA, WI, WV, WY	Malvaceae	Malvales	Magnoliopsida	Magnoliophyta	Forb/herb	Annual	Introduced to U.S.	1, 6, 7, 8	GRIN		USWEEDS	roadsides, open, managed	agricultural weed, roadsides, waste places, unkempt cultivated fields
ACCA5	Acer campestre	CA, IN, MA, NJ, NY, OH, PA	Aceraceae	Sapindales	Magnoliopsida	Magnoliophyta	Tree, Shrub	Perennial	Introduced to U.S.	1, 6, 8	GRIN		USWEEDS	forest	forest
ACGI	Acer ginnala	CT, IA, IL, KY, MA, ME, MI, MN, ND, NH, NY, OH, PA, VT, WI	Aceraceae	Sapindales	Magnoliopsida	Magnoliophyta	Tree, Shrub	Perennial	Introduced to U.S.	1, 2	GRIN		USWEEDS	(?)	(?)
ACPA2	Acer palmatum	DC, DE, NY, OH, PA	Aceraceae	Sapindales	Magnoliopsida	Magnoliophyta	Tree, Shrub	Perennial	Introduced to U.S.	2	GRIN		USWEEDS	forest	forest, suburban woodlands
ACPL	Acer platanoides	CT, DC, DE, ID, IL, IN, KY, MA, MD, ME, MI, MN, MT, NC, NH, NJ, NY, OH, OR, PA, RI, TN, VA, VT, WA, WI, WV	Aceraceae	Sapindales	Magnoliopsida	Magnoliophyta	Tree	Perennial	Introduced to U.S.	1, 8	GRIN		USWEEDS	open, forest	suburban woodlands, vacant lots, hedgerows, disturbed forests, forests
ACPS	Acer pseudoplatanus	CT, DC, DE, IL, KY, MA, MD, ME, MI, NC, NJ, NY, PA, RI	Aceraceae	Sapindales	Magnoliopsida	Magnoliophyta	Tree	Perennial	Introduced to U.S.	1, 6, 8	GRIN		USWEEDS	roadsides, open, managed, forest	Abandoned Field, Early Successional Forest, Edge, Open Disturbed Area, Pasture, Roadside, Vacant Lot,Yard or Garden
AEPO	Aegopodium podagraria	CT, DC, DE, GA, ID, IL, IN, KY, MA, MD, ME, MI, MN, MO, MT, NC, NH, NJ, NY, OH, OR, PA, RI, SC, TN, VA, VT, WA, WI, WV	Apiaceae	Apiales	Magnoliopsida	Magnoliophyta	Forb/herb	Perennial	Introduced to U.S.	1, 6, 8	GRIN		USWEEDS	open, managed, forest	disturbed areas, forests, old fields, pastures
AEHI	Aesculus hippocastanum	CT, GA, IA, IL, IN, MA, MD, ME, MI, MN, NC, NJ, NY, OH, OR, PA, RI, SC, VA, WV	Hippocastanaceae	Sapindales	Magnoliopsida	Magnoliophyta	Tree	Perennial	Introduced to U.S.	1	GRIN		USWEEDS	open	suburban, urban lots
AGCA5	Agrostis capillaris	AK, AL, AR, CA, CT, DC, HI, ID, IL, IN, KY, MA, MD, ME, MI, MO, MS, MT, NC, ND, NH, NJ, NV, NY, OH, OR, PA, RI, SC, TN, UT, VA, VT, WA, WV, WY	Poaceae	Cyperales	Liliopsida	Magnoliophyta	Graminoid	Perennial	Introduced to U.S.	1, 5, 6, 8	GRIN		USWEEDS	roadsides, open, managed	meadows, roadsides, disturbed areas, lawns pastures
AGGI2	Agrostis gigantea	AK, AL, AR, AZ, CA, CO, CT, DC, DE, GA, IA, ID, IL, IN, KS, KY, LA, MA, MD, ME, MI, MN, MO, MS, MT, ND, NE, NH, NJ, NM, NV, NY, OH, OK, OR, PA, RI, SC, TN, TX, UT, VA, VT, WA, WI, WV, WY	Poaceae	Cyperales	Liliopsida	Magnoliophyta	Graminoid	Perennial	Introduced to U.S.	1, 8, 2	GRIN		USWEEDS	wetlands, open	moist meadows, shores, marshes
AIAL	Ailanthus altissima	AL, AR, AZ, CA, CO, CT, DC, DE, FL, GA, HI, IA, ID, IL, IN, KS, KY, LA, MA, MD, ME, MI, MO, MS, NC, NE, NJ, NM, NV, NY, OH, OK, OR, PA, RI, SC, TN, TX, UT, VA, WA, WI, WV	Simaroubaceae	Sapindales	Magnoliopsida	Magnoliophyta	Tree	Perennial	Introduced to U.S.	2	GRIN		USWEEDS	open, forest	urban, hedges, woodlots, forests
AICA	Aira caryophyllea	AK, AL, AR, CA, CT, DC, DE, FL, GA, HI, ID, IL, IN, LA, MA, MD, MO, MS, NC, NH, NJ, NY, OH, OK, OR, PA, SC, TN, TX, VA, VT, WA, WY	Poaceae	Cyperales	Liliopsida	Magnoliophyta	Graminoid	Annual	Introduced to U.S.	5, 6, 10, 12	GRIN		USWEEDS	roadsides, open, managed	Lawns, pastures, abandoned fields, disturbed sites, igneous glades, roadsides
AJRE	Ajuga reptans	AL, AR, CT, DC, DE, FL, GA, IA, IL, IN, KS, KY, LA, MA, MD, ME, MI, MS, NC, NJ, NY, OH, OR, PA, RI, SC, TN, TX, UT, VA, VT, WA, WI, WV	Lamiaceae	Lamiales	Magnoliopsida	Magnoliophyta	Forb/herb	Perennial	Introduced to U.S.	1, 6	GRIN		USWEEDS	open, managed	lawns, edges of yards, nursery plots, and edges of woodlands
AKQU	Akebia quinata	CT, DC, DE, GA, IL, IN, KY, LA, MA, MD, MI, MO, NC, NJ, NY, OH, PA, RI, SC, VA, WV	Lardizabalaceae	Ranunculales	Magnoliopsida	Magnoliophyta	Vine	Perennial	Introduced to U.S.	2	GRIN		USWEEDS	roadsides, riparian, forest	roadsides, suburban woodlands, floodplains
ALJU	Albizia julibrissin	AL, AR, AZ, CA, DC, DE, FL, GA, IL, IN, KY, LA, MA, MD, MO, MS, NC, NJ, NM, NY, OH, OK, PA, SC, TN, TX, UT, VA, WV	Fabaceae	Fabales	Magnoliopsida	Magnoliophyta	Tree, Shrub	Perennial	Introduced to U.S.	1, 2, 8, 16	GRIN		USWEEDS	open, forest	suburban woodlots, disturbed areas, forests
ALPE4	Alliaria petiolata	AK, AR, CO, CT, DC, DE, GA, IA, ID, IL, IN, KS, KY, MA, MD, ME, MI, MN, MO, NC, ND, NE, NH, NJ, NY, OH, OK, OR, PA, SC, TN, UT, VA, VT, WA, WI, WV	Brassicaceae	Capparales	Magnoliopsida	Magnoliophyta	Forb/herb	Annual, Biennial	Introduced to U.S.	1, 2, 6, 8	GRIN		USWEEDS	managed, forest	gardens, forest edge, forests
ALVI	Allium vineale	AK, AL, AR, CA, CT, DC, DE, FL, GA, IA, IL, IN, KS, KY, LA, MA, MD, ME, MI, MO, MS, MT, NC, NE, NJ, NY, OH, OK, OR, PA, RI, SC, TN, VA, VT, WA, WI, WV	Liliaceae	Liliales	Liliopsida	Magnoliophyta	Forb/herb	Perennial	Introduced to U.S.	1, 6, 8	GRIN		USWEEDS	open, managed	lawns, cultivated fields, disturbed places
ALGL2	Alnus glutinosa	CT, DC, DE, IA, IL, IN, KS, MA, MI, MN, MO, NJ, NY, OH, PA, TN, VT, WI	Betulaceae	Fagales	Magnoliopsida	Magnoliophyta	Tree	Perennial	Introduced to U.S.	1, 6, 8	GRIN		USWEEDS	roadsides, wetland	roadsides, wetlands
ALPH	Alternanthera philoxeroides	AL, AR, CA, FL, GA, IL, KY, LA, MS, NC, OK, PR, SC, TN, TX, VA	Amaranthaceae	Caryophyllales	Magnoliopsida	Magnoliophyta	Forb/herb	Perennial	Introduced to U.S.	25, 26	GRIN		USWEEDS	aquatic, wetland	blackwater rivers, ditches, lakes, ponds, wet soils
AMBR7	Ampelopsis brevipedunculata	CT, DC, DE, GA, IA, IL, KY, MA, MD, MI, NC, NH, NJ, NY, OH, PA, RI, VA, WI	Vitaceae	Rhamnales	Magnoliopsida	Magnoliophyta	Vine	Perennial	Introduced to U.S.	2	GRIN		USWEEDS	open	thickets, disturbed areas
ANCO2	Anthemis cotula	AK, AL, AR, AZ, CA, CO, CT, DC, DE, FL, GA, HI, IA, ID, IL, IN, KS, KY, LA, MA, MD, ME, MI, MN, MO, MS, MT, NC, ND, NE, NH, NJ, NM, NV, NY, OH, OK, OR, PA, RI, SC, SD, TN, TX, UT, VA, VT, WA, WI, WV, WY	Asteraceae	Asterales	Magnoliopsida	Magnoliophyta	Forb/herb	Annual	Introduced to U.S.	1, 5, 6, 7, 8,	GRIN		USWEEDS	roadsides, open, managed	agricultural weed, roadsides, disturbed areas
ANODO2	Anthoxanthum odoratum ssp. odoratum	AK, AL, AR, CA, CO, CT, DC, DE, GA, HI, ID, IL, IN, KY, LA, MA, MD, ME, MI, MO, MS, NC, NH, NJ, NM, NY, OH, OR, PA, RI, SC, TN, TX, VA, VT, WA, WI, WV	Poaceae	Cyperales	Liliopsida	Magnoliophyta	Graminoid	Perennial	Introduced to U.S.	1, 5, 6, 8	GRIN		USWEEDS	roadsides, open, managed	lawns, roadsides, disturbed areas
AREL8	Aralia elata	CT, IL, MI, NH, NY, OH, OR, PA, WA, WI	Araliaceae	Apiales	Magnoliopsida	Magnoliophyta	Tree	Perennial	Introduced to U.S.	2	GRIN		USWEEDS	(?)	sun to partial shade (?)
ARMI2	Arctium minus	AL, AR, AZ, CA, CO, CT, DC, DE, GA, IA, ID, IL, IN, KS, KY, LA, MA, MD, ME, MI, MN, MO, MS, MT, NC, ND, NE, NH, NJ, NM, NV, NY, OH, OK, OR, PA, RI, SC, SD, TN, TX, UT, VA, VT, WA, WI, WV, WY	Asteraceae	Asterales	Magnoliopsida	Magnoliophyta	Forb/herb	Biennial	Introduced to U.S.	1, 6, 7, 8	GRIN		USWEEDS	roadsides, open, managed	fields, roadsides, waste places, disturbed areas, pastures, barnyards
AREL3	Arrhenatherum elatius	AK, AL, AR, AZ, CA, CO, CT, DC, DE, GA, HI, IA, ID, IL, IN, KS, KY, LA, MA, MD, ME, MI, MN, MO, MS, MT, NC, NE, NH, NJ, NM, NV, NY, OH, OR, PA, RI, SD, TN, UT, VA, VT, WA, WI, WV, WY	Poaceae	Cyperales	Liliopsida	Magnoliophyta	Graminoid	Perennial	Introduced to U.S.	1, 5, 6, 8	GRIN		USWEEDS	roadsides, open	meadows fields roadsides wastegrounds
ARVUV	Artemisia vulgaris var. vulgaris	AL, CA, CT, DC, DE, FL, GA, HI, IA, ID, IL, IN, KS, KY, LA, MA, MD, ME, MI, MN, MO, MT, NC, NH, NJ, NY, OH, OR, PA, RI, SC, TN, VA, VT, WA, WI, WV	Asteraceae	Asterales	Magnoliopsida	Magnoliophyta	Subshrub, Forb/herb	Perennial	Introduced to U.S.	1, 2, 6, 8	GRIN	species-level taxon only in GRIN	USWEEDS	roadsides, managed	roadsides, pastures, disturbed areas
ARHI3	Arthraxon hispidus	AL, AR, DC, DE, FL, GA, HI, IL, IN, KS, KY, LA, MA, MD, MO, MS, NC, NJ, NY, OH, OK, OR, PA, SC, TN, TX, VA, WV	Poaceae	Cyperales	Liliopsida	Magnoliophyta	Graminoid	Annual	Introduced to U.S.	2, 17, 16, 18, 29	GRIN		USWEEDS	roadsides, open, riparian, wetland, forest	ditches, disturbed areas, riparian areas, wet forests, roadsides, shores, and in low woods and fields
ARDO4	Arundo donax	AL, AR, AZ, CA, DE, FL, GA, HI, IL, KS, KY, LA, MD, MO, MS, NC, NM, NV, OK, PR, SC, TN, TX, UT, VA, VI, WV	Poaceae	Cyperales	Liliopsida	Magnoliophyta	Subshrub, Shrub, Graminoid	Perennial	Introduced to U.S.	2, 6, 7, 8, 16	GRIN	indian distribution unclear	USWEEDS	roadsides, wetlands, open	roadsides and forest margins riversides and stream channels ditches
ASOF	Asparagus officinalis	AL, AR, AZ, CA, CO, CT, DC, DE, FL, GA, IA, ID, IL, IN, KS, KY, LA, MA, MD, ME, MI, MN, MO, MS, MT, NC, ND, NE, NH, NJ, NM, NV, NY, OH, OK, OR, PA, RI, SC, SD, TN, TX, UT, VA, VT, WA, WI, WV, WY	Liliaceae	Liliales	Liliopsida	Magnoliophyta	Forb/herb	Perennial	Introduced to U.S.	1, 6, 8	GRIN		USWEEDS	roadsides, open, managed, forest	Fields, fencerows, roadsides, disturbed areas pastures, fencerows, old cultivated fields, disturbed sites, open woods, roadsides, railroads
BAVU2	Bambusa vulgaris	FL, HI, PR, SC, VI	Poaceae	Cyperales	Liliopsida	Magnoliophyta	Tree, Shrub, Subshrub	Perennial	Introduced to U.S.	17	GRIN	known only in cultivation probable origin southeast asia	USWEEDS	(?)	(?)
BAVU	Barbarea vulgaris	AL, AR, CA, CO, CT, DC, DE, FL, GA, IA, ID, IL, IN, KS, KY, MA, MD, ME, MI, MN, MO, MT, NC, ND, NE, NH, NJ, NM, NY, OH, OK, OR, PA, RI, SC, SD, TN, UT, VA, VT, WA, WI, WV, WY	Brassicaceae	Capparales	Magnoliopsida	Magnoliophyta	Forb/herb	Biennial	Introduced to U.S.	1, 6, 8	GRIN		USWEEDS	open	fields, disturbed areas
BASC5	Bassia scoparia	AZ, CA, CO, CT, DE, IA, ID, IL, IN, KS, KY, LA, MA, ME, MI, MN, MO, MS, MT, ND, NE, NH, NJ, NM, NV, NY, OH, OK, OR, PA, RI, SC, SD, TN, TX, UT, VA, VT, WA, WI, WV, WY	Chenopodiaceae	Caryophyllales	Magnoliopsida	Magnoliophyta	Forb/herb	Annual	Introduced to U.S.	2, 8	GRIN	not enough for 1	USWEEDS	roadsides, open	wasteground, railroads
BETH	Berberis thunbergii	CT, DC, DE, GA, IA, IL, IN, KS, KY, MA, MD, ME, MI, MN, MO, NC, ND, NE, NH, NJ, NY, OH, PA, RI, SC, SD, TN, VA, VT, WI, WV, WY	Berberidaceae	Ranunculales	Magnoliopsida	Magnoliophyta	Shrub	Perennial	Introduced to U.S.	2	GRIN		USWEEDS	roadside, open, forest	roadsides, thickets, forests, old fields
BEVU	Berberis vulgaris	CO, CT, DE, IA, ID, IL, IN, KS, MA, MD, ME, MI, MN, MO, MT, NC, ND, NE, NH, NJ, NM, NY, OH, PA, RI, SD, VA, VT, WA, WI, WV	Berberidaceae	Ranunculales	Magnoliopsida	Magnoliophyta	Shrub	Perennial	Introduced to U.S.	1, 6, 8	GRIN		USWEEDS	open	disturbed areas
BEPE3	Betula pendula	CO, CT, IA, IL, IN, KY, MA, ME, MI, NH, NJ, NY, OH, OR, PA, VA, VT, WA, WI	Betulaceae	Fagales	Magnoliopsida	Magnoliophyta	Tree	Perennial	Introduced to U.S.	1, 6, 8	GRIN		USWEEDS	roadsides, open, wetland	Abandoned plantings, roadsides, edges of bogs, waste places, wetlands
BRRA	Brassica rapa	AK, AL, AR, AZ, CA, CO, CT, DC, DE, FL, GA, HI, IA, ID, IL, IN, KS, KY, LA, MA, MD, ME, MI, MN, MO, MS, MT, NC, ND, NE, NH, NJ, NM, NV, NY, OH, OK, OR, PA, RI, SC, SD, TN, TX, UT, VA, VT, WA, WI, WV, WY	Brassicaceae	Capparales	Magnoliopsida	Magnoliophyta	Forb/herb	Annual, Biennial	Introduced to U.S.	1, 6, 8	GRIN	known only in cultivation and naturalized, probable origin in Eurasia	USWEEDS	open, managed	fields, disturbed areas, field weed
BRINI	Bromus inermis ssp. inermis	AK, AR, AZ, CA, CO, CT, DC, DE, GA, IA, ID, IL, IN, KS, KY, LA, MA, MD, ME, MI, MN, MO, MS, MT, NC, ND, NE, NH, NJ, NM, NV, NY, OH, OK, OR, PA, RI, SC, SD, TN, TX, UT, VA, VT, WA, WI, WV, WY	Poaceae	Cyperales	Liliopsida	Magnoliophyta	Graminoid	Perennial	Introduced to U.S.	1, 2, 8	GRIN		USWEEDS	open	disturbed areas
BRST2	Bromus sterilis	AL, AR, AZ, CA, CO, CT, DC, DE, HI, ID, IL, IN, KY, MA, MD, MI, MO, MS, NC, NJ, NM, NV, NY, OH, OK, OR, PA, RI, TN, TX, UT, VA, WA, WV	Poaceae	Cyperales	Liliopsida	Magnoliophyta	Graminoid	Annual	Introduced to U.S.	1, 6, 8	GRIN		USWEEDS	open	disturbed areas, fields waste places
BRTE	Bromus tectorum	AK, AL, AR, AZ, CA, CO, CT, DC, DE, FL, GA, HI, IA, ID, IL, IN, KS, KY, LA, MA, MD, ME, MI, MN, MO, MS, MT, NC, ND, NE, NH, NJ, NM, NV, NY, OH, OK, OR, PA, RI, SC, SD, TN, TX, UT, VA, VT, WA, WI, WV, WY	Poaceae	Cyperales	Liliopsida	Magnoliophyta	Graminoid	Annual	Introduced to U.S.	1, 6, 7, 8	Flora of Japan	Naturalized in japan-- from Europe-- (Flora of Japan)	USWEEDS	open	disturbed areas
BRPA4	Broussonetia papyrifera	AL, AR, CT, DC, DE, FL, GA, HI, IL, IN, KS, KY, LA, MA, MD, MO, MS, NC, NJ, NY, OH, OK, PA, RI, SC, TN, TX, VA, WV	Moraceae	Urticales	Magnoliopsida	Magnoliophyta	Tree	Perennial	Introduced to U.S.	2, 8, 17, 18	GRIN		USWEEDS	roadsides, open	urban lots, disturbed areas, roadsides
BUDA2	Buddleja davidii	CA, CT, GA, HI, IL, KY, MA, MD, MI, NC, NJ, NY, OH, OR, PA, PR, SC, TN, VA, WA, WV	Buddlejaceae	Scrophulariales	Magnoliopsida	Magnoliophyta	Shrub	Perennial	Introduced to U.S.	2	GRIN		USWEEDS	open, riparian	disturbed thickets, streambanks
BULI	Buddleja lindleyana	AL, AR, FL, GA, LA, MS, NC, SC, TX	Buddlejaceae	Scrophulariales	Magnoliopsida	Magnoliophyta	Shrub	Perennial	Introduced to U.S.	2	GRIN		USWEEDS	roadsides, riparian, open,	coastal forest edges, roadsides, abandoned railroads, rural dumps, stream and river banks and some disturbed habitats
BUUM	Butomus umbellatus	CT, ID, IL, IN, ME, MI, MN, MT, ND, NE, NY, OH, PA, SD, VT, WI	Butomaceae	Alismatales	Liliopsida	Magnoliophyta	Forb/herb	Perennial	Introduced to U.S.	1, 2, 6, 8	GRIN		USWEEDS	aquatic, wetland, riparian	Mud and shallow water of streams, lakes, and ditches shores of lakes, ponds and riverbanks
CADI	Callicarpa dichotoma	DE, NC, SC, TN, VA	Verbenaceae	Lamiales	Magnoliopsida	Magnoliophyta	Shrub	Perennial	Introduced to U.S.	2, 17	GRIN		USWEEDS	roadsides, wetland, forest	roadsides, woodland edges, suburban woodlands, bogs
CAST	Callitriche stagnalis	AL, CA, CT, DE, MA, MD, MT, NJ, NY, OR, PA, TN, VA, WA, WI	Callitrichaceae	Callitrichales	Magnoliopsida	Magnoliophyta	Forb/herb	Perennial	Introduced to U.S.	1, 6	GRIN		USWEEDS	aquatic, wetlands	ponds, stagnant water, wet soil
CAVU	Calluna vulgaris	CT, MA, ME, MI, NH, NJ, NY, OH, RI, VT, WA, WI, WV	Ericaceae	Ericales	Magnoliopsida	Magnoliophyta	Shrub	Perennial	Introduced to U.S.	1, 5, 6,	GRIN		USWEEDS	roadsides, open	roadbanks, sandy coastal soils
CARA	Campanula rapunculoides	CO, CT, DC, DE, IA, ID, IL, IN, KS, KY, MA, MD, ME, MI, MN, MO, MT, NC, ND, NE, NH, NJ, NM, NV, NY, OH, OR, PA, RI, SD, TN, TX, UT, VA, VT, WA, WI, WV, WY	Campanulaceae	Campanulales	Magnoliopsida	Magnoliophyta	Forb/herb	Perennial	Introduced to U.S.	1, 8	GRIN		USWEEDS	roadsides, open, managed	disturbed areas, lawns, roadsides
CABU2	Capsella bursa-pastoris	AK, AL, AR, AZ, CA, CO, CT, DC, DE, FL, GA, HI, IA, ID, IL, IN, KS, KY, LA, MA, MD, ME, MI, MN, MO, MS, MT, NC, ND, NE, NH, NJ, NM, NV, NY, OH, OK, OR, PA, RI, SC, SD, TN, TX, UT, VA, VT, WA, WI, WV, WY	Brassicaceae	Capparales	Magnoliopsida	Magnoliophyta	Forb/herb	Annual	Introduced to U.S.	unknown	http://www.ann.com.au/herbs/Monographs/capsella.htm	worldwide weed, origin obscure; "probably originating in southern Europe or western Asia"	USWEEDS	roadsides, open, managed	agricultural weed, fields, roadsides, disturbed areas
CAAR18	Caragana arborescens	AK, CA, CO, IA, ID, IL, MA, MD, ME, MI, MN, MT, ND, NE, NM, OR, SD, UT, WA, WI, WY	Fabaceae	Fabales	Magnoliopsida	Magnoliophyta	Tree, Shrub	Perennial	Introduced to U.S.	1, 2, 8	GRIN		USWEEDS	open, forest	forest, grassland (?)
CAIM	Cardamine impatiens	CT, DE, KY, MA, ME, MI, NC, NH, NJ, NY, OH, PA, VA, VT, WV	Brassicaceae	Capparales	Magnoliopsida	Magnoliophyta	Forb/herb	Annual, Biennial	Introduced to U.S.	1, 2, 5, 6, 8, 16	GRIN		USWEEDS	roadsides, open, managed, riparian, wetland, forest	agricultural weed, forest, floodplain forest, roadsides, yards, early successional forest, edge, floodplain forest, herbaceous wetland, river or stream, vacant lots, and yards
CAAC	Carduus acanthoides	CA, CO, CT, DE, IA, ID, IL, KS, KY, MA, MD, ME, MI, MN, MT, NC, ND, NE, NJ, NM, NY, OH, OK, PA, RI, SD, TX, VA, VT, WA, WI, WV, WY	Asteraceae	Asterales	Magnoliopsida	Magnoliophyta	Forb/herb	Biennial	Introduced to U.S.	1	GRIN		USWEEDS	roadsides, open, managed	roadsides, pastures, wasteplaces, disturbed areas
CACR2	Carduus crispus	AR, CT, IA, IL, MA, MD, ME, MN, MO, ND, NJ, NY, OH, PA, RI, VA, VT, WV	Asteraceae	Asterales	Magnoliopsida	Magnoliophyta	Forb/herb	Biennial	Introduced to U.S.	1	GRIN		USWEEDS	roadsides, open, managed	roadsides, wasteplaces, disturbed areas pastures,
CANU4	Carduus nutans	AL, AR, AZ, CA, CO, CT, DC, DE, GA, IA, ID, IL, IN, KS, KY, LA, MA, MD, MI, MN, MO, MS, MT, NC, ND, NE, NH, NJ, NM, NV, NY, OH, OK, OR, PA, RI, SC, SD, TN, TX, UT, VA, WA, WI, WV, WY	Asteraceae	Asterales	Magnoliopsida	Magnoliophyta	Forb/herb	Biennial, Perennial	Introduced to U.S.	1, 6, 8	GRIN		USWEEDS	roadsides, open	roadsides, waste places, disturbed areas
CAKO2	Carex kobomugi	DE, MA, MD, NC, NJ, OR, RI, VA	Cyperaceae	Cyperales	Liliopsida	Magnoliophyta	Graminoid	Perennial	Introduced to U.S.	2	GRIN		USWEEDS	open	coastal beach and dune
CAVU3	Carlina vulgaris	NJ, NY	Asteraceae	Asterales	Magnoliopsida	Magnoliophyta	Forb/herb	Biennial	Introduced to U.S.	1	GRIN		USWEEDS	open, managed	pastures, old fields
CAOV5	Catalpa ovata	CT, DC, MA, MD, MN, MO, NE, NY, OH, PA, VT, WI, WV	Bignoniaceae	Scrophulariales	Magnoliopsida	Magnoliophyta	Tree	Perennial	Introduced to U.S.	2	GRIN		USWEEDS	(?)	(?)
CEOR7	Celastrus orbiculatus	AR, CT, DC, DE, GA, IA, IL, IN, KY, MA, MD, ME, MI, NC, NH, NJ, NY, OH, PA, RI, SC, TN, VA, VT, WI, WV	Celastraceae	Celastrales	Magnoliopsida	Magnoliophyta	Vine	Perennial	Introduced to U.S.	2, 8	GRIN		USWEEDS	roadsides, open, forest	roadsides, thickets, open woods, forests
CECY2	Centaurea cyanus	AL, AR, AZ, CA, CO, CT, DC, DE, FL, GA, HI, IA, ID, IL, IN, KS, KY, LA, MA, MD, ME, MI, MN, MO, MS, MT, NC, ND, NE, NH, NJ, NM, NV, NY, OH, OK, OR, PA, RI, SC, SD, TN, TX, UT, VA, VT, WA, WI, WV, WY	Asteraceae	Asterales	Magnoliopsida	Magnoliophyta	Forb/herb	Annual	Introduced to U.S.	1, 6, 8	GRIN		USWEEDS	roadsides, open	fields, roadsides, wasteplaces, disturbed areas
CEJA	Centaurea jacea	CA, CT, DC, DE, IA, ID, IL, IN, KY, MA, MD, ME, MI, MT, NH, NJ, NY, OH, OR, PA, RI, UT, VA, VT, WA, WI, WV	Asteraceae	Asterales	Magnoliopsida	Magnoliophyta	Forb/herb	Perennial	Introduced to U.S.	1, 6, 8	GRIN		USWEEDS	roadsides, open	fields, roadsides, wasteplaces disturbed areas
CENI3	Centaurea nigrescens	CA, CT, DC, ID, IL, IN, MA, MD, ME, MI, MO, MT, NE, NH, NJ, NY, OH, OR, PA, RI, VA, VT, WA, WI, WV, WY	Asteraceae	Asterales	Magnoliopsida	Magnoliophyta	Forb/herb	Perennial	Introduced to U.S.	1	GRIN		USWEEDS	roadsides, open	fields, roadsides, wasteplaces disturbed areas
CESO3	Centaurea solstitialis	AZ, CA, CO, CT, FL, IA, ID, IL, IN, KS, KY, MA, MD, MI, MN, MO, MT, NC, ND, NE, NH, NJ, NM, NV, NY, OH, OK, OR, PA, RI, SC, SD, TN, TX, UT, VA, WA, WI, WV, WY	Asteraceae	Asterales	Magnoliopsida	Magnoliophyta	Forb/herb	Annual	Introduced to U.S.	6, 8	GRIN		USWEEDS	roadsides, open, managed, forest	roadsides, disturbed areas, fields, pastures, woodlands
CESTM	Centaurea stoebe ssp. micranthos	AL, AR, AZ, CA, CO, CT, DE, FL, GA, HI, IA, ID, IL, IN, KS, KY, LA, MA, MD, ME, MI, MN, MO, MT, NC, ND, NE, NH, NJ, NM, NV, NY, OH, OR, PA, RI, SC, SD, TN, UT, VA, VT, WA, WI, WV, WY	Asteraceae	Asterales	Magnoliopsida	Magnoliophyta	Forb/herb	Biennial, Perennial	Introduced to U.S.	1	GRIN		USWEEDS	roadsides, open	roadsides, disturbed areas
CEBI3	Cerastium biebersteinii	ME, NJ, NY	Caryophyllaceae	Caryophyllales	Magnoliopsida	Magnoliophyta	Forb/herb	Perennial	Introduced to U.S.	1	GRIN		USWEEDS	(?)	(?)
CEFO2	Cerastium fontanum	AK, AL, AR, AZ, CA, CO, CT, DC, DE, FL, GA, HI, IA, ID, IL, IN, KS, KY, LA, MA, MD, ME, MI, MN, MO, MS, MT, NC, ND, NE, NH, NJ, NM, NV, NY, OH, OK, OR, PA, RI, SC, SD, TN, TX, UT, VA, VT, WA, WI, WV, WY	Caryophyllaceae	Caryophyllales	Magnoliopsida	Magnoliophyta	Forb/herb	Biennial, Perennial	Introduced to U.S.	1, 5, 6	GRIN		USWEEDS	open	fields, disturbed areas (inferred from ssp vulgare, W)
CEFOV2	Cerastium fontanum ssp. vulgare	AK, AL, AR, AZ, CA, CO, CT, DC, DE, FL, GA, HI, IA, ID, IL, IN, KS, KY, LA, MA, MD, ME, MI, MN, MO, MS, MT, NC, ND, NE, NH, NJ, NM, NV, NY, OH, OK, OR, PA, RI, SC, SD, TN, TX, UT, VA, VT, WA, WI, WV, WY	Caryophyllaceae	Caryophyllales	Magnoliopsida	Magnoliophyta	Forb/herb	Biennial, Perennial	Introduced to U.S.	1, 5, 6	GRIN		USWEEDS	open	fields, disturbed areas
CENO	Cestrum nocturnum	CA, FL, GA, HI, LA, PR, TX, VI	Solanaceae	Solanales	Magnoliopsida	Magnoliophyta	Tree, Shrub	Perennial	Introduced to U.S.	23	GRIN		USWEEDS	forest	moist forests, trails and open areas of Pacific islands
CHMA2	Chelidonium majus	CT, DC, DE, GA, IA, IL, IN, KY, MA, MD, ME, MI, MN, MO, MT, NC, NE, NH, NJ, NY, OH, PA, RI, TN, UT, VA, VT, WA, WI, WV	Papaveraceae	Papaverales	Magnoliopsida	Magnoliophyta	Forb/herb	Biennial	Introduced to U.S.	1, 5, 6, 8	GRIN		USWEEDS	roadsides, open, forest	moist slopes, shady roadsides, rocky forests, Moist to dry woods, thickets, fields, hedgerows and fences, roadsides, railroads, and waste ground
CHAM	Chenopodium ambrosioides	AL, AR, AZ, CA, CO, CT, DC, DE, FL, GA, HI, IA, ID, IL, IN, KS, KY, LA, MA, MD, ME, MI, MO, MS, NC, NE, NH, NJ, NM, NV, NY, OH, OK, OR, PA, PR, RI, SC, SD, TN, TX, UT, VA, VI, VT, WA, WI, WV	Chenopodiaceae	Caryophyllales	Magnoliopsida	Magnoliophyta	Forb/herb, Subshrub	Annual, Perennial	Introduced to U.S.	23, 25, 26	GRIN		USWEEDS	open	waste places
CHMU2	Chenopodium murale	AL, AR, AZ, CA, CT, DC, DE, FL, GA, HI, IA, ID, IL, IN, KS, KY, LA, MA, MD, ME, MI, MO, MT, NC, NJ, NM, NV, NY, OH, OK, OR, PA, PR, RI, SC, TN, TX, UT, VA, VI, VT, WA, WI, WV, WY	Chenopodiaceae	Caryophyllales	Magnoliopsida	Magnoliophyta	Forb/herb	Annual	Introduced to U.S.	1, 5, 6, 7, 8	GRIN		USWEEDS	roadsides, open	waste places, roadsides, clay mounds, open oak woods, prairies, rocky hillsides
CIIN	Cichorium intybus	AL, AR, AZ, CA, CO, CT, DC, DE, FL, GA, IA, ID, IL, IN, KS, KY, LA, MA, MD, ME, MI, MN, MO, MS, MT, NC, ND, NE, NH, NJ, NM, NV, NY, OH, OK, OR, PA, RI, SC, SD, TN, TX, UT, VA, VT, WA, WI, WV, WY	Asteraceae	Asterales	Magnoliopsida	Magnoliophyta	Forb/herb	Biennial, Perennial	Introduced to U.S.	1, 2, 6, 8, 16	GRIN		USWEEDS	roadsides, open	roadsides, old fields, waste places
CICA	Cinnamomum camphora	AL, CA, FL, GA, HI, LA, MS, NC, PR, SC, TX, VI	Lauraceae	Laurales	Magnoliopsida	Magnoliophyta	Tree	Perennial	Introduced to U.S.	2	GRIN		USWEEDS	wetland, open	Moist subtropical areas in gulf coast, disturbed areas
CIAR4	Cirsium arvense	AK, AL, AR, AZ, CA, CO, CT, DC, DE, IA, ID, IL, IN, KS, KY, MA, MD, ME, MI, MN, MO, MT, NC, ND, NE, NH, NJ, NM, NV, NY, OH, OR, PA, RI, SD, TN, UT, VA, VT, WA, WI, WV, WY	Asteraceae	Asterales	Magnoliopsida	Magnoliophyta	Forb/herb	Perennial	Introduced to U.S.	1, 6, 8	GRIN		USWEEDS	open, managed	pastures, waste places, disturbed areas
CIVU	Cirsium vulgare	AK, AL, AR, AZ, CA, CO, CT, DC, DE, FL, GA, HI, IA, ID, IL, IN, KS, KY, LA, MA, MD, ME, MI, MN, MO, MS, MT, NC, ND, NE, NH, NJ, NM, NV, NY, OH, OK, OR, PA, RI, SC, SD, TN, TX, UT, VA, VT, WA, WI, WV, WY	Asteraceae	Asterales	Magnoliopsida	Magnoliophyta	Forb/herb	Biennial	Introduced to U.S.	1, 6, 8	GRIN		USWEEDS	roadsides, open, managed	old fields, meadows, roadsides, pastures, waste places, disturbed areas
CIAU8	Citrus ×aurantium	FL, GA, PR, TX, VI	Rutaceae	Sapindales	Magnoliopsida	Magnoliophyta	Shrub, Tree	Perennial	Introduced to U.S.	cultivation	GRIN	only in cultivation	USWEEDS	(?)	Only planted in most of SE range. Wet hammocks in FL. Unclear where located in GA.
CLTE4	Clematis terniflora	AL, AR, CA, CT, DC, DE, FL, GA, IL, IN, KS, KY, LA, MA, MD, MN, MO, MS, NC, NE, NH, NJ, NY, OH, OK, PA, RI, SC, TN, TX, VA, VT, WV	Ranunculaceae	Ranunculales	Magnoliopsida	Magnoliophyta	Vine	Perennial	Introduced to U.S.	2, 8	GRIN		USWEEDS	open	disturbed areas
CLBU	Clerodendrum bungei	AL, FL, GA, LA, MS, PR, SC, TX	Verbenaceae	Lamiales	Magnoliopsida	Magnoliophyta	Tree, Shrub	Perennial	Introduced to U.S.	2, 17	GRIN		USWEEDS	roadsides, forest	roadsides, suburban woodlands
CLIN	Clerodendrum indicum	FL, GA, HI, LA, MS, SC, TX, VI	Verbenaceae	Lamiales	Magnoliopsida	Magnoliophyta	Subshrub, Shrub, Tree	Perennial	Introduced to U.S.	2, 16, 17, 18	GRIN		USWEEDS	roadsides, open	disturbed areas, roadsides
COBE2	Commelina benghalensis	CA, FL, GA, HI, LA, NC, PR	Commelinaceae	Commelinales	Liliopsida	Magnoliophyta	Forb/herb	Annual, Perennial	Introduced to U.S.	2, 8, 10, 11, 12, 13, 16, 17, 18, 20, 28	GRIN		USWEEDS	managed	plantations, fields, yards, and other cultivated and disturbed sites
COCO3	Commelina communis	AL, AR, CT, DC, DE, FL, GA, IA, IL, IN, KS, KY, LA, MA, MD, ME, MI, MN, MO, MS, NC, ND, NE, NH, NJ, NY, OH, OK, OR, PA, RI, SC, SD, TN, TX, VA, VT, WA, WI, WV	Commelinaceae	Commelinales	Liliopsida	Magnoliophyta	Forb/herb	Annual	Introduced to U.S.	2, 8	GRIN		USWEEDS	open, wetland, forest	Weedy and waste places; edges of fields, woods, and marshes, often in thick herbaceous vegetation; occasionally in woods
COMA2	Conium maculatum	AL, AR, AZ, CA, CO, CT, DC, DE, GA, IA, ID, IL, IN, KS, KY, LA, MA, MD, ME, MI, MN, MO, MT, NC, ND, NE, NH, NJ, NM, NV, NY, OH, OK, OR, PA, RI, SC, SD, TN, TX, UT, VA, VT, WA, WI, WV, WY	Apiaceae	Apiales	Magnoliopsida	Magnoliophyta	Forb/herb	Biennial	Introduced to U.S.	1, 6, 8, 12	GRIN		USWEEDS	roadsides, open, riparian	ditches, roadsides, streambanks, disturbed areas
COMA7	Convallaria majalis	AL, AR, CT, DE, IA, IL, IN, KS, KY, MA, MD, ME, MI, MN, MO, MT, NC, NH, NJ, NY, OH, OR, PA, RI, TN, UT, VA, VT, WA, WI, WV	Liliaceae	Liliales	Liliopsida	Magnoliophyta	Forb/herb	Perennial	Introduced to U.S.	1, 2	GRIN		USWEEDS	managed	persistant after cultivation
COAR4	Convolvulus arvensis	AL, AR, AZ, CA, CO, CT, DC, DE, FL, GA, HI, IA, ID, IL, IN, KS, KY, LA, MA, MD, ME, MI, MN, MO, MS, MT, NC, ND, NE, NH, NJ, NM, NV, NY, OH, OK, OR, PA, RI, SC, SD, TN, TX, UT, VA, VT, WA, WI, WV, WY	Convolvulaceae	Solanales	Magnoliopsida	Magnoliophyta	Vine, Forb/herb	Perennial	Introduced to U.S.	1, 2, 6, 7, 8	GRIN		USWEEDS	roadsides, open, managed	cultivated land, old fields, pastures, roadsides, disturbed areas
CRMO3	Crataegus monogyna	AK, AR, CA, CT, DC, DE, IL, KY, MA, ME, MI, MT, NH, NJ, NY, OH, OR, PA, RI, TN, UT, VA, VT, WA, WI, WV	Rosaceae	Rosales	Magnoliopsida	Magnoliophyta	Tree, Shrub	Perennial	Introduced to U.S.	1, 6, 7, 8	GRIN		USWEEDS	open, riparian, forest	forests (NY) Riparian areas, abandoned fields and pastures, oak woodlands, and other forested habitats from central California to Alaska
CRLA13	Cruciata laevipes	NY	Rubiaceae	Rubiales	Magnoliopsida	Magnoliophyta	Forb/herb	Perennial	Introduced to U.S.	1, 6	Flora Europea		USWEEDS	roadsides, managed	lawns, grassy roadsides
CYLO11	Cynanchum louiseae	CA, CT, IL, IN, KS, KY, MA, MD, ME, MI, MN, MO, NE, NH, NJ, NY, OH, PA, RI, VT, WI	Asclepiadaceae	Gentianales	Magnoliopsida	Magnoliophyta	Vine, Forb/herb	Perennial	Introduced to U.S.	6	GRIN		USWEEDS	open, forest	open areas, shrub habitats, under intact forest canopy (natureserve)
CYRO8	Cynanchum rossicum	CT, IN, MA, MI, MO, NH, NJ, NY, PA	Asclepiadaceae	Gentianales	Magnoliopsida	Magnoliophyta	Vine, Forb/herb	Perennial	Introduced to U.S.	1	http://tncweeds.ucdavis.edu/esadocs/cynaross.html	"V. rossicum is native to the Ukraine and southwestern European Russia, and is apparently endemic to regions north of the Black Sea. The “Flora of the USSR” published in 1952 locates the species in the south of the European part of Russia, and Caucasus (	USWEEDS	open, managed, forest	fields, forest edges, woods and open disturbed areas wooded ravines, alluvial woods, pastures, grassslands, calcerous soils
CYDA	Cynodon dactylon	AL, AR, AZ, CA, CO, CT, DC, DE, FL, GA, HI, IA, ID, IL, IN, KS, KY, LA, MA, MD, MI, MO, MS, MT, NC, NE, NH, NJ, NM, NV, NY, OH, OK, OR, PA, PR, SC, TN, TX, UT, VA, VI, WA, WV	Poaceae	Cyperales	Liliopsida	Magnoliophyta	Graminoid	Perennial	Introduced to U.S.	10, 12	http://tncweeds.ucdavis.edu/esadocs.html	Harlan and colleagues suggested East African origin	USWEEDS	roadsides, open, managed	lawns, gardens, roadsides, fields, patures, disturbed areas
CYAM2	Cyperus amuricus	CT, DC, DE, KY, MA, NJ, NY, OH, PA	Cyperaceae	Cyperales	Liliopsida	Magnoliophyta	Graminoid	Annual	Introduced to U.S.	2	Flora of China		USWEEDS	wetland, riparian, forest	marshes, swamps, streambanks
CYIR	Cyperus iria	AL, AR, CA, DC, DE, FL, GA, IL, KY, LA, MD, MO, MS, NC, NJ, OH, OK, PA, PR, SC, TN, TX, VA, WV	Cyperaceae	Cyperales	Liliopsida	Magnoliophyta	Graminoid	Annual	Introduced to U.S.	2, 8, 10, 12, 16, 18, 29, 31	GRIN		USWEEDS	wetland, riparian, open	marshes, ditches, disturbed wet areas
CYRO	Cyperus rotundus	AL, AR, AZ, CA, DC, DE, FL, GA, HI, KY, LA, MD, MN, MO, MS, NC, NJ, NY, OK, OR, PA, PR, SC, TN, TX, VA, VI	Cyperaceae	Cyperales	Liliopsida	Magnoliophyta	Graminoid	Perennial	Introduced to U.S.	16	http://plants.nrcs.usda.gov/plantguide/pdf/pg_cyro.pdf	supposedly native to India	USWEEDS	open, managed	gardens fields disturbed area
CYSC4	Cytisus scoparius	AL, CA, CT, DC, DE, GA, HI, ID, KY, MA, MD, ME, MI, MT, NC, NH, NJ, NY, OH, OR, PA, SC, TN, UT, VA, WA, WV	Fabaceae	Fabales	Magnoliopsida	Magnoliophyta	Shrub	Perennial	Introduced to U.S.	1, 6	GRIN		USWEEDS	roadsides, open, forest	roadsides, wood edges, disturbed areas
DAGL	Dactylis glomerata	AK, AL, AR, AZ, CA, CO, CT, DC, DE, FL, GA, HI, IA, ID, IL, IN, KS, KY, LA, MA, MD, ME, MI, MN, MO, MS, MT, NC, ND, NE, NH, NJ, NM, NV, NY, OH, OK, OR, PA, PR, RI, SC, SD, TN, TX, UT, VA, VT, WA, WI, WV, WY	Poaceae	Cyperales	Liliopsida	Magnoliophyta	Graminoid	Perennial	Introduced to U.S.	1, 6, 7, 8	GRIN		USWEEDS	roadsides, open, managed,	pastures, old fields, woodland edges, roadsides
DAME3	Daphne mezereum	CT, MA, ME, MT, NH, NY, OH, RI, VT	Thymelaeaceae	Myrtales	Magnoliopsida	Magnoliophyta	Subshrub, Shrub	Perennial	Introduced to U.S.	1, 8	GRIN		USWEEDS	forest	moist forests in Ontario
DAST	Datura stramonium	AL, AR, AZ, CA, CO, CT, DC, DE, FL, GA, HI, IA, ID, IL, IN, KS, KY, LA, MA, MD, ME, MI, MN, MO, MS, MT, NC, ND, NE, NH, NJ, NM, NV, NY, OH, OK, OR, PA, PR, RI, SC, SD, TN, TX, UT, VA, VI, VT, WA, WI, WV	Solanaceae	Solanales	Magnoliopsida	Magnoliophyta	Forb/herb, Subshrub	Annual	Introduced to U.S.	9	GRIN		USWEEDS	open, managed	pastures, barnyards, waste ground, disturbed areas
DACA6	Daucus carota	AL, AR, AZ, CA, CO, CT, DC, DE, FL, GA, IA, ID, IL, IN, KS, KY, LA, MA, MD, ME, MI, MN, MO, MS, MT, NC, ND, NE, NH, NJ, NM, NV, NY, OH, OK, OR, PA, PR, RI, SC, SD, TN, TX, UT, VA, VT, WA, WI, WV, WY	Apiaceae	Apiales	Magnoliopsida	Magnoliophyta	Forb/herb	Biennial	Introduced to U.S.	1, 6, 8	GRIN		USWEEDS	roadsides, open, managed	old fields, pastures, roadsides, wasteplaces
DESC4	Deutzia scabra	CT, DC, FL, IL, KY, MD, NC, NJ, NY, PA, RI, UT, VA, VT, WV	Hydrangeaceae	Rosales	Magnoliopsida	Magnoliophyta	Shrub	Perennial	Introduced to U.S.	2	GRIN		USWEEDS	open, forest	old homesites, open woods, forest edges
DIAR	Dianthus armeria	AL, AR, CA, CO, CT, DC, DE, FL, GA, HI, IA, ID, IL, IN, KS, KY, LA, MA, MD, ME, MI, MN, MO, MS, MT, NC, NE, NH, NJ, NM, NV, NY, OH, OK, OR, PA, RI, SC, SD, TN, TX, UT, VA, VT, WA, WI, WV, WY	Caryophyllaceae	Caryophyllales	Magnoliopsida	Magnoliophyta	Forb/herb	Annual, Biennial	Introduced to U.S.	1, 6, 8	GRIN		USWEEDS	roadsides, open, managed, forest	fields, roadsides, pastures, Open woods, roadsides, railroads, waste ground
DILA3	Digitalis lanata	CT, IN, KS, MA, MD, ME, MI, MN, NE, NH, NJ, NY, OH, PA, SC, VT, WI, WV	Scrophulariaceae	Scrophulariales	Magnoliopsida	Magnoliophyta	Forb/herb	Perennial	Introduced to U.S.	1, 8	GRIN		USWEEDS	roadsides	sunny to semi-shaded road ditches and rightofways
DIOP	Dioscorea oppositifolia	AL, AR, CT, DC, FL, GA, IL, IN, KS, KY, LA, MA, MD, MO, MS, NC, NJ, NY, OH, OK, PA, SC, TN, TX, VA, VT, WV	Dioscoreaceae	Liliales	Liliopsida	Magnoliophyta	Vine, Forb/herb	Perennial	Introduced to U.S.	16	GRIN		USWEEDS	open, riparian, wetland, forest	disturbed areas, forests, riparian zones, urban areas, wetlands
DIFU2	Dipsacus fullonum	AL, AR, AZ, CA, CO, CT, DC, DE, IA, ID, IL, IN, KS, KY, MA, MD, MI, MO, MS, MT, NC, NE, NH, NJ, NM, NV, NY, OH, OK, OR, PA, RI, SD, TN, TX, UT, VA, VT, WA, WI, WV, WY	Dipsacaceae	Dipsacales	Magnoliopsida	Magnoliophyta	Forb/herb	Biennial	Introduced to U.S.	1, 6	GRIN		USWEEDS	roadsides, open, managed	roadsides, pastures, old fields, disturbed areas
DILA4	Dipsacus laciniatus	CO, IA, IL, IN, KS, KY, MA, MD, MI, MN, MO, NE, NJ, NY, OH, OR, PA, VA, WI, WV	Dipsacaceae	Dipsacales	Magnoliopsida	Magnoliophyta	Forb/herb	Biennial	Introduced to U.S.	1, 8	GRIN		USWEEDS	roadsides, open	roadsides, disturbed areas
DUIN	Duchesnea indica	AL, AR, CA, CT, DC, DE, FL, GA, IA, IL, IN, KY, LA, MD, MI, MO, MS, NC, NE, NJ, NY, OH, OK, OR, PA, SC, TN, TX, VA, WA, WI, WV	Rosaceae	Rosales	Magnoliopsida	Magnoliophyta	Forb/herb	Perennial	Introduced to U.S.	2, 8, 16, 17, 18	GRIN		USWEEDS	open, managed	pastures, lawns, disturbed areas gardens
ECCO2	Echinochloa colona	AL, AR, AZ, CA, FL, GA, HI, IL, KS, KY, LA, MA, MD, MO, MS, MT, NC, NJ, NM, OK, OR, PA, PR, SC, TN, TX, VA, VI, VT, WA	Poaceae	Cyperales	Liliopsida	Magnoliophyta	Graminoid	Annual	Introduced to U.S.	10, 12, 16, 17, 18	(Smith, 1979; p. 341).; see http://www.hear.org/pier/species/echinochloa_colona.htm	"Widespread throughout the tropics of Asia and Africa and apparently of early occurrence in tropical America"	USWEEDS	open, wetland	fields, ditches, disturbed wet areas
ECCR	Echinochloa crus-galli	AL, AR, AZ, CA, CO, CT, DC, DE, FL, GA, HI, IA, ID, IL, IN, KS, KY, LA, MA, MD, ME, MI, MN, MO, MS, MT, NC, ND, NE, NH, NJ, NM, NV, NY, OH, OK, OR, PA, PR, RI, SC, SD, TN, TX, UT, VA, VT, WA, WI, WV, WY	Poaceae	Cyperales	Liliopsida	Magnoliophyta	Graminoid	Annual	Introduced to U.S.	unknown	Flora of Pakistan	worldwide tropic and warm temp. regions; cleistogamous self-pollinator	USWEEDS	roadside, open, managed, wetland, riparian	ditches, wet fields Bottoms, moist prairies, pond margins, streambanks, sandy disturbed sites, pastures, cultivated areas, roadsides, railroads
ECVU	Echium vulgare	AK, AR, CO, CT, DC, DE, GA, IA, ID, IL, IN, KS, KY, LA, MA, MD, ME, MI, MN, MO, MT, NC, NE, NH, NJ, NM, NY, OH, OK, OR, PA, RI, SC, SD, TN, TX, UT, VA, VT, WA, WI, WV, WY	Boraginaceae	Lamiales	Magnoliopsida	Magnoliophyta	Forb/herb	Annual, Biennial, Perennial	Introduced to U.S.	1, 6, 8	GRIN		USWEEDS	roadsides, open, managed, riparian	Waste ground, roadsides, gravel bars, sand bars, dry pastures, disturbed areas
EGDE	Egeria densa	AL, AR, AZ, CA, CO, CT, DE, FL, GA, HI, IL, IN, KS, KY, LA, MA, MD, MO, MS, NC, NE, NH, NJ, NM, NY, OH, OK, OR, PA, PR, SC, TN, TX, UT, VA, VT, WA, WV	Hydrocharitaceae	Hydrocharitales	Liliopsida	Magnoliophyta	Forb/herb	Perennial	Introduced to U.S.	26	GRIN		USWEEDS	aquatic	ponds, streams
EICR	Eichhornia crassipes	AL, AR, AZ, CA, CO, CT, DE, FL, GA, HI, IL, KY, LA, MO, MS, NC, NJ, NY, OR, PR, SC, TN, TX, VA, VI, WA	Pontederiaceae	Liliales	Liliopsida	Magnoliophyta	Forb/herb	Perennial	Introduced to U.S.	24, 25	GRIN		USWEEDS	aquatic	ditches, canals, calm waters of rivers
ELAN	Elaeagnus angustifolia	AZ, CA, CO, CT, IA, ID, IL, KS, KY, MA, MD, ME, MI, MN, MO, MT, NC, ND, NE, NJ, NM, NV, NY, OH, OK, OR, PA, RI, SD, TN, TX, UT, VA, VT, WA, WI, WY	Elaeagnaceae	Rhamnales	Magnoliopsida	Magnoliophyta	Tree, Shrub	Perennial	Introduced to U.S.	1, 2, 8	GRIN		USWEEDS	open, riparian	streamsides, old fields, disturbed areas
ELMU	Elaeagnus multiflora	AL, CT, IL, KY, MD, MO, NC, NH, NY, OH, RI, VA	Elaeagnaceae	Rhamnales	Magnoliopsida	Magnoliophyta	Shrub	Perennial	Introduced to U.S.	2	GRIN		USWEEDS	open	disturbed areas
ELPU2	Elaeagnus pungens	AL, DC, FL, GA, KY, LA, MA, MS, NC, SC, TN, VA	Elaeagnaceae	Rhamnales	Magnoliopsida	Magnoliophyta	Shrub	Perennial	Introduced to U.S.	2	GRIN		USWEEDS	forest	forests and woodlands
ELUM	Elaeagnus umbellata	AL, AR, CT, DC, DE, FL, GA, HI, IA, IL, IN, KS, KY, LA, MA, MD, ME, MI, MO, MS, MT, NC, NE, NH, NJ, NY, OH, OR, PA, RI, SC, TN, VA, VT, WA, WI, WV	Elaeagnaceae	Rhamnales	Magnoliopsida	Magnoliophyta	Shrub	Perennial	Introduced to U.S.	2	GRIN		USWEEDS	open, forest	old fields, forests
ELIN3	Eleusine indica	AL, AR, AZ, CA, CO, CT, DC, DE, FL, GA, HI, IA, IL, IN, KS, KY, LA, MA, MD, ME, MI, MN, MO, MS, NC, ND, NE, NH, NJ, NM, NV, NY, OH, OK, OR, PA, PR, RI, SC, SD, TN, TX, UT, VA, VI, VT, WI, WV	Poaceae	Cyperales	Liliopsida	Magnoliophyta	Graminoid	Annual	Introduced to U.S.	unknown	Flora of China, Flora of Pakistan	pantropic, native range obscure	USWEEDS	roadsides, open, managed	lawns, roadsides, gardens, disturbed places
ELCI	Elsholtzia ciliata	CT, MA, ME, MN, NC, ND, NJ, NY, PA, VT, WI, WV	Lamiaceae	Lamiales	Magnoliopsida	Magnoliophyta	Forb/herb	Annual	Introduced to U.S.	2, 1, 8, 17	GRIN		USWEEDS	open, wetland	disturbed areas, moist soil
ELRE4	Elymus repens	AK, AR, AZ, CA, CO, CT, DC, DE, IA, ID, IL, IN, KS, KY, MA, MD, ME, MI, MN, MO, MS, MT, NC, ND, NE, NH, NJ, NM, NV, NY, OH, OK, OR, PA, RI, SD, TN, TX, UT, VA, VT, WA, WI, WV, WY	Poaceae	Cyperales	Liliopsida	Magnoliophyta	Graminoid	Perennial	Introduced to U.S.	1, 6, 8	GRIN		USWEEDS	roadsides, open, managed	roadsides, disturbed areas, pastures
EPHI	Epilobium hirsutum	CT, IL, IN, KY, MA, MD, ME, MI, NH, NJ, NY, OH, OR, PA, RI, VT, WA, WI, WV	Onagraceae	Myrtales	Magnoliopsida	Magnoliophyta	Forb/herb	Perennial	Introduced to U.S.	1, 2, 5, 6, 7, 8, 12, 13, 28	GRIN		USWEEDS	open, riparian, wetland	moist wet soil, streamsides, waste places, ditches
EPHE	Epipactis helleborine	AR, CA, CO, CT, DC, IA, IL, IN, KY, MA, MD, ME, MI, MN, MO, MT, NC, NH, NJ, NM, NY, OH, OR, PA, RI, TN, VA, VT, WA, WI, WV	Orchidaceae	Orchidales	Liliopsida	Magnoliophyta	Forb/herb	Perennial	Introduced to U.S.	1, 2, 6, 8	FNA, Nepal checklist, Flora of China		USWEEDS	open, managed, forest	Moist to dry, rocky, shaded, deciduous to mixed woods; cedar swamps and forested stream margins; often in disturbed places such as lawns, and cracks in concrete sidewalks Bluffs, open rocky woods
ERCU2	Eragrostis curvula	AL, AR, AZ, CA, CO, DE, FL, GA, HI, IL, KS, KY, LA, MA, MD, MO, MS, NC, NJ, NM, NY, OH, OK, OR, PA, PR, SC, TN, TX, UT, VA, WA, WV	Poaceae	Cyperales	Liliopsida	Magnoliophyta	Graminoid	Perennial	Introduced to U.S.	11, 12, 13, 28	GRIN		USWEEDS	roadsides	roadsides
ERCI3	Erica cinerea	MA	Ericaceae	Ericales	Magnoliopsida	Magnoliophyta	Subshrub, Shrub	Perennial	Introduced to U.S.	1, 6	GRIN		USWEEDS	open	open woods and moors on Nantucket (introduced in 1950s, and apparently has not spread on island or off island) Natureserve
ERTE4	Erica tetralix	CT, MA, ME, NC, NH, NJ, OH, WV	Ericaceae	Ericales	Magnoliopsida	Magnoliophyta	Subshrub, Shrub	Perennial	Introduced to U.S.	1	GRIN		USWEEDS	open, wetlands	sandy thickets, wetlands? (bogs and heaths in Europe)
EUAL13	Euonymus alatus	CT, DC, DE, GA, IA, IL, IN, KY, MA, MD, MI, MO, MT, NC, NH, NJ, NY, OH, PA, RI, SC, VA, VT, WI, WV	Celastraceae	Celastrales	Magnoliopsida	Magnoliophyta	Shrub	Perennial	Introduced to U.S.	2	GRIN		USWEEDS	open, forest	Coastal scrubland, glacial drift hill prairies, woodlands, mature second-growth forest; parks and natural areas (Natureserve)
EUEU7	Euonymus europaeus	CT, IL, KY, MA, ME, MI, MS, NH, NJ, NY, OH, PA, RI, TN, VA, VT, WI	Celastraceae	Celastrales	Magnoliopsida	Magnoliophyta	Shrub, Tree	Perennial	Introduced to U.S.	1, 8	GRIN		USWEEDS	forest, open	forest understorey & edges (Southern Ontario)
EUFO5	Euonymus fortunei	AL, CT, DC, DE, GA, IL, IN, KS, KY, MA, MD, MI, MO, MS, NC, NJ, NY, OH, PA, RI, SC, TN, VA, WI	Celastraceae	Celastrales	Magnoliopsida	Magnoliophyta	Vine, Shrub	Perennial	Introduced to U.S.	2	GRIN		USWEEDS	forest	bottomlands, swamps
EUCY2	Euphorbia cyparissias	AL, AR, CA, CO, CT, DC, DE, GA, IA, ID, IL, IN, KS, KY, MA, MD, ME, MI, MN, MO, MT, NC, ND, NE, NH, NJ, NY, OH, OK, OR, PA, RI, SC, SD, TN, TX, UT, VA, VT, WA, WI, WV, WY	Euphorbiaceae	Euphorbiales	Magnoliopsida	Magnoliophyta	Forb/herb	Perennial	Introduced to U.S.	1, 6, 8	GRIN		USWEEDS	roadsides, open	roadsides, wasteplaces
EUES	Euphorbia esula	AZ, CA, CO, CT, DE, IA, ID, IL, IN, KS, MA, MD, ME, MI, MN, MO, MT, ND, NE, NH, NJ, NM, NV, NY, OH, OR, PA, SD, UT, VA, VT, WA, WI, WV, WY	Euphorbiaceae	Euphorbiales	Magnoliopsida	Magnoliophyta	Forb/herb	Perennial	Introduced to U.S.	1, 2, 6, 8	GRIN		USWEEDS	roadsides, open	roadsides, disturbed areas
EXRA	Exochorda racemosa	CT, DE, GA, LA, MA, MS, NC, NY, PA, SC, VA	Rosaceae	Rosales	Magnoliopsida	Magnoliophyta	Shrub	Perennial	Introduced to U.S.	2, 8	GRIN		USWEEDS	open	disturbed areas, woodland edge
FEOV	Festuca ovina	CA, CT, DE, IL, MA, ME, MO, NH, OR, RI, SC, UT, VT, WA	Poaceae	Cyperales	Liliopsida	Magnoliophyta	Graminoid	Perennial	Introduced to U.S.	1, 2, 8	GRIN		USWEEDS	(?)	(?)
FICA	Ficus carica	AL, CA, DC, FL, GA, KY, LA, MA, MD, MI, MS, NC, NY, PA, PR, SC, TN, TX, VA	Moraceae	Urticales	Magnoliopsida	Magnoliophyta	Tree, Shrub	Perennial	Introduced to U.S.	6, 7, 8	GRIN		USWEEDS	open	Disturbed sites, coastal dunes
FIUL	Filipendula ulmaria	CO, CT, IL, IN, KY, MA, ME, MN, NH, NJ, NY, OH, PA, VT, WI, WV	Rosaceae	Rosales	Magnoliopsida	Magnoliophyta	Forb/herb	Perennial	Introduced to U.S.	1, 8	GRIN		USWEEDS	(?)	wetlands in Europe
FISI2	Firmiana simplex	AL, AR, CA, FL, GA, LA, MD, MS, NC, SC, TN, TX, VA	Sterculiaceae	Malvales	Magnoliopsida	Magnoliophyta	Tree, Shrub	Perennial	Introduced to U.S.	2, 16	GRIN		USWEEDS	open, wetland, forest	urban lots (LA) marsh and wet forest areas (SC), sandy soils (MS)
FOVU	Foeniculum vulgare	AZ, CA, CT, DE, FL, GA, HI, IA, IL, KS, KY, LA, MA, MD, ME, MI, MO, MS, NC, NE, NJ, NM, NV, NY, OH, OR, PA, PR, RI, SC, TN, TX, UT, VA, VI, WA, WI, WV	Apiaceae	Apiales	Magnoliopsida	Magnoliophyta	Forb/herb	Biennial, Perennial	Introduced to U.S.	6, 7, 8	GRIN		USWEEDS	open	fields, dredge spoil, vacant lots, old gardens, waste places
FRAL4	Frangula alnus	CO, CT, IA, ID, IL, IN, KY, MA, MD, ME, MI, MN, NE, NH, NJ, NY, OH, PA, RI, TN, VT, WI, WV, WY	Rhamnaceae	Rhamnales	Magnoliopsida	Magnoliophyta	Tree, Shrub	Perennial	Introduced to U.S.	1, 6, 8	GRIN		USWEEDS	open, wetlands, forest	alder thickets, calcareous wetlands, heath-oak woods, pine, and spruce woods (Natureserve)
GAOF	Galega officinalis	CO, CT, MA, MD, ME, NE, NY, PA, UT, WA	Fabaceae	Fabales	Magnoliopsida	Magnoliophyta	Subshrub, Forb/herb	Perennial	Introduced to U.S.	1, 6, 8	GRIN		USWEEDS	roadsides, managed, wetland, riparian	streambanks, wet areas, wasteplaces, cropland, pastures, roadsides
GAPA2	Galinsoga parviflora	AL, AR, AZ, CA, CO, CT, DC, GA, HI, IA, IL, IN, KS, KY, MA, MD, ME, MI, MN, MO, NC, ND, NE, NH, NJ, NM, NY, OH, OK, OR, PA, PR, RI, SC, TN, TX, VA, VT, WA, WI, WV	Asteraceae	Asterales	Magnoliopsida	Magnoliophyta	Forb/herb	Annual	Introduced to U.S.	9, 23, 25, 26, 27, 33	GRIN		USWEEDS	roadsides, open, managed	agricultural weed, Disturbed soils, fields, orchards, gardens, lawns, roadsides
GAQU	Galinsoga quadriradiata	AL, AR, CA, CO, CT, DC, DE, FL, GA, HI, IA, IL, IN, KS, KY, LA, MA, MD, ME, MI, MN, MO, MT, NC, ND, NE, NH, NJ, NY, OH, OK, OR, PA, PR, RI, SC, SD, TN, VA, VT, WA, WI, WV, WY	Asteraceae	Asterales	Magnoliopsida	Magnoliophyta	Forb/herb	Annual	Introduced to U.S.	9	GRIN		USWEEDS	roadsides, open, managed	distrubed areas, roadsides, barnyards
GAMO	Galium mollugo	CA, CT, DC, DE, GA, IA, ID, IL, IN, KY, MA, MD, ME, MI, MN, MS, MT, NC, NH, NJ, NY, OH, OR, PA, RI, TN, UT, VA, VT, WA, WI, WV, WY	Rubiaceae	Rubiales	Magnoliopsida	Magnoliophyta	Forb/herb	Perennial	Introduced to U.S.	1, 6	GRIN		USWEEDS	roadsides, open, managed	pastures, moist roadsides, disturbed areas, fields, roadsides, waste places
GAVE	Galium verum	CA, CO, CT, DC, DE, IA, ID, IL, IN, KS, KY, MA, MD, ME, MI, MN, MO, MT, NC, ND, NE, NH, NJ, NY, OH, OR, PA, RI, SD, VA, VT, WA, WI, WV, WY	Rubiaceae	Rubiales	Magnoliopsida	Magnoliophyta	Vine, Forb/herb	Perennial	Introduced to U.S.	1, 6, 8	GRIN		USWEEDS	roadsides, managed	meadows, pastures, roadsides
GETI	Genista tinctoria	CT, DC, MA, MD, ME, MI, MS, NJ, NY, OH, RI, VA, VT, WA, WI	Fabaceae	Fabales	Magnoliopsida	Magnoliophyta	Shrub	Perennial	Introduced to U.S.	1, 6, 8	GRIN		USWEEDS	roadsides, open	disturbed areas, roadsides
GECO	Geranium columbinum	AR, CA, CO, DC, DE, GA, IN, KY, MA, MD, MI, NC, ND, NJ, NY, OH, OR, PA, SD, TN, VA, WA, WI, WV	Geraniaceae	Geraniales	Magnoliopsida	Magnoliophyta	Forb/herb	Annual	Introduced to U.S.	1, 6, 8	GRIN		USWEEDS	roadsides, open, managed	roadsides, pastures, disturbed areas
GETH3	Geranium thunbergii	CT, MA, MD, NC, NJ, NY	Geraniaceae	Geraniales	Magnoliopsida	Magnoliophyta	Forb/herb	Perennial	Introduced to U.S.	1, 2	GRIN		USWEEDS	roadside, managed	roadside lawns
GLHE2	Glechoma hederacea	AK, AL, AR, CA, CO, CT, DC, DE, FL, GA, IA, ID, IL, IN, KS, KY, LA, MA, MD, ME, MI, MN, MO, MS, MT, NC, ND, NE, NH, NJ, NY, OH, OK, OR, PA, RI, SC, SD, TN, TX, UT, VA, VT, WA, WI, WV, WY	Lamiaceae	Lamiales	Magnoliopsida	Magnoliophyta	Forb/herb	Perennial	Introduced to U.S.	1, 6, 8	GRIN		USWEEDS	open, managed, forest	lawns, gardens, disturbed areas, woods
GYPA	Gypsophila paniculata	CA, CO, CT, FL, IA, ID, IL, IN, KS, MA, ME, MI, MN, MT, ND, NE, NH, NJ, NV, NY, OH, OK, OR, PA, SD, UT, VT, WA, WI, WY	Caryophyllaceae	Caryophyllales	Magnoliopsida	Magnoliophyta	Forb/herb	Perennial	Introduced to U.S.	1, 8	GRIN		USWEEDS	roadsides, open	Fields, roadsides, beaches, other open, sandy, disturbed sites
GYSC	Gypsophila scorzonerifolia	CA, CO, CT, IL, IN, MI, NE, NM, NV, NY, OH, UT, WI, WY	Caryophyllaceae	Caryophyllales	Magnoliopsida	Magnoliophyta	Forb/herb	Perennial	Introduced to U.S.	1	GRIN		USWEEDS	roadsides, open	lakeshore dunes, fields, roadsides, ditches
HEHE	Hedera helix	AL, AR, AZ, CA, DC, DE, FL, GA, HI, ID, IL, IN, KY, LA, MA, MD, MI, MO, MS, NC, NJ, NY, OH, OR, PA, SC, TN, TX, UT, VA, WA, WV	Araliaceae	Apiales	Magnoliopsida	Magnoliophyta	Vine	Perennial	Introduced to U.S.	1, 6, 7, 8	GRIN		USWEEDS	open, forest	old home sites, suburban woodlands, waste places
HEFU	Hemerocallis fulva	AL, AR, CO, CT, DC, DE, FL, GA, IA, ID, IL, IN, KS, KY, LA, MA, MD, ME, MI, MN, MO, MS, MT, NC, NE, NH, NJ, NY, OH, OR, PA, RI, SC, SD, TN, TX, UT, VA, VT, WA, WI, WV, WY	Liliaceae	Liliales	Liliopsida	Magnoliophyta	Forb/herb	Perennial	Introduced to U.S.	2, 8	GRIN		USWEEDS	roadsides, open, managed, riparian, forest	forests, streambanks, roadsides, suburban woodlands, lawns, waste places
HELI4	Hemerocallis lilioasphodelus	AR, CT, IL, IN, KY, MA, MD, ME, MI, MN, MS, NC, NJ, NY, OH, OK, OR, PA, RI, TX, VA, VT, WA, WI, WV	Liliaceae	Liliales	Liliopsida	Magnoliophyta	Forb/herb	Perennial	Introduced to U.S.	2, 6, 8	GRIN		USWEEDS	(?)	(?) same or similar to H. fulva?(=forests, streambanks, suburban woodlands, lawns waste places)
HEMA17	Heracleum mantegazzianum	CT, IL, ME, MI, NY, OR, PA, WA	Apiaceae	Apiales	Magnoliopsida	Magnoliophyta	Forb/herb	Perennial	Introduced to U.S.	1	GRIN		USWEEDS	roadsides, open, wetland, riparian	moist soils along roadsides, stream banks and disturbed areas
HEMA3	Hesperis matronalis	AK, AR, CA, CO, CT, DC, DE, GA, IA, ID, IL, IN, KS, KY, MA, MD, ME, MI, MN, MO, MT, NC, ND, NE, NH, NJ, NM, NV, NY, OH, OR, PA, RI, SD, TN, UT, VA, VT, WA, WI, WV, WY	Brassicaceae	Capparales	Magnoliopsida	Magnoliophyta	Forb/herb	Biennial, Perennial	Introduced to U.S.	1, 8	GRIN		USWEEDS	roadsides, forest	roadsides, wet forests
HISY	Hibiscus syriacus	AL, AR, CT, DC, DE, GA, IL, IN, KY, LA, MD, MO, MS, NC, NJ, NY, OH, PA, SC, TN, TX, UT, VA, WV	Malvaceae	Malvales	Magnoliopsida	Magnoliophyta	Tree, Shrub	Perennial	Introduced to U.S.	2	GRIN		USWEEDS	(?)	(?)
HIAU	Hieracium aurantiacum	AK, AR, CA, CO, CT, FL, GA, IA, ID, IL, IN, KY, MA, MD, ME, MI, MN, MT, NC, NH, NJ, NY, OH, OR, PA, RI, SD, VA, VT, WA, WI, WV, WY	Asteraceae	Asterales	Magnoliopsida	Magnoliophyta	Forb/herb	Perennial	Introduced to U.S.	1	GRIN		USWEEDS	roadsides, open, managed	lawns, waste places, pastures, roadsides
HIPI	Hieracium pilosella	CT, DE, GA, KY, MA, MD, ME, MI, MN, NC, NH, NJ, NY, OH, OR, PA, RI, TN, VA, VT, WA, WV	Asteraceae	Asterales	Magnoliopsida	Magnoliophyta	Forb/herb	Perennial	Introduced to U.S.	1, 6	GRIN		USWEEDS	roadsides, open, managed	lawns, waste places, pastures, roadsides
HIPI2	Hieracium piloselloides	CT, DE, GA, IA, IL, IN, MA, ME, MI, MN, MT, NC, NH, NJ, NY, OH, PA, RI, SC, VA, VT, WA, WI, WV	Asteraceae	Asterales	Magnoliopsida	Magnoliophyta	Forb/herb	Perennial	Introduced to U.S.	1, 6	GRIN		USWEEDS	roadsides, open, managed	lawns, waste places, pastures, roadsides
HOLA	Holcus lanatus	AK, AL, AR, AZ, CA, CO, CT, DC, DE, GA, HI, IA, ID, IL, IN, KS, KY, LA, MA, MD, ME, MI, MO, MS, MT, NC, ND, NH, NJ, NM, NV, NY, OH, OK, OR, PA, PR, RI, SC, TN, TX, UT, VA, VT, WA, WI, WV	Poaceae	Cyperales	Liliopsida	Magnoliophyta	Graminoid	Perennial	Introduced to U.S.	1, 6	GRIN		USWEEDS	roadsides, open, managed	pastures, disturbed areas, roadsides, hedgerows
HUJA	Humulus japonicus	AL, AR, CT, DC, DE, GA, IA, IL, IN, KS, KY, MA, MD, ME, MI, MN, MO, NC, ND, NE, NH, NJ, NY, OH, PA, RI, SC, SD, TN, VA, VT, WI, WV	Cannabaceae	Urticales	Magnoliopsida	Magnoliophyta	Vine, Forb/herb	Annual, Perennial	Introduced to U.S.	2, 17	GRIN		USWEEDS	open, riparian	disturbed areas, riparian areas
HYPA	Hydrangea paniculata	CT, DC, MA, ME, NC, NH, NY, PA, RI, VA, WV	Hydrangeaceae	Rosales	Magnoliopsida	Magnoliophyta	Shrub	Perennial	Introduced to U.S.	2	GRIN		USWEEDS	forest	old homesites
HYVE3	Hydrilla verticillata	AL, AZ, CA, CT, DC, DE, FL, GA, IA, LA, MD, MS, NC, PA, SC, TN, TX, VA, WA	Hydrocharitaceae	Hydrocharitales	Liliopsida	Magnoliophyta	Forb/herb	Perennial	Introduced to U.S.	17	GRIN		USWEEDS	aquatic	ponds, lakes
HYMO6	Hydrocharis morsus-ranae	NY	Hydrocharitaceae	Hydrocharitales	Liliopsida	Magnoliophyta	Forb/herb	Perennial	Introduced to U.S.	1	GRIN		USWEEDS	aquatic	Ponds, bays of rivers
HYPE	Hypericum perforatum	AR, CA, CO, CT, DC, DE, GA, HI, IA, ID, IL, IN, KS, KY, LA, MA, MD, ME, MI, MN, MO, MS, MT, NC, ND, NE, NH, NJ, NM, NV, NY, OH, OK, OR, PA, RI, SC, SD, TN, TX, VA, VT, WA, WI, WV, WY	Clusiaceae	Theales	Magnoliopsida	Magnoliophyta	Forb/herb	Perennial	Introduced to U.S.	1, 2, 5, 6, 8	GRIN		USWEEDS	roadsides, open, riverine, managed	fields, pastures, roadsides, woodland borders, riverbanks and disturbed areas (W and Natureserve)
HYRA3	Hypochaeris radicata	AK, AL, AR, CA, CO, CT, DC, DE, FL, GA, HI, ID, IL, IN, KY, LA, MA, MD, ME, MI, MO, MS, MT, NC, NH, NJ, NM, NV, NY, OH, OR, PA, RI, SC, TN, TX, UT, VA, VT, WA, WI, WV	Asteraceae	Asterales	Magnoliopsida	Magnoliophyta	Forb/herb	Perennial	Introduced to U.S.	1, 6, 8	GRIN		USWEEDS	roadsides, open, managed, forest	Oak-pine forest, coastal prairie, dunes, waste ground, dry fields, roadside ditches, railroads, lawns
ILCR2	Ilex crenata	DC, DE, LA, NC, NJ, NY, OH, PA	Aquifoliaceae	Celastrales	Magnoliopsida	Magnoliophyta	Tree, Shrub	Perennial	Introduced to U.S.	2	GRIN		USWEEDS	forest	suburban forests
IMCY	Imperata cylindrica	AL, FL, GA, LA, MS, OR, SC, TX, VA	Poaceae	Cyperales	Liliopsida	Magnoliophyta	Graminoid	Perennial	Introduced to U.S.	2, 17, 18	http://www.floridata.com/ref/I/impe_cyl.cfm	Southeast Asia, Phill, China, Japan	USWEEDS	roadside, open, managed, forest	grassy roadside, disturbed sites such as roadsides, mine spoils, pastures, agricultural lands, plantations, and early seral pine forests, wet and dry bottomland
IPHE	Ipomoea hederacea	AL, AR, AZ, CT, DC, DE, FL, GA, IA, IL, IN, KS, KY, LA, MA, MD, ME, MI, MN, MO, MS, NC, ND, NE, NH, NJ, NM, NY, OH, OK, PA, SC, SD, TN, TX, VA, WI, WV	Convolvulaceae	Solanales	Magnoliopsida	Magnoliophyta	Vine, Forb/herb	Annual	Introduced to U.S.	9, 23	GRIN		USWEEDS	roadsides, open	Waste ground, disturbed sites, thickets, roadsides, railroads
IPPU2	Ipomoea purpurea	AL, AR, AZ, CA, CO, CT, DC, DE, FL, GA, HI, IA, IL, IN, KS, KY, LA, MA, MD, ME, MI, MN, MO, MS, MT, NC, ND, NE, NH, NJ, NM, NV, NY, OH, OK, OR, PA, PR, RI, SC, SD, TN, TX, UT, VA, VT, WA, WI, WV	Convolvulaceae	Solanales	Magnoliopsida	Magnoliophyta	Vine, Forb/herb	Annual	Introduced to U.S.	9, 23	Flora of China, Nepal Checklist		USWEEDS	roadside, open, managed	Fallow and cultivated fields, waste ground, roadsides, railroads
IRPS	Iris pseudacorus	AL, AR, CA, CT, DC, DE, FL, GA, ID, IL, IN, KS, KY, LA, MA, MD, ME, MI, MN, MO, MS, MT, NC, NE, NH, NJ, NV, NY, OH, OR, PA, RI, SC, TN, TX, UT, VA, VT, WA, WI, WV	Iridaceae	Liliales	Liliopsida	Magnoliophyta	Forb/herb	Perennial	Introduced to U.S.	1, 6, 8	GRIN		USWEEDS	wetland, riparian	wetlands, streams
ISTI	Isatis tinctoria	CA, CO, DC, ID, IL, MT, NJ, NM, NV, NY, OR, UT, VA, WA, WV, WY	Brassicaceae	Capparales	Magnoliopsida	Magnoliophyta	Forb/herb	Biennial, Perennial	Introduced to U.S.	1, 6, 8	GRIN		USWEEDS	open	disturbed areas
KEJA	Kerria japonica	AL, CT, IL, NC, NH, NJ, NY, OH, PA, RI, SC, TN, UT, VA	Rosaceae	Rosales	Magnoliopsida	Magnoliophyta	Shrub	Perennial	Introduced to U.S.	2	GRIN		USWEEDS	forest, open	suburban woodlands, woodland borders
KOPA	Koelreuteria paniculata	AL, DE, FL, ID, IL, IN, KS, KY, LA, MA, MD, MO, NC, NY, OH, PA, TN, TX, UT, VA, WV	Sapindaceae	Sapindales	Magnoliopsida	Magnoliophyta	Tree	Perennial	Introduced to U.S.	2	GRIN		USWEEDS	roadsides, open	disturbed areas, roadsides
KUST	Kummerowia stipulacea	AL, AR, DC, DE, FL, GA, IA, IL, IN, KS, KY, LA, MD, MI, MO, MS, NC, NE, NJ, NY, OH, OK, PA, SC, TN, TX, VA, WI, WV	Fabaceae	Fabales	Magnoliopsida	Magnoliophyta	Forb/herb	Annual	Introduced to U.S.	2	GRIN		USWEEDS	roadsides, open	fields, roadsides, disturbed areas
KUST2	Kummerowia striata	AL, AR, CT, DC, DE, FL, GA, IA, IL, IN, KS, KY, LA, MD, MO, MS, NC, NJ, NM, NY, OH, OK, PA, SC, TN, TX, VA, WV	Fabaceae	Fabales	Magnoliopsida	Magnoliophyta	Forb/herb	Annual	Introduced to U.S.	2	GRIN		USWEEDS	roadsides, open, riparian	fields, roadsides, disturbed areas, riverbanks
LASE	Lactuca serriola	AL, AR, AZ, CA, CO, CT, DC, DE, FL, GA, HI, IA, ID, IL, IN, KS, KY, LA, MA, MD, ME, MI, MN, MO, MS, MT, NC, ND, NE, NH, NJ, NM, NV, NY, OH, OK, OR, PA, RI, SC, SD, TN, TX, UT, VA, VT, WA, WI, WV, WY	Asteraceae	Asterales	Magnoliopsida	Magnoliophyta	Forb/herb	Annual, Biennial	Introduced to U.S.	1, 6, 7, 8	GRIN		USWEEDS	roadsides, open	Roadsides, disturbed sites
LAIN	Lagerstroemia indica	AL, AR, FL, GA, IN, KY, LA, MD, MS, NC, PR, SC, TN, TX, VA	Lythraceae	Myrtales	Magnoliopsida	Magnoliophyta	Tree, Shrub	Perennial	Introduced to U.S.	2, 17	GRIN		USWEEDS	roadsides, forest	roadsides, old homesites
LAAM	Lamium amplexicaule	AL, AR, AZ, CA, CO, CT, DC, DE, FL, GA, HI, IA, ID, IL, IN, KS, KY, LA, MA, MD, ME, MI, MN, MO, MS, MT, NC, ND, NE, NH, NJ, NM, NV, NY, OH, OK, OR, PA, RI, SC, SD, TN, TX, UT, VA, VT, WA, WI, WV, WY	Lamiaceae	Lamiales	Magnoliopsida	Magnoliophyta	Forb/herb	Annual, Biennial	Introduced to U.S.	1, 5, 6, 8	GRIN		USWEEDS	roadsides, open, managed	pastures, turf, gardens, Waste ground, lawns, cultivated fields, pastures, roadsides
LAMA	Lamium maculatum	CT, DE, ID, IL, MA, MD, ME, MI, NC, NH, NJ, NY, OH, OR, PA, SC, TN, VA, VT, WA, WI, WV	Lamiaceae	Lamiales	Magnoliopsida	Magnoliophyta	Forb/herb	Perennial	Introduced to U.S.	1, 6, 8	GRIN		USWEEDS	roadsides, open, managed	lawns, fields, roadsides, disturbed areas
LAPU2	Lamium purpureum	AK, AL, AR, CA, CO, CT, DC, DE, GA, IA, ID, IL, IN, KS, KY, LA, MA, MD, ME, MI, MO, MS, MT, NC, NE, NH, NJ, NY, OH, OK, OR, PA, RI, SC, TN, TX, UT, VA, VT, WA, WI, WV	Lamiaceae	Lamiales	Magnoliopsida	Magnoliophyta	Forb/herb	Annual	Introduced to U.S.	1, 5, 6	GRIN		USWEEDS	roadsides, open, managed	Waste ground, thickets, roadsides, pastures
LAMO2	Lantana montevidensis	AL, CA, FL, GA, HI, LA, PR, TX, VI	Verbenaceae	Lamiales	Magnoliopsida	Magnoliophyta	Shrub, Subshrub	Perennial	Introduced to U.S.	26	GRIN		USWEEDS	open	disturbed areas
LACO3	Lapsana communis	AK, AR, AZ, CA, CO, CT, DC, GA, HI, IA, ID, IL, IN, KY, MA, MD, ME, MI, MN, MO, MT, NC, ND, NJ, NY, OH, OK, OR, PA, RI, TN, TX, UT, VA, VT, WA, WI, WV	Asteraceae	Asterales	Magnoliopsida	Magnoliophyta	Forb/herb	Annual	Introduced to U.S.	1, 8	GRIN		USWEEDS	roadsides, open, riparian, forest	Mesic woods, sheltered waste areas, roadsides, stream banks
LALA4	Lathyrus latifolius	AL, AR, AZ, CA, CO, CT, DC, DE, GA, HI, IA, ID, IL, IN, KS, KY, LA, MA, MD, ME, MI, MN, MO, MS, MT, NC, NE, NH, NJ, NM, NV, NY, OH, OK, OR, PA, RI, SC, SD, TN, TX, UT, VA, VT, WA, WI, WV, WY	Fabaceae	Fabales	Magnoliopsida	Magnoliophyta	Vine, Forb/herb	Perennial	Introduced to U.S.	1, 6	GRIN		USWEEDS	roadsides, open	Roadsides, railroads, fencerows, open fields, disturbed areas
LECA2	Leonurus cardiaca	AL, AR, AZ, CO, CT, DC, DE, GA, IA, ID, IL, IN, KS, KY, LA, MA, MD, ME, MI, MN, MO, MS, MT, NC, ND, NE, NH, NJ, NM, NV, NY, OH, OK, OR, PA, RI, SC, SD, TN, TX, UT, VA, VT, WA, WI, WV, WY	Lamiaceae	Lamiales	Magnoliopsida	Magnoliophyta	Forb/herb	Perennial	Introduced to U.S.	1	GRIN	Europe (introduced to Mediterranean region in 15th c)	USWEEDS	roadsides, open, managed	roadsides, pastures, disturbed areas
LELA2	Lepidium latifolium	AZ, CA, CO, CT, ID, IL, IN, KS, MA, MO, MT, NE, NM, NV, NY, OR, TX, UT, WA, WY	Brassicaceae	Capparales	Magnoliopsida	Magnoliophyta	Forb/herb	Perennial	Introduced to U.S.	1, 6, 7, 8	GRIN		USWEEDS	roadsides, wetlands, managed	lawns, agricultural weed riparian areas, marshes, estuaries, irrigation channels, wetlands, and floodplains roadsides, native hay meadows, alfalfa fields, and rangeland
LEBI2	Lespedeza bicolor	AL, AR, CT, DE, FL, GA, IA, IL, IN, KS, KY, LA, MA, MD, MI, MO, MS, NC, NJ, NY, OH, PA, SC, TN, TX, VA, WV	Fabaceae	Fabales	Magnoliopsida	Magnoliophyta	Subshrub, Forb/herb	Perennial	Introduced to U.S.	1, 2	GRIN		USWEEDS	roadsides, open, forest	roadsides, thickets, forests
LECU	Lespedeza cuneata	AL, AR, CT, DC, DE, FL, GA, HI, IA, IL, IN, KS, KY, LA, MA, MD, MI, MO, MS, NC, NE, NJ, NY, OH, OK, PA, SC, TN, TX, VA, WI, WV	Fabaceae	Fabales	Magnoliopsida	Magnoliophyta	Subshrub, Forb/herb	Perennial	Introduced to U.S.	2, 8, 17, 18, 29	GRIN		USWEEDS	roadsides, open	roadsides, old fields, disturbed areas
LETH4	Lespedeza thunbergii	AL, AR, CT, FL, GA, IL, IN, KY, LA, MA, MD, MI, MO, NC, NJ, NY, OH, PA, SC, VA, WI	Fabaceae	Fabales	Magnoliopsida	Magnoliophyta	Subshrub	Perennial	Introduced to U.S.	2	GRIN	probable hybrid origin, cultivated and naturalized in China/Japan	USWEEDS	open	wildlife food plots
LEVU	Leucanthemum vulgare	AK, AL, AR, AZ, CA, CO, CT, DC, DE, FL, GA, HI, IA, ID, IL, IN, KS, KY, LA, MA, MD, ME, MI, MN, MO, MS, MT, NC, ND, NE, NH, NJ, NM, NV, NY, OH, OK, OR, PA, RI, SC, SD, TN, TX, UT, VA, VT, WA, WI, WV, WY	Asteraceae	Asterales	Magnoliopsida	Magnoliophyta	Forb/herb	Perennial	Introduced to U.S.	1, 6, 8	GRIN		USWEEDS	roadsides, open, managed, wetland	pastures, old fields, meadows, seeps, roadsides, disturbed areas
LIAM	Ligustrum amurense	AL, AR, KY, MD, ME, NC, NJ, NY, PA, SC, TN, TX, VA, WV	Oleaceae	Scrophulariales	Magnoliopsida	Magnoliophyta	Shrub	Perennial	Introduced to U.S.	2	GRIN		USWEEDS	open, riparian, wetland, forest	disturbed areas floodplain forests and woodlands, bogs, wetlands, old fields, mesic hardwood forests
LIJA	Ligustrum japonicum	AL, FL, GA, LA, MD, MS, NC, PR, SC, TN, TX, VA	Oleaceae	Scrophulariales	Magnoliopsida	Magnoliophyta	Tree, Shrub	Perennial	Introduced to U.S.	2	GRIN		USWEEDS	open, wetland, riparian, forest	mesic and/or disturbed forests, riparian woodland, floodplain forests and woodlants, bogs, wetlands, old fields, mesic hardwood forests
LILU2	Ligustrum lucidum	AL, CA, FL, GA, LA, MD, MS, NC, SC, TX	Oleaceae	Scrophulariales	Magnoliopsida	Magnoliophyta	Tree, Shrub	Perennial	Introduced to U.S.	2	GRIN		USWEEDS	open, wetland, riparian, forest	disturbed areas, Gullies and creek banks floodplain forests and woodlants, bogs, wetlands, old fields, mesic hardwood forests
LIOB	Ligustrum obtusifolium	CT, DC, IA, IL, IN, KY, MA, MD, MI, MO, NC, NH, NJ, NY, OH, PA, RI, TN, VA, VT	Oleaceae	Scrophulariales	Magnoliopsida	Magnoliophyta	Shrub	Perennial	Introduced to U.S.	2	GRIN		USWEEDS	roadsides, open, forest	roadsides, old fields, forest edges, open woods, disturbed places
LIOV	Ligustrum ovalifolium	AL, CA, CT, DC, DE, FL, KY, MA, MD, MI, MO, NC, NJ, OH, PA, PR, TX, VA	Oleaceae	Scrophulariales	Magnoliopsida	Magnoliophyta	Tree, Shrub	Perennial	Introduced to U.S.	2	GRIN		USWEEDS	open, wetland, riparian, forest	disturbed areas floodplain forests and woodlands, bogs, wetlands, old fields, mesic hardwood forests
LIQU2	Ligustrum quihoui	AR, FL, MD, NC, TX, VA	Oleaceae	Scrophulariales	Magnoliopsida	Magnoliophyta	Shrub	Perennial	Introduced to U.S.	2	GRIN		USWEEDS	open, wetland, riparian, forest	floodplain forests and woodlants, bogs, wetlands, old fields, mesic hardwood forests
LISI	Ligustrum sinense	AL, AR, CT, FL, GA, HI, KY, LA, MA, MD, MO, MS, NC, NJ, OK, PR, RI, SC, TN, TX, VA	Oleaceae	Scrophulariales	Magnoliopsida	Magnoliophyta	Tree, Shrub	Perennial	Introduced to U.S.	2	GRIN		USWEEDS	wetland, forest	wetlands, forests
LIVU	Ligustrum vulgare	AL, AR, CO, CT, DC, DE, GA, IA, IL, IN, KY, LA, MA, MD, ME, MI, MO, MT, NC, NE, NH, NJ, NM, NY, OH, OR, PA, RI, SC, TN, TX, UT, VA, VT, WI, WV	Oleaceae	Scrophulariales	Magnoliopsida	Magnoliophyta	Shrub	Perennial	Introduced to U.S.	2, 16	GRIN		USWEEDS	open	disturbed places
LIVU2	Linaria vulgaris	AK, AL, AR, AZ, CA, CO, CT, DC, DE, FL, GA, IA, ID, IL, IN, KS, KY, LA, MA, MD, ME, MI, MN, MO, MS, MT, NC, ND, NE, NH, NJ, NM, NV, NY, OH, OK, OR, PA, RI, SC, SD, TN, TX, UT, VA, VT, WA, WI, WV, WY	Scrophulariaceae	Scrophulariales	Magnoliopsida	Magnoliophyta	Forb/herb	Perennial	Introduced to U.S.	1, 2, 6, 8	GRIN		USWEEDS	roadsides, open, managed	pastures, roadsides, disturbed areas
LISP10	Liriope spicata	AL, DC, FL, IL, MD, MS	Liliaceae	Liliales	Liliopsida	Magnoliophyta	Forb/herb	Perennial	Introduced to U.S.	2	GRIN		USWEEDS	managed	persistant after planting
LOCH4	Lobelia chinensis	NJ, PA	Campanulaceae	Campanulales	Magnoliopsida	Magnoliophyta	Forb/herb	Perennial	Introduced to U.S.	2, 16, 17	GRIN		USWEEDS	(?)	(?)
LOPE	Lolium perenne	AK, AL, AR, AZ, CA, CO, CT, DC, DE, FL, GA, HI, IA, ID, IL, IN, KS, KY, LA, MA, MD, ME, MI, MN, MO, MS, MT, NC, ND, NE, NH, NJ, NM, NV, NY, OH, OK, OR, PA, PR, RI, SC, SD, TN, TX, UT, VA, VT, WA, WI, WV, WY	Poaceae	Cyperales	Liliopsida	Magnoliophyta	Graminoid	Perennial, Annual	Introduced to U.S.	1, 5, 6, 7, 8	GRIN		USWEEDS	roadsides, open, managed	Pastures, disturbed sites, roadsides
LOBE	Lonicera ×bella	CT, IA, IL, IN, KY, MA, MD, ME, MI, MN, NC, NH, NJ, NM, NY, OH, PA, RI, SC, VA, VT, WI, WY	Caprifoliaceae	Dipsacales	Magnoliopsida	Magnoliophyta	Shrub	Perennial	Introduced to U.S.	wild hybrid	Gleason&Cronquist	A north american hybrid betw. L. morrowii (2) & L. tatarica (1, 8)	USWEEDS	open, forest	suburban woodlands, fencerows, woodlands, forests
LOCA8	Lonicera caprifolium	MI, NJ, NY	Caprifoliaceae	Dipsacales	Magnoliopsida	Magnoliophyta	Vine	Perennial	Introduced to U.S.	1	GRIN		USWEEDS	(?)	(?)
LOFR	Lonicera fragrantissima	AL, GA, KY, LA, MD, MS, NC, NY, OH, PA, SC, TN, UT, VA	Caprifoliaceae	Dipsacales	Magnoliopsida	Magnoliophyta	Shrub	Perennial	Introduced to U.S.	2	GRIN		USWEEDS	roadsides, open, forest	forest edge, abandoned field, pasture, roadsides and other open, upland habitats. Woodlands
LOJA	Lonicera japonica	AL, AR, AZ, CA, CT, DC, DE, FL, GA, HI, IL, IN, KS, KY, LA, MA, MD, ME, MI, MO, MS, NC, NE, NH, NJ, NM, NV, NY, OH, OK, PA, PR, RI, SC, TN, TX, UT, VA, WI, WV	Caprifoliaceae	Dipsacales	Magnoliopsida	Magnoliophyta	Vine	Perennial	Introduced to U.S.	2, 8	GRIN		USWEEDS	open, forest	old fields, thickets, forests
LOMA6	Lonicera maackii	AR, DC, DE, GA, IA, IL, IN, KS, KY, MA, MD, MI, MO, MS, NC, ND, NE, NJ, NY, OH, PA, SC, TN, TX, VA, WI, WV	Caprifoliaceae	Dipsacales	Magnoliopsida	Magnoliophyta	Shrub	Perennial	Introduced to U.S.	2, 8	GRIN		USWEEDS	open, forest	suburban woodlands, hedges, forests
LOMO2	Lonicera morrowii	AR, CO, CT, DC, DE, IA, IL, KY, MA, MD, ME, MI, MN, MO, NC, NH, NJ, NM, NY, OH, PA, RI, SC, TN, VA, VT, WI, WV, WY	Caprifoliaceae	Dipsacales	Magnoliopsida	Magnoliophyta	Shrub	Perennial	Introduced to U.S.	2	GRIN		USWEEDS	forest	suburban woodlands, woodlands, forests, old homesites
LOPE4	Lonicera periclymenum	ME, OR, WA	Caprifoliaceae	Dipsacales	Magnoliopsida	Magnoliophyta	Vine	Perennial	Introduced to U.S.	1, 6	GRIN		USWEEDS	(?)	(?)
LOST2	Lonicera standishii	IL, KY, MD, NY, PA, VA	Caprifoliaceae	Dipsacales	Magnoliopsida	Magnoliophyta	Shrub	Perennial	Introduced to U.S.	2	GRIN		USWEEDS	roadsides, open, forest	old home sites forest edge, abandoned field, pasture, roadsides and other open, upland habitats. Woodlands, forests.
LOTA	Lonicera tatarica	AK, CA, CO, CT, DE, IA, ID, IL, IN, KS, KY, MA, MD, ME, MI, MN, MT, ND, NE, NH, NJ, NM, NY, OH, OR, PA, RI, SD, UT, VA, VT, WI, WV, WY	Caprifoliaceae	Dipsacales	Magnoliopsida	Magnoliophyta	Shrub	Perennial	Introduced to U.S.	1, 8	GRIN		USWEEDS	forest	disturbed forests
LOXY	Lonicera xylosteum	CT, DC, IL, IN, MA, MD, ME, MI, MO, NH, NJ, NY, OH, OR, PA, RI, VA, VT, WI	Caprifoliaceae	Dipsacales	Magnoliopsida	Magnoliophyta	Shrub	Perennial	Introduced to U.S.	1, 8	GRIN		USWEEDS	open, forest	forest edge, old fields, disturbed forests
LOCO6	Lotus corniculatus	AL, AR, AZ, CA, CO, CT, DC, DE, GA, IA, ID, IL, IN, KS, KY, MA, MD, ME, MI, MN, MO, MT, NC, ND, NE, NH, NJ, NM, NY, OH, OK, OR, PA, RI, SD, TN, TX, UT, VA, VT, WA, WI, WV, WY	Fabaceae	Fabales	Magnoliopsida	Magnoliophyta	Forb/herb	Perennial	Introduced to U.S.	1, 2, 6, 8	GRIN		USWEEDS	roadsides, open, managed	lawns, roadsides, waste places
LULU3	Luzula luzuloides	CT, MA, ME, MN, NH, NY, PA, VT, WI	Juncaceae	Juncales	Liliopsida	Magnoliophyta	Graminoid	Perennial	Introduced to U.S.	1	GRIN		USWEEDS	open, managed, forest	Open woods, fields, and lawns
LYFL3	Lychnis flos-cuculi	CT, DC, MA, MD, ME, MT, NH, NJ, NY, OH, PA, RI, VA, VT, WA, WI	Caryophyllaceae	Caryophyllales	Magnoliopsida	Magnoliophyta	Forb/herb	Perennial	Introduced to U.S.	1, 6	GRIN		USWEEDS	(?)	wetlands in Europe
LYJA	Lygodium japonicum	AL, AR, FL, GA, HI, LA, MS, NC, PA, PR, SC, TX	Lygodiaceae	Polypodiales	Filicopsida	Pteridophyta	Vine, Forb/herb	Perennial	Introduced to U.S.	2, 16, 17, 18	GRIN		USWEEDS	open, riparian, forest	swamps, moist woods, and riparian habitats, and is frequently associated with disturbance
LYNU	Lysimachia nummularia	AL, AR, CA, CO, CT, DC, DE, GA, IA, IL, IN, KS, KY, LA, MA, MD, ME, MI, MN, MO, MS, NC, NE, NH, NJ, NV, NY, OH, OR, PA, RI, SC, TN, VA, VT, WA, WI, WV	Primulaceae	Primulales	Magnoliopsida	Magnoliophyta	Forb/herb	Perennial	Introduced to U.S.	1, 6	GRIN		USWEEDS	wetland, open, managed	wet lawns, pastures, seeps, disturbed areas
LYVU	Lysimachia vulgaris	CO, CT, IL, IN, KY, MA, MD, ME, MI, MN, MT, NH, NJ, NY, OH, OR, PA, RI, VT, WA, WI, WV	Primulaceae	Primulales	Magnoliopsida	Magnoliophyta	Forb/herb	Perennial	Introduced to U.S.	1, 6, 8	GRIN		USWEEDS	open, wetland, riparian	disturbed bottomland, moist roadsides and thickets, river- and stream-banks, wet meadows
LYSA2	Lythrum salicaria	AL, AR, CA, CO, CT, DC, DE, IA, ID, IL, IN, KS, KY, MA, MD, ME, MI, MN, MO, MS, MT, NC, ND, NE, NH, NJ, NM, NV, NY, OH, OK, OR, PA, RI, SD, TN, TX, UT, VA, VT, WA, WI, WV, WY	Lythraceae	Myrtales	Magnoliopsida	Magnoliophyta	Subshrub, Forb/herb	Perennial	Introduced to U.S.	1, 2, 6, 8, 29, 31	GRIN		USWEEDS	wetland	wetlands
LYVI3	Lythrum virgatum	MA, MT, NH, PA, VA, WA	Lythraceae	Myrtales	Magnoliopsida	Magnoliophyta	Subshrub, Forb/herb	Perennial	Introduced to U.S.	1, 8	GRIN		USWEEDS	wetland	wetlands
MABE2	Mahonia bealei	AL, DC, FL, GA, MD, NC, SC, VA	Berberidaceae	Ranunculales	Magnoliopsida	Magnoliophyta	Shrub	Perennial	Introduced to U.S.	2	GRIN		USWEEDS	forest	suburban forests
MABA	Malus baccata	CT, IL, KY, MA, ME, MI, MN, MO, NH, NY, OH, PA, RI	Rosaceae	Rosales	Magnoliopsida	Magnoliophyta	Tree, Shrub	Perennial	Introduced to U.S.	1, 2, 8	GRIN		USWEEDS	open, forest	old fields, waste places, hedgerows, open woods
MAFL80	Malus floribunda	CT, DC, KS, LA, MA, NY, OH, OR, PA	Rosaceae	Rosales	Magnoliopsida	Magnoliophyta	Tree, Shrub	Perennial	Introduced to U.S.	2	GRIN	only known from cultivation, source likely china or japan	USWEEDS	open, forest	old fields, waste places, hedgerows, open woods
MAPR	Malus prunifolia	CT, DC, IL, MA, ME, MN, NH, NY, PA, RI, SC, VA, VT	Rosaceae	Rosales	Magnoliopsida	Magnoliophyta	Tree, Shrub	Perennial	Introduced to U.S.	2	GRIN		USWEEDS	open, forest	old fields, waste places, hedgerows, open woods
MAPU	Malus pumila	AL, AR, CA, CO, CT, DC, DE, GA, IA, IL, IN, KS, KY, LA, MA, MD, ME, MI, MN, MO, MS, MT, NC, NH, NJ, NM, NV, NY, OH, OR, PA, RI, SC, TN, UT, VA, VT, WA, WI, WV, WY	Rosaceae	Rosales	Magnoliopsida	Magnoliophyta	Tree	Perennial	Introduced to U.S.	1	GRIN		USWEEDS	roadsides, open, forest	roadsides, old fields, waste places, hedgerows, open woods
MANE	Malva neglecta	AK, AL, AR, AZ, CA, CO, CT, DC, DE, GA, HI, IA, ID, IL, IN, KS, KY, MA, MD, ME, MI, MN, MO, MT, NC, ND, NE, NH, NJ, NM, NV, NY, OH, OK, OR, PA, RI, SC, SD, TN, TX, UT, VA, VT, WA, WI, WV, WY	Malvaceae	Malvales	Magnoliopsida	Magnoliophyta	Forb/herb	Annual, Biennial, Perennial	Introduced to U.S.	1, 5, 6, 7, 8	GRIN		USWEEDS	roadsides, open, managed	Waste ground, fields, lawns, roadsides
MAQU	Marsilea quadrifolia	CT, DC, DE, GA, IA, IL, IN, KY, MA, MD, ME, MI, MO, NC, NJ, NY, OH, PA	Marsileaceae	Hydropteridales	Filicopsida	Pteridophyta	Forb/herb	Perennial	Introduced to U.S.	1, 5	GRIN		USWEEDS	aquatic, wetland	artificial bodies of water, slow-flowing rivers and streams, muddy shorelines to roadside ditches
MADI6	Matricaria discoidea	AK, AR, AZ, CA, CO, CT, DE, IA, ID, IL, IN, KS, KY, LA, MA, MD, ME, MI, MN, MO, MS, MT, NC, ND, NE, NH, NJ, NM, NV, NY, OH, OK, OR, PA, RI, SC, SD, TN, UT, VA, VT, WA, WI, WV, WY	Asteraceae	Asterales	Magnoliopsida	Magnoliophyta	Forb/herb	Annual	Introduced to U.S.	4	FNA	"(plants.usda.gov) erroneously present M. discoidea as introduced on the continent": FNA	USWEEDS	roadsides, open, managed, wetland, riparian	Open areas, bare disturbed areas and rural or urban waste grounds, sometimes alkaline, roadsides, railroads, footpaths, cultivated and abandoned fields and gardens, irrigation ditches, stream banks, sandbars
MELU	Medicago lupulina	AK, AL, AR, AZ, CA, CO, CT, DC, DE, FL, GA, HI, IA, ID, IL, IN, KS, KY, LA, MA, MD, ME, MI, MN, MO, MS, MT, NC, ND, NE, NH, NJ, NM, NV, NY, OH, OK, OR, PA, RI, SC, SD, TN, TX, UT, VA, VT, WA, WI, WV, WY	Fabaceae	Fabales	Magnoliopsida	Magnoliophyta	Forb/herb	Annual, Perennial	Introduced to U.S.	1, 2, 5, 6, 7, 8	GRIN		USWEEDS	roadsides, open, managed	Lawns, fields, waste ground, roadsides,
MESA	Medicago sativa	AK, AL, AR, AZ, CA, CO, CT, DC, DE, FL, GA, HI, IA, ID, IL, IN, KS, KY, LA, MA, MD, ME, MI, MN, MO, MS, MT, NC, ND, NE, NH, NJ, NM, NV, NY, OH, OK, OR, PA, PR, RI, SC, SD, TN, TX, UT, VA, VI, VT, WA, WI, WV, WY	Fabaceae	Fabales	Magnoliopsida	Magnoliophyta	Forb/herb	Annual, Perennial	Introduced to U.S.	1, 2, 6, 7, 8	GRIN		USWEEDS	roadsides, open	Waste ground, disturbed sites, roadsides
MEAZ	Melia azedarach	AL, AR, AZ, CA, FL, GA, HI, LA, MO, MS, NC, NM, NY, OK, PR, SC, TN, TX, UT, VA, VI	Meliaceae	Sapindales	Magnoliopsida	Magnoliophyta	Tree, Shrub	Perennial	Introduced to U.S.	2, 8, 16, 18, 29, 30, 31	GRIN		USWEEDS	open, riparian, forest	disturbed areas, old fields, woodlands, streambanks
MEOF	Melilotus officinalis	AK, AL, AR, AZ, CA, CO, CT, DC, DE, FL, GA, HI, IA, ID, IL, IN, KS, KY, LA, MA, MD, ME, MI, MN, MO, MS, MT, NC, ND, NE, NH, NJ, NM, NV, NY, OH, OK, OR, PA, PR, RI, SC, SD, TN, TX, UT, VA, VT, WA, WI, WV, WY	Fabaceae	Fabales	Magnoliopsida	Magnoliophyta	Forb/herb	Annual, Biennial, Perennial	Introduced to U.S.	1, 8	GRIN		USWEEDS	roadsides, open, riparian	fields, roadsides, disturbed areas, prairies, riparian(W and Natureserve)
MESP3	Mentha spicata	AK, AL, AR, AZ, CA, CO, CT, DC, DE, FL, GA, HI, IA, ID, IL, IN, KS, KY, LA, MA, MD, ME, MI, MN, MO, MS, MT, NC, NE, NH, NJ, NM, NV, NY, OH, OK, OR, PA, RI, SC, SD, TN, TX, UT, VA, VT, WA, WI, WV, WY	Lamiaceae	Lamiales	Magnoliopsida	Magnoliophyta	Forb/herb	Perennial	Introduced to U.S.	6, 7	GRIN		USWEEDS	open, managed	Moist to wet ground, abandoned gardens, lawns
MIVI	Microstegium vimineum	AL, AR, CT, DC, DE, FL, GA, IL, IN, KY, LA, MA, MD, MO, MS, NC, NJ, NY, OH, PA, PR, SC, TN, TX, VA, WV	Poaceae	Cyperales	Liliopsida	Magnoliophyta	Graminoid	Annual	Introduced to U.S.	2, 8, 17, 18	GRIN		USWEEDS	roadsides, open, wetland, forest	open woods, forests, wetlands, thickets, roadsides, disturbed areas
MISI	Miscanthus sinensis	AL, CA, CO, CT, DC, DE, FL, GA, IL, KY, LA, MA, MD, MI, MO, MS, NC, NJ, NY, OH, PA, RI, SC, TN, VA, WV	Poaceae	Cyperales	Liliopsida	Magnoliophyta	Graminoid	Perennial	Introduced to U.S.	2, 18	GRIN		USWEEDS	roadsides	roadsides
MOAL	Morus alba	AL, AR, AZ, CA, CO, CT, DC, DE, FL, GA, HI, IA, ID, IL, IN, KS, KY, LA, MA, MD, ME, MI, MN, MO, MS, MT, NC, ND, NE, NH, NJ, NM, NY, OH, OK, OR, PA, RI, SC, SD, TN, TX, UT, VA, VT, WA, WI, WV, WY	Moraceae	Urticales	Magnoliopsida	Magnoliophyta	Tree, Shrub	Perennial	Introduced to U.S.	2, 8	GRIN		USWEEDS	roadside, open, forest	disturbed areas, vacant lots, roadsides, forests
MODI4	Mosla dianthera	GA, IN, KY, NC, TN	Lamiaceae	Lamiales	Magnoliopsida	Magnoliophyta	Forb/herb	Annual	Introduced to U.S.	2, 6, 17, 18	GRIN		USWEEDS	open	disturbed areas
MUKE	Murdannia keisak	AL, AR, DE, FL, GA, KY, LA, MD, MS, NC, OR, SC, TN, VA, WA	Commelinaceae	Commelinales	Liliopsida	Magnoliophyta	Forb/herb	Perennial	Introduced to U.S.	2, 17	GRIN		USWEEDS	wetland, riparian	damp soil at the edge of freshwater tidal marshes, around ponds and along slow moving streams
MUBO	Muscari botryoides	AL, AR, CA, CT, DC, DE, IL, IN, KS, KY, MA, MD, MI, MN, MO, MS, NC, NH, NJ, NY, OH, OR, PA, RI, TN, TX, UT, VA, VT, WA, WI, WV	Liliaceae	Liliales	Liliopsida	Magnoliophyta	Forb/herb	Perennial	Introduced to U.S.	1, 6	GRIN		USWEEDS	managed, open, forest	fields, pastures, old homesites
MUNE	Muscari neglectum	AL, AR, CT, DC, DE, FL, GA, IL, IN, KY, LA, MA, MD, MI, MO, MS, NC, NM, NY, OH, PA, SC, TN, TX, VA, WI, WV	Liliaceae	Liliales	Liliopsida	Magnoliophyta	Forb/herb	Perennial	Introduced to U.S.	1, 6, 8	GRIN		USWEEDS	(?)	(?)
MYSC	Myosotis scorpioides	AK, AL, AR, AZ, CA, CO, CT, DC, DE, GA, ID, IL, IN, KY, LA, MA, MD, ME, MI, MN, MO, MS, MT, NC, NH, NJ, NM, NV, NY, OH, OR, PA, RI, SD, TN, UT, VA, VT, WA, WI, WV, WY	Boraginaceae	Lamiales	Magnoliopsida	Magnoliophyta	Forb/herb	Perennial	Introduced to U.S.	1, 6, 8	GRIN		USWEEDS	wetland, riparian	wet meadows, streambanks
MYSY	Myosotis sylvatica	CA, IL, MA, ME, MI, MN, NC, NE, NH, NJ, NY, OH, PA, RI, SD, VT, WA, WI, WY	Boraginaceae	Lamiales	Magnoliopsida	Magnoliophyta	Forb/herb	Perennial	Introduced to U.S.	1, 6, 8	GRIN		USWEEDS	roadsides, managed, forest	gardens (NC) Roadsides and moist woods (WA State)
MYAQ	Myosoton aquaticum	CT, DC, DE, IA, IL, IN, KS, KY, MA, MD, MI, MN, MO, NC, NE, NH, NJ, NY, OH, PA, TN, VA, VT, WI, WV	Caryophyllaceae	Caryophyllales	Magnoliopsida	Magnoliophyta	Forb/herb	Perennial	Introduced to U.S.	1, 2, 6, 8	GRIN		USWEEDS	managed, wetlands, riparian, forest	Stream banks, low woods, marshes, meadows, occasionally cultivated areas
MYAQ2	Myriophyllum aquaticum	AL, AR, AZ, CA, CT, DC, DE, FL, GA, HI, ID, KS, KY, LA, MD, MO, MS, MT, NC, NJ, NM, NY, OH, OK, OR, PA, SC, TN, TX, VA, WA	Haloragaceae	Haloragales	Magnoliopsida	Magnoliophyta	Forb/herb	Perennial	Introduced to U.S.	33	GRIN		USWEEDS	aquatic	ditches, rivers, pools ponds
MYSP2	Myriophyllum spicatum	AK, AL, AR, AZ, CA, CO, CT, DE, FL, GA, IA, IL, IN, KY, LA, MA, MD, MI, MN, MO, MS, MT, NC, ND, NE, NH, NJ, NM, NY, OH, OK, OR, PA, SC, SD, TN, TX, UT, VA, VT, WA, WI, WV	Haloragaceae	Haloragales	Magnoliopsida	Magnoliophyta	Forb/herb	Perennial	Introduced to U.S.	1, 2, 6, 7, 8	GRIN		USWEEDS	aquatic	ponds, impoundments
NAMI	Najas minor	AL, AR, CT, DE, FL, GA, IL, IN, KY, LA, MA, MI, MO, MS, NC, NH, NJ, NY, OH, OK, PA, SC, TN, VA, VT, WV	Najadaceae	Najadales	Liliopsida	Magnoliophyta	Forb/herb	Annual	Introduced to U.S.	1, 2, 6, 15	GRIN		USWEEDS	aquatic	Ponds, lakes, and slow- moving streams
NADO	Nandina domestica	AL, FL, GA, LA, MS, NC, SC, TX, VA	Berberidaceae	Ranunculales	Magnoliopsida	Magnoliophyta	Shrub	Perennial	Introduced to U.S.	2	GRIN		USWEEDS	riparian, forest	Old home sites; woodlands, mesic flood plains, hammocks
NAOF	Nasturtium officinale	AK, AL, AR, AZ, CA, CO, CT, DC, DE, FL, GA, IA, ID, IL, IN, KS, KY, LA, MA, MD, ME, MI, MN, MO, MS, MT, NC, NE, NH, NJ, NM, NV, NY, OH, OK, OR, PA, PR, RI, SC, SD, TN, TX, UT, VA, VI, VT, WA, WI, WV, WY	Brassicaceae	Capparales	Magnoliopsida	Magnoliophyta	Forb/herb	Perennial	Introduced to U.S.	1, 5, 6, 8	GRIN		USWEEDS	aquatic, wetland	steams springs, marshes, lake margins (Natureserve)
NECA2	Nepeta cataria	AK, AL, AR, AZ, CA, CO, CT, DC, DE, GA, IA, ID, IL, IN, KS, KY, LA, MA, MD, ME, MI, MN, MO, MS, MT, NC, ND, NE, NH, NJ, NM, NV, NY, OH, OK, OR, PA, RI, SC, SD, TN, TX, UT, VA, VT, WA, WI, WV, WY	Lamiaceae	Lamiales	Magnoliopsida	Magnoliophyta	Forb/herb	Perennial	Introduced to U.S.	1, 6, 8	GRIN		USWEEDS	roadsides, open, managed, forest	Waste ground, open woods, roadsides,fencerows barnyards, disturbed areas
NEOL	Nerium oleander	AL, AZ, CA, FL, GA, LA, MS, NC, PR, SC, TX, UT, VI	Apocynaceae	Gentianales	Magnoliopsida	Magnoliophyta	Tree, Shrub	Perennial	Introduced to U.S.	6, 7, 8	GRIN	widely naturalized, exact native range obscure	USWEEDS	forest	old home sites
NYPE	Nymphoides peltata	AR, AZ, CA, CT, DC, DE, IL, IN, KY, LA, MA, MD, MO, MS, NH, NJ, NY, OH, OK, PA, RI, TN, TX, VT, WA	Menyanthaceae	Solanales	Magnoliopsida	Magnoliophyta	Forb/herb	Perennial	Introduced to U.S.	1, 2, 6, 8	GRIN		USWEEDS	aquatic	ponds
ONAC	Onopordum acanthium	AL, AZ, CA, CO, CT, DC, DE, FL, IA, ID, IL, IN, KS, KY, MA, MD, MI, MN, MO, MT, NE, NJ, NM, NV, NY, OH, OK, OR, PA, RI, TX, UT, VA, VT, WA, WI, WV, WY	Asteraceae	Asterales	Magnoliopsida	Magnoliophyta	Forb/herb	Biennial	Introduced to U.S.	1, 6, 8	GRIN		USWEEDS	open, managed, riparian	dry pastures, fields, and rangeland waste places, rivers, streams
ORNU	Ornithogalum nutans	AR, CT, DC, DE, IL, IN, MD, MI, MO, NC, NY, OH, OR, PA, VA, WA, WV	Liliaceae	Liliales	Liliopsida	Magnoliophyta	Forb/herb	Perennial	Introduced to U.S.	1	GRIN		USWEEDS	open, managed, forest	old homesites, lawns, suburban woodland, fields, waste places
ORUM	Ornithogalum umbellatum	AL, AR, CA, CT, DC, DE, FL, GA, IA, ID, IL, IN, KS, KY, LA, MA, MD, ME, MI, MN, MO, MS, NC, NE, NH, NJ, NY, OH, OK, OR, PA, RI, SC, SD, TN, TX, UT, VA, VT, WA, WI, WV	Liliaceae	Liliales	Liliopsida	Magnoliophyta	Forb/herb	Perennial	Introduced to U.S.	1, 6	GRIN		USWEEDS	open, managed, forest	lawns, old fields, forests
ORMI	Orobanche minor	DC, DE, FL, GA, MD, NC, NJ, NY, OR, PA, SC, VA, VT, WA, WV	Orobanchaceae	Scrophulariales	Magnoliopsida	Magnoliophyta	Forb/herb	Annual	Introduced to U.S.	1, 5, 6, 7, 8	GRIN		USWEEDS	managed	cultivated fields (parasitic on clovers)
PATE11	Pachysandra terminalis	CT, DC, DE, IL, IN, MA, MD, MN, NC, NY, OH, PA, SC, VA	Buxaceae	Euphorbiales	Magnoliopsida	Magnoliophyta	Subshrub, Forb/herb	Perennial	Introduced to U.S.	2	GRIN		USWEEDS	forest, open	forest and meadow edges woodlands
PARE3	Panicum repens	AL, CA, FL, GA, HI, LA, MS, NC, SC, TX	Poaceae	Cyperales	Liliopsida	Magnoliophyta	Graminoid	Perennial	Probably Introduced to U.S.	2, 5, 6, 7, 10, 11, 12, 13, 15, 16, 17, 18, 28	GRIN	exact native range obscure	USWEEDS	roadsides, managed	agricultural weed, ditch banks, around ponds, along roadsides, and in managed turfgrass areas
PADI3	Paspalum dilatatum	AL, AR, AZ, CA, CO, DC, FL, GA, HI, IL, KY, LA, MD, MO, MS, NC, NJ, NM, OK, OR, PR, SC, TN, TX, VA, WV	Poaceae	Cyperales	Liliopsida	Magnoliophyta	Graminoid	Perennial	Introduced to U.S.	26, 27, 33	GRIN		USWEEDS	roadsides, open, managed	lawns, roadsides, fields, disturbed areas
PASA2	Pastinaca sativa	AK, AR, AZ, CA, CO, CT, DC, DE, IA, ID, IL, IN, KS, KY, LA, MA, MD, ME, MI, MN, MO, MT, NC, ND, NE, NH, NJ, NM, NV, NY, OH, OK, OR, PA, RI, SC, SD, TN, TX, UT, VA, VT, WA, WI, WV, WY	Apiaceae	Apiales	Magnoliopsida	Magnoliophyta	Forb/herb	Biennial, Perennial	Introduced to U.S.	1, 6, 8	GRIN		USWEEDS	roadsides, open, managed	waste places, pastures, cultivated ground, roadsides
PATO2	Paulownia tomentosa	AL, AR, CT, DC, DE, FL, GA, IL, IN, KY, LA, MA, MD, MO, MS, NC, NJ, NY, OH, OK, PA, RI, SC, TN, TX, VA, WV	Scrophulariaceae	Scrophulariales	Magnoliopsida	Magnoliophyta	Tree	Perennial	Introduced to U.S.	2	GRIN		USWEEDS	roadsides, open, forest	roadsides, disturbed areas, forests
PAHA5	Pavonia hastata	FL, GA	Malvaceae	Malvales	Magnoliopsida	Magnoliophyta	Subshrub	Perennial	Introduced to U.S.	26, 27, 33	GRIN		USWEEDS	open	disturbed areas
PEGL2	Pennisetum glaucum	AL, AR, AZ, CA, CO, CT, DC, DE, FL, GA, IA, ID, IL, IN, KS, KY, LA, MA, MD, ME, MI, MN, MO, MS, MT, NC, ND, NE, NH, NJ, NM, NV, NY, OH, OK, OR, PA, PR, RI, SC, SD, TN, TX, UT, VA, VT, WA, WI, WV, WY	Poaceae	Cyperales	Liliopsida	Magnoliophyta	Graminoid	Annual, Perennial	Introduced to U.S.	cultivation	GRIN	widely cultivated	USWEEDS	managed	(?) cultivation
PEFR4	Perilla frutescens	AL, AR, CT, DC, DE, FL, GA, IA, IL, IN, KS, KY, LA, MA, MD, MI, MN, MO, MS, NC, NE, NJ, NY, OH, OK, PA, SC, TN, TX, VA, WI, WV	Lamiaceae	Lamiales	Magnoliopsida	Magnoliophyta	Forb/herb	Annual	Introduced to U.S.	2, 8, 16	GRIN		USWEEDS	roadsides, open	roadsides, wasteplaces
PHCA5	Phalaris canariensis	AK, AL, AR, AZ, CA, CO, CT, DC, DE, FL, GA, HI, IA, ID, IL, IN, KS, KY, LA, MA, MD, ME, MI, MN, MO, MS, MT, NC, ND, NE, NH, NJ, NM, NY, OH, OK, OR, PA, RI, SC, SD, TN, TX, UT, VA, VT, WA, WI, WV, WY	Poaceae	Cyperales	Liliopsida	Magnoliophyta	Graminoid	Annual	Introduced to U.S.	5, 6	GRIN		USWEEDS	open	disturbed areas
PHAM2	Phellodendron amurense	IL, OH	Rutaceae	Sapindales	Magnoliopsida	Magnoliophyta	Tree	Perennial	Introduced to U.S.	2	GRIN		USWEEDS	forest	disturbed forests, suburban woodlands (Natureserve)
PHJA	Phellodendron japonicum	DE, MA, NY, PA	Rutaceae	Sapindales	Magnoliopsida	Magnoliophyta	Tree	Perennial	Introduced to U.S.	2	GRIN		USWEEDS	forest	suburban and urban fringe forests, disturbed forest
PHPR3	Phleum pratense	AK, AL, AR, AZ, CA, CO, CT, DC, DE, FL, GA, HI, IA, ID, IL, IN, KS, KY, LA, MA, MD, ME, MI, MN, MO, MS, MT, NC, ND, NE, NH, NJ, NM, NV, NY, OH, OK, OR, PA, RI, SC, SD, TN, TX, UT, VA, VT, WA, WI, WV, WY	Poaceae	Cyperales	Liliopsida	Magnoliophyta	Graminoid	Perennial	Introduced to U.S.	1, 2, 6, 8	GRIN		USWEEDS	roadsides, open, managed	meadows, pastures, roadsides, disturbed areas, lawns
PHAU8	Phyllostachys aurea	AL, AR, CA, FL, GA, LA, MD, MS, NC, OR, SC, TN, TX, VA	Poaceae	Cyperales	Liliopsida	Magnoliophyta	Vine, Shrub, Graminoid	Perennial	Introduced to U.S.	2	GRIN		USWEEDS	forest	suburban woodlands
PIAB	Picea abies	CT, IL, KY, MA, MD, ME, MI, MN, NC, NH, NJ, NY, OH, PA, RI, VA, VT, WI, WV	Pinaceae	Pinales	Pinopsida	Coniferophyta	Tree	Perennial	Introduced to U.S.	1	GRIN		USWEEDS	open	locally naturalized, open areas where planted
PISY	Pinus sylvestris	CT, DE, IA, IL, IN, MA, MD, ME, MI, MN, NH, NJ, NY, OH, PA, RI, VT, WI	Pinaceae	Pinales	Pinopsida	Coniferophyta	Tree	Perennial	Introduced to U.S.	1, 2, 8	GRIN		USWEEDS	roadsides, forest, open	roadsides, suburban woodlands, wood edges, open woods
PITH2	Pinus thunbergii	DE, MA, NC, NJ, NY, SC, VA	Pinaceae	Pinales	Pinopsida	Coniferophyta	Tree	Perennial	Introduced to U.S.	2	GRIN		USWEEDS	open, forest(?)	maritime shrublands (forests-- unclear?) sandplain heathland
PLLA	Plantago lanceolata	AK, AL, AR, AZ, CA, CO, CT, DC, DE, FL, GA, HI, IA, ID, IL, IN, KS, KY, LA, MA, MD, ME, MI, MN, MO, MS, MT, NC, ND, NE, NH, NJ, NM, NV, NY, OH, OK, OR, PA, PR, RI, SC, SD, TN, TX, UT, VA, VT, WA, WI, WV, WY	Plantaginaceae	Plantaginales	Magnoliopsida	Magnoliophyta	Forb/herb	Annual, Biennial, Perennial	Introduced to U.S.	1, 6, 7, 8	GRIN		USWEEDS	roadsides, open, managed, forest	roadsides, waste places, and pastures, open woods, forests, lawns, gardens, and cultivated fields
POAN	Poa annua	AK, AL, AR, AZ, CA, CO, CT, DC, DE, FL, GA, HI, IA, ID, IL, IN, KS, KY, LA, MA, MD, ME, MI, MN, MO, MS, MT, NC, ND, NE, NH, NJ, NM, NV, NY, OH, OK, OR, PA, PR, RI, SC, SD, TN, TX, UT, VA, VT, WA, WI, WV, WY	Poaceae	Cyperales	Liliopsida	Magnoliophyta	Graminoid	Annual	Introduced to U.S.	1	GRIN	widespread in temperate regions, probable origin Europe	USWEEDS	roadsides, open, managed, wetland, riparian, forest	fields, roadsides, disturbed areas Streambanks, bottoms, upland forests, pond margins, pastures, crop fields, fallow fields, gardens, lawns
POBU	Poa bulbosa	AR, AZ, CA, CO, CT, DE, GA, IA, ID, IL, IN, KS, KY, LA, MA, MD, MI, MN, MO, MT, NC, ND, NE, NJ, NM, NV, NY, OH, OK, OR, PA, SD, TN, TX, UT, VA, VT, WA, WI, WV, WY	Poaceae	Cyperales	Liliopsida	Magnoliophyta	Graminoid	Perennial	Introduced to U.S.	1, 5, 6, 7, 8	GRIN		USWEEDS	open, managed	lawns Waste ground cultivated fields
POCO	Poa compressa	AK, AL, AR, AZ, CA, CO, CT, DC, DE, GA, HI, IA, ID, IL, IN, KS, KY, LA, MA, MD, ME, MI, MN, MO, MS, MT, NC, ND, NE, NH, NJ, NM, NV, NY, OH, OK, OR, PA, RI, SC, SD, TN, TX, UT, VA, VT, WA, WI, WV, WY	Poaceae	Cyperales	Liliopsida	Magnoliophyta	Graminoid	Perennial	Introduced to U.S.	1, 6, 8	GRIN		USWEEDS	roadsides, open, managed, forest	pastures, meadows, roadsides, disturbed areas, dry rocky woodlands, ridgetop woods
POTR2	Poa trivialis	AK, AL, CA, CO, CT, DC, DE, GA, IA, ID, IL, IN, KS, KY, LA, MA, MD, ME, MI, MN, MO, MT, NC, NE, NH, NJ, NM, NV, NY, OH, OR, PA, RI, SD, TN, TX, UT, VA, VT, WA, WI, WV, WY	Poaceae	Cyperales	Liliopsida	Magnoliophyta	Graminoid	Perennial	Introduced to U.S.	1, 5, 6, 7, 8	GRIN		USWEEDS	open, forest	moist forests, bottomlands, disturbed areas
POCO10	Polygonum convolvulus	AK, AL, AR, AZ, CA, CO, CT, DC, DE, FL, GA, HI, IA, ID, IL, IN, KS, KY, LA, MA, MD, ME, MI, MN, MO, MS, MT, NC, ND, NE, NH, NJ, NM, NV, NY, OH, OK, OR, PA, RI, SC, SD, TN, TX, UT, VA, VT, WA, WI, WV, WY	Polygonaceae	Polygonales	Magnoliopsida	Magnoliophyta	Vine, Forb/herb	Annual	Introduced to U.S.	1, 2, 5, 6, 7, 8	GRIN		USWEEDS	roadsides, open, forest	Waste ground, disturbed sites, open woods, roadsides
POCU6	Polygonum cuspidatum	AK, AR, CA, CO, CT, DC, DE, GA, IA, ID, IL, IN, KS, KY, LA, MA, MD, ME, MI, MN, MO, MS, MT, NC, NE, NH, NJ, NY, OH, OK, OR, PA, RI, SC, SD, TN, UT, VA, VT, WA, WI, WV	Polygonaceae	Polygonales	Magnoliopsida	Magnoliophyta	Subshrub, Forb/herb	Perennial	Introduced to U.S.	2	GRIN		USWEEDS	roadside, riparian, wetland, managed	roadsides, streambanks, wetlands, pastures
POOR2	Polygonum orientale	AL, AR, CA, CT, DC, DE, FL, GA, IA, IL, IN, KS, KY, LA, MA, MD, ME, MI, MN, MO, MS, NC, NE, NH, NJ, NY, OH, OK, OR, PA, RI, SC, TN, TX, VA, VT, WA, WI, WV	Polygonaceae	Polygonales	Magnoliopsida	Magnoliophyta	Forb/herb	Annual	Introduced to U.S.	2, 8, 15, 16, 17, 18, 29, 30	GRIN		USWEEDS	roadsides, open	Waste places and roadsides
POPE10	Polygonum perfoliatum	DC, DE, MD, NJ, NY, OH, OR, PA, VA, WV	Polygonaceae	Polygonales	Magnoliopsida	Magnoliophyta	Forb/herb	Annual	Introduced to U.S.	2, 8, 16, 18	GRIN		USWEEDS	roadsides, open, managed, wetland, riparian	forest edges, ditches, wetlands, stream banks, roadsides, cultivated areas, hedgerows
POPE3	Polygonum persicaria	AK, AL, AR, AZ, CA, CO, CT, DC, DE, FL, GA, IA, ID, IL, IN, KS, KY, LA, MA, MD, ME, MI, MN, MO, MS, MT, NC, ND, NE, NH, NJ, NM, NV, NY, OH, OK, OR, PA, RI, SC, SD, TN, TX, UT, VA, VT, WA, WI, WV, WY	Polygonaceae	Polygonales	Magnoliopsida	Magnoliophyta	Forb/herb	Annual, Perennial	Probably Introduced to U.S.	1, 2, 6, 8	GRIN		USWEEDS	roadsides, open, managed, riparian	agricultural fields, waste places, streambanks, roadsides
POSA4	Polygonum sachalinense	AK, CA, CT, DC, DE, ID, IL, KY, LA, MA, MD, ME, MI, MN, MT, NC, NJ, NY, OH, OR, PA, RI, TN, VA, VT, WA, WI, WV	Polygonaceae	Polygonales	Magnoliopsida	Magnoliophyta	Forb/herb	Perennial	Introduced to U.S.	2	GRIN		USWEEDS	roadsides, open, managed, riparian	roadsides, streambanks, pastures, disturbed areas
POTR4	Poncirus trifoliata	AL, AR, DE, FL, GA, LA, MD, MS, NC, OK, PA, SC, TN, TX, VA, WV	Rutaceae	Sapindales	Magnoliopsida	Magnoliophyta	Tree, Shrub	Perennial	Introduced to U.S.	2	GRIN		USWEEDS	open, riparian, forest	woodlands, thickets, steambanks
POCA14	Populus ×canescens	AL, AR, CT, DC, DE, FL, GA, IL, IN, KY, LA, MA, MD, ME, MI, MN, MS, NC, NH, NJ, NY, OH, PA, RI, SC, TN, VA, VT, WI, WV	Salicaceae	Salicales	Magnoliopsida	Magnoliophyta	Tree	Perennial	Introduced to U.S.	1, 8	GRIN		USWEEDS	roadsides, open	roadsides, disturbed areas
POAL7	Populus alba	AL, AR, CA, CO, CT, DC, DE, FL, GA, IA, ID, IL, IN, KS, KY, LA, MA, MD, ME, MI, MN, MO, MS, MT, NC, ND, NE, NH, NJ, NM, NV, NY, OH, OK, OR, PA, RI, SC, SD, TN, TX, UT, VA, VT, WA, WI, WV, WY	Salicaceae	Salicales	Magnoliopsida	Magnoliophyta	Tree	Perennial	Introduced to U.S.	1, 6, 8	GRIN		USWEEDS	open, forest	suburban woodlands, disturbed areas
PONI	Populus nigra	AL, AR, AZ, CA, CO, CT, DC, DE, FL, GA, IA, IL, IN, KS, KY, LA, MA, MD, ME, MI, MN, MO, MS, NC, ND, NE, NH, NJ, NM, NV, NY, OH, OK, OR, PA, RI, SC, SD, TN, TX, UT, VA, VT, WA, WI, WV, WY	Salicaceae	Salicales	Magnoliopsida	Magnoliophyta	Tree	Perennial	Introduced to U.S.	1, 6, 8	GRIN		USWEEDS	open, forest	disturbed suburban areas
POTR10	Populus tremula	MA, MO	Salicaceae	Salicales	Magnoliopsida	Magnoliophyta	Tree	Perennial	Introduced to U.S.	1, 6, 8	GRIN		USWEEDS	open, riparian, forest	"similar to and confused with P. tremuloides"= (old fields, moist upland woods and streamsides)
POOL	Portulaca oleracea	AL, AR, AZ, CA, CO, CT, DC, DE, FL, GA, HI, IA, ID, IL, IN, KS, KY, LA, MA, MD, ME, MI, MN, MO, MS, MT, NC, ND, NE, NH, NJ, NM, NV, NY, OH, OK, OR, PA, PR, RI, SC, SD, TN, TX, UT, VA, VI, VT, WA, WI, WV, WY	Portulacaceae	Caryophyllales	Magnoliopsida	Magnoliophyta	Forb/herb	Annual	Introduced to U.S.	unknown	FNA, GRIN, many others	worldwide weed, origin unknown; sources vary widely… http://edis.ifas.ufl.edu/MV118 says Persia, but lots of copied web info says 'india and mid east'; FNA says Europe	USWEEDS	open, managed	agricultural weed, waste places
POCR3	Potamogeton crispus	AL, AR, AZ, CA, CO, CT, DC, DE, FL, GA, IA, ID, IL, IN, KS, KY, LA, MA, MD, MI, MN, MO, MS, MT, NC, ND, NE, NH, NJ, NM, NV, NY, OH, OK, OR, PA, RI, SD, TN, TX, UT, VA, VT, WA, WI, WV, WY	Potamogetonaceae	Najadales	Liliopsida	Magnoliophyta	Forb/herb	Perennial	Introduced to U.S.	1, 2, 6, 7, 16, 29, 30, 31	GRIN		USWEEDS	aquatic	ponds, lakes, streams
PORE5	Potentilla recta	AL, AR, CA, CO, CT, DC, DE, FL, GA, IA, ID, IL, IN, KS, KY, LA, MA, MD, ME, MI, MN, MO, MS, MT, NC, ND, NE, NH, NJ, NV, NY, OH, OK, OR, PA, RI, SC, SD, TN, TX, VA, VT, WA, WI, WV, WY	Rosaceae	Rosales	Magnoliopsida	Magnoliophyta	Forb/herb	Perennial	Introduced to U.S.	1, 6, 8	GRIN		USWEEDS	roadsides, open, managed	Fields, meadows, pastures, waste ground, disturbed sites, roadsides
PRAV	Prunus avium	CA, CT, DC, DE, ID, IL, IN, KY, MA, MD, ME, MI, MT, NC, NH, NJ, NY, OH, OR, PA, RI, SC, TN, UT, VA, WA, WI, WV, WY	Rosaceae	Rosales	Magnoliopsida	Magnoliophyta	Tree	Perennial	Introduced to U.S.	1, 6, 8	GRIN		USWEEDS	open, forest	Woods, hedgerows
PRCE	Prunus cerasus	AR, CT, DC, DE, GA, IL, IN, KS, KY, MA, MD, ME, MI, MO, MT, NC, NH, NJ, NM, NY, OH, PA, RI, UT, VA, VT, WA, WV	Rosaceae	Rosales	Magnoliopsida	Magnoliophyta	Tree, Shrub	Perennial	Introduced to U.S.	1, 8	GRIN		USWEEDS	open, forest	suburban woodlands, fencerows, disturbed areas
PRDO	Prunus domestica	CA, CT, DE, ID, KS, LA, MA, MD, ME, MI, MN, NH, NJ, NY, OH, OR, PA, RI, TX, UT, VA, VT, WA	Rosaceae	Rosales	Magnoliopsida	Magnoliophyta	Tree	Perennial	Introduced to U.S.	1, 6, 8	GRIN	widely cultivated & naturalized, probable origin Eurasia	USWEEDS	forest	suburban forests
PRMA	Prunus mahaleb	AL, AR, CA, CT, DC, DE, ID, IL, IN, KS, KY, MA, MD, MI, MO, MT, NC, NJ, NY, OH, OK, OR, PA, TN, UT, VA, WA, WI, WV	Rosaceae	Rosales	Magnoliopsida	Magnoliophyta	Tree, Shrub	Perennial	Introduced to U.S.	1, 6, 8	GRIN		USWEEDS	roadsides, forest	roadsides, old homesites
PRPA5	Prunus padus	AK, DE, IL, MT, NJ, NY, PA	Rosaceae	Rosales	Magnoliopsida	Magnoliophyta	Tree, Shrub	Perennial	Introduced to U.S.	1, 2, 6, 8	GRIN		USWEEDS	riparian	riparian corridors
PRPE3	Prunus persica	AL, AR, AZ, CA, CT, DC, DE, FL, GA, IA, ID, IL, IN, KS, KY, LA, MA, MD, ME, MI, MO, MS, NC, NJ, NY, OH, OK, OR, PA, RI, SC, TN, TX, UT, VA, VI, WI, WV	Rosaceae	Rosales	Magnoliopsida	Magnoliophyta	Tree	Perennial	Introduced to U.S.	2, 8	GRIN		USWEEDS	roadsides, open	roadsides, waste places, disturbed thickets
PSJA	Pseudosasa japonica	CA, CT, DE, FL, MD, NC, NJ, PA, SC, TN, VA	Poaceae	Cyperales	Liliopsida	Magnoliophyta	Subshrub, Shrub, Graminoid	Perennial	Introduced to U.S.	2	GRIN		USWEEDS	roadsides, open	where people have planted it and peripheral areas, sun or shade, Edge of woods and roadsides
PUMOL	Pueraria montana var. lobata	AL, AR, CT, DC, DE, FL, GA, HI, IL, IN, KS, KY, LA, MA, MD, ME, MO, MS, NC, NE, NJ, NY, OH, OK, OR, PA, SC, TN, TX, VA, WA, WV	Fabaceae	Fabales	Magnoliopsida	Magnoliophyta	Vine	Perennial	Introduced to U.S.	2, 17, 18, 19, 22	GRIN		USWEEDS	roadside, open, forest	roadsides, fields, forest edges, disturbed areas
PYCA80	Pyrus calleryana	AL, AR, DC, DE, FL, GA, IL, IN, LA, MD, MS, NC, NJ, OH, OK, PA, SC, TX, VA, WV	Rosaceae	Rosales	Magnoliopsida	Magnoliophyta	Tree	Perennial	Introduced to U.S.	2	GRIN		USWEEDS	open	urban and suburban plantings
QUAC80	Quercus acutissima	AL, GA, LA, MD, MS, NC, PA, VA	Fagaceae	Fagales	Magnoliopsida	Magnoliophyta	Tree	Perennial	Introduced to U.S.	2, 17	GRIN		USWEEDS	open	urban and suburban plantings, wildlife food plots
RAACA3	Ranunculus acris var. acris	AK, AL, CA, CO, CT, DC, DE, GA, IA, ID, IL, IN, KS, KY, MA, MD, ME, MI, MN, MO, MS, MT, NC, ND, NH, NJ, NM, NV, NY, OH, OR, PA, RI, SC, SD, TN, UT, VA, VT, WA, WI, WV, WY	Ranunculaceae	Ranunculales	Magnoliopsida	Magnoliophyta	Forb/herb	Perennial	Introduced to U.S.	1	GRIN	record is spp-level	USWEEDS	roadsides, open, managed	pastures, fields, roadsides, disturbed areas
RABU	Ranunculus bulbosus	AL, AR, CA, CT, DC, DE, GA, IL, IN, KS, KY, LA, MA, MD, ME, MI, MO, MS, NC, NH, NJ, NY, OH, OR, PA, RI, SC, TN, VA, VT, WA, WV	Ranunculaceae	Ranunculales	Magnoliopsida	Magnoliophyta	Forb/herb	Perennial	Introduced to U.S.	1, 6, 8	GRIN		USWEEDS	roadsides, open, managed	Wet open pastures, orchards, grassy open fields, roadsides, disturbed areas
RAFI	Ranunculus ficaria	CT, DC, DE, IL, IN, KY, MA, MD, MI, MO, NH, NJ, NY, OH, OR, PA, RI, TN, VA, WA, WI, WV	Ranunculaceae	Ranunculales	Magnoliopsida	Magnoliophyta	Forb/herb	Perennial	Introduced to U.S.	1, 6	GRIN		USWEEDS	forest	forests (spring ephemeral)
RARA2	Raphanus raphanistrum	AL, AZ, CA, CO, CT, DE, FL, GA, HI, IA, ID, IL, IN, KS, KY, LA, MA, MD, ME, MI, MN, MO, MS, MT, NC, ND, NH, NJ, NV, NY, OH, OR, PA, RI, SC, TN, TX, VA, VT, WA, WI, WV	Brassicaceae	Capparales	Magnoliopsida	Magnoliophyta	Forb/herb	Annual, Biennial	Introduced to U.S.	1, 5, 6, 7, 8	GRIN		USWEEDS	roadsides, open	Waste ground, roadsides
RHCA3	Rhamnus cathartica	CA, CO, CT, DE, IA, ID, IL, IN, KS, KY, MA, MD, ME, MI, MN, MO, MT, NC, ND, NE, NH, NJ, NY, OH, PA, RI, SD, TN, UT, VA, VT, WI, WV, WY	Rhamnaceae	Rhamnales	Magnoliopsida	Magnoliophyta	Tree, Shrub	Perennial	Introduced to U.S.	1, 6, 8	GRIN	No record in Flora Europeae	USWEEDS	open, riparian, forest	old fields, thickets, wood edges, open woods, riverine woods
RHSC3	Rhodotypos scandens	AL, CT, DC, DE, IL, IN, KY, MA, MO, NH, NJ, NY, OH, PA, SC, VA, VT, WI, WV	Rosaceae	Rosales	Magnoliopsida	Magnoliophyta	Shrub	Perennial	Introduced to U.S.	2	GRIN		USWEEDS	roadsides, open, forest	suburban woodlands, roadsides, disturbed areas
RIRU80	Ribes rubrum	CT, IA, IL, MA, MD, ME, MI, MN, MT, NC, NH, NJ, NY, OH, OR, PA, RI, TN, VA, VT, WA, WI, WV, WY	Grossulariaceae	Rosales	Magnoliopsida	Magnoliophyta	Shrub	Perennial	Introduced to U.S.	1	GRIN		USWEEDS	open	fencerows, disturbed areas
ROAM	Rorippa amphibia	CT, MA, ME	Brassicaceae	Capparales	Magnoliopsida	Magnoliophyta	Forb/herb	Perennial	Introduced to U.S.	unknown	GRIN, PLANTS, Flora of China	taxonomic status unclear; R. palustris is Nam native	USWEEDS	aquatic, wetland	ponds, ditches and streams, often in water
RODA	Rosa ×damascena	MI, MO, NC, NY	Rosaceae	Rosales	Magnoliopsida	Magnoliophyta	Subshrub	Perennial	Introduced to U.S.	cultivation	GRIN		USWEEDS	open	disturbed areas
ROBR	Rosa bracteata	AL, AR, FL, GA, KY, LA, MD, MS, NC, SC, TN, TX, VA	Rosaceae	Rosales	Magnoliopsida	Magnoliophyta	Vine, Subshrub	Perennial	Introduced to U.S.	2	GRIN		USWEEDS	open	disturbed areas, suburban borders
ROCA3	Rosa canina	AL, AR, CA, CT, DC, ID, IL, IN, KS, KY, MA, MD, ME, MI, MO, NC, NJ, NY, OH, OR, PA, RI, TN, UT, VA, WA, WI, WV	Rosaceae	Rosales	Magnoliopsida	Magnoliophyta	Vine, Subshrub	Perennial	Introduced to U.S.	1, 6, 8	GRIN		USWEEDS	roadside, open, managed	pastures, roadside thickets
ROCI	Rosa cinnamomea	CT, MA, ME, MI, NH, NY, OH, PA, RI, VA, VT, WI	Rosaceae	Rosales	Magnoliopsida	Magnoliophyta	Subshrub	Perennial	Introduced to U.S.	1	GRIN		USWEEDS	(?)	(?)
ROEG	Rosa eglanteria	AL, AR, CA, CO, CT, DC, DE, GA, IA, ID, IL, IN, KS, KY, MA, MD, ME, MI, MN, MO, MS, MT, NC, NE, NH, NJ, NY, OH, OK, OR, PA, RI, SC, TN, TX, UT, VA, VT, WA, WI, WV, WY	Rosaceae	Rosales	Magnoliopsida	Magnoliophyta	Subshrub	Perennial	Introduced to U.S.	1, 6, 8	GRIN		USWEEDS	open	thickets?
ROGA	Rosa gallica	CT, DE, GA, IL, IN, KY, LA, MA, ME, MI, MO, MS, NC, NH, NJ, NY, OH, PA, RI, SC, TN, VA, VT, WI	Rosaceae	Rosales	Magnoliopsida	Magnoliophyta	Subshrub	Perennial	Introduced to U.S.	1	GRIN		USWEEDS	(?)	(?)
ROMI	Rosa micrantha	CT, DC, IL, IN, KY, MA, MD, ME, MO, NC, NJ, NY, OH, OR, PA, RI, SC, TN, TX, VA, WA, WI	Rosaceae	Rosales	Magnoliopsida	Magnoliophyta	Subshrub	Perennial	Introduced to U.S.	1, 6	Flora Europea		USWEEDS	open, managed, riparian	pastures, streambanks, thickets
ROMU	Rosa multiflora	AL, AR, CA, CT, DC, DE, FL, GA, IA, IL, IN, KS, KY, LA, MA, MD, ME, MI, MN, MO, MS, NC, NE, NH, NJ, NM, NY, OH, OK, OR, PA, RI, SC, TN, TX, VA, VT, WA, WI, WV	Rosaceae	Rosales	Magnoliopsida	Magnoliophyta	Vine, Subshrub	Perennial	Introduced to U.S.	2	GRIN		USWEEDS	open, wetland, forest	old fields, thickets, forests, bogs
RORU	Rosa rugosa	CT, DE, IL, MA, MD, ME, MI, MN, MO, NH, NJ, NY, OH, PA, RI, VA, VT, WA, WI, WV	Rosaceae	Rosales	Magnoliopsida	Magnoliophyta	Subshrub	Perennial	Introduced to U.S.	2	GRIN		USWEEDS	roadsides, open	roadsides, sandy shores
ROSP2	Rosa spinosissima	CT, IL, IN, KS, MA, ME, MI, MO, NH, NJ, NY, OH, TN, VA, VT, WI	Rosaceae	Rosales	Magnoliopsida	Magnoliophyta	Subshrub	Perennial	Introduced to U.S.	1, 8	GRIN		USWEEDS	open	suburban plantings
ROWI	Rosa wichuraiana	AL, AR, CT, FL, GA, IL, KY, LA, MA, MS, NC, NY, OH, PA, SC, VA, WV	Rosaceae	Rosales	Magnoliopsida	Magnoliophyta	Vine, Subshrub	Perennial	Introduced to U.S.	1, 2	GRIN		USWEEDS	roadsides, open	roadbanks, disturbed areas
ROCO6	Rottboellia cochinchinensis	AR, FL, GA, IN, LA, MS, NC, PR, TX	Poaceae	Cyperales	Liliopsida	Magnoliophyta	Graminoid	Annual	Introduced to U.S.	2, 7, 10, 12, 16, 17, 18, 29	GRIN		USWEEDS	roadsides, open, managed, forest	disturbed areas crop pest roadsides and in other open, well-drained sites thickets and forests
RUBI	Rubus bifrons	AL, AR, DC, GA, KY, LA, MA, MO, MS, NC, NJ, NY, OK, PA, RI, SC, TN, TX, VA	Rosaceae	Rosales	Magnoliopsida	Magnoliophyta	Subshrub	Perennial	Introduced to U.S.	1	GRIN		USWEEDS	roadsides, open	disturbed areas, roadsides, thickets
RUIL	Rubus illecebrosus	CT, KY, ME, MN, NC, NY, OR, PA, VA, WV	Rosaceae	Rosales	Magnoliopsida	Magnoliophyta	Subshrub, Forb/herb	Perennial	Introduced to U.S.	2	GRIN		USWEEDS	open	disturbed areas
RULA	Rubus laciniatus	CA, CO, CT, DC, DE, ID, IL, IN, KY, MA, MD, MI, MO, MT, NC, NJ, NY, OH, OR, PA, RI, SC, TN, VA, VT, WA, WV, WY	Rosaceae	Rosales	Magnoliopsida	Magnoliophyta	Vine, Subshrub	Perennial	Introduced to U.S.	cultivation	Gleason&Cronquist	cultigen	USWEEDS	open	disturbed areas
RUPH	Rubus phoenicolasius	AR, CT, DC, DE, GA, IL, IN, KY, MA, MD, MI, NC, NJ, NY, OH, PA, RI, SC, TN, VA, VT, WV	Rosaceae	Rosales	Magnoliopsida	Magnoliophyta	Subshrub	Perennial	Introduced to U.S.	2	GRIN		USWEEDS	roadsides, open, forest	roadsides, disturbed areas, thickets, forests
RUAC3	Rumex acetosella	AK, AL, AR, AZ, CA, CO, CT, DC, DE, FL, GA, HI, IA, ID, IL, IN, KS, KY, LA, MA, MD, ME, MI, MN, MO, MS, MT, NC, ND, NE, NH, NJ, NM, NV, NY, OH, OK, OR, PA, RI, SC, SD, TN, TX, UT, VA, VT, WA, WI, WV, WY	Polygonaceae	Polygonales	Magnoliopsida	Magnoliophyta	Forb/herb	Perennial	Introduced to U.S.	1, 2, 6, 8	GRIN		USWEEDS	roadsides, open, managed	roadsides, cultivated fields, waste places, disturbed areas, lawns, meadows, railroad gravels, sandy and muddy shores
RUCR	Rumex crispus	AK, AL, AR, AZ, CA, CO, CT, DC, DE, FL, GA, HI, IA, ID, IL, IN, KS, KY, LA, MA, MD, ME, MI, MN, MO, MS, MT, NC, ND, NE, NH, NJ, NM, NV, NY, OH, OK, OR, PA, PR, RI, SC, SD, TN, TX, UT, VA, VT, WA, WI, WV, WY	Polygonaceae	Polygonales	Magnoliopsida	Magnoliophyta	Forb/herb	Perennial	Introduced to U.S.	1, 2, 6, 7, 8	GRIN		USWEEDS	roadsides, open, managed	wasteplaces, cultivated fields, pastures, roadsides, meadows, shores of water bodies, edges of woods
SAPE12	Salix ×pendulina	CA, CO, CT, GA, IL, IN, MA, MD, ME, MI, MO, NC, NE, NJ, NM, NY, OH, OR, PA, TX, VA, WA, WV	Salicaceae	Salicales	Magnoliopsida	Magnoliophyta	Shrub, Tree	Perennial	Introduced to U.S.	cultivation	GRIN	cultivated & sometimes naturalized	USWEEDS	(?)	(?)
SASE10	Salix ×sepulcralis	AK, AL, AR, AZ, CA, CT, DC, DE, FL, IA, IL, KY, LA, MA, MD, MI, MO, NC, NH, NJ, NM, NV, NY, OR, PA, PR, SC, TN, UT, VA, VT, WI, WV, WY	Salicaceae	Salicales	Magnoliopsida	Magnoliophyta	Tree	Perennial	Introduced to U.S.	cultivation	GRIN	only in cultivation	USWEEDS	riparian, open, wetlands	rivers, lakes, wetlands, forest edges (USFS)
SAAL2	Salix alba	AR, AZ, CA, CO, CT, DC, DE, GA, IA, ID, IL, IN, KS, KY, LA, MA, MD, ME, MI, MN, MO, MT, NC, ND, NE, NH, NJ, NM, NV, NY, OH, PA, RI, SD, TN, VA, VT, WA, WI, WV, WY	Salicaceae	Salicales	Magnoliopsida	Magnoliophyta	Tree	Perennial	Introduced to U.S.	1, 6, 7, 8	GRIN		USWEEDS	open	disturbed areas
SACA22	Salix caprea	AL, CT, DE, IL, MD, MI, NC, NY, OH, PA, VA, WV	Salicaceae	Salicales	Magnoliopsida	Magnoliophyta	Shrub	Perennial	Introduced to U.S.	1, 2, 6, 8	GRIN		USWEEDS	open	disturbed areas
SACI	Salix cinerea	AL, CT, DC, GA, IL, IN, KY, LA, MA, MD, ME, MI, NC, NY, OH, PA, RI, SC, TN, UT, VA, WI, WV	Salicaceae	Salicales	Magnoliopsida	Magnoliophyta	Tree, Shrub	Perennial	Introduced to U.S.	1, 8	GRIN		USWEEDS	open	disturbed areas
SAFR	Salix fragilis	CO, CT, DC, DE, IA, ID, IL, IN, KS, KY, MA, MD, ME, MI, MN, MO, MT, ND, NE, NH, NJ, NM, NY, OH, PA, RI, SD, UT, VA, VT, WA, WI, WV, WY	Salicaceae	Salicales	Magnoliopsida	Magnoliophyta	Tree	Perennial	Introduced to U.S.	1, 6	Flora Europea, Weakley	Asia minor, europe subsequently (Weakley) rare in mediterranean and prob introduced to northern states (Flora Europeae)	USWEEDS	open, wetlands	lowlands, wet fields
SAMA13	Salix matsudana	CO, IL, NY, OH, UT, VA	Salicaceae	Salicales	Magnoliopsida	Magnoliophyta	Shrub	Perennial	Introduced to U.S.	2	GRIN		USWEEDS	(?)	(?)
SAPE4	Salix pentandra	AK, CO, CT, DC, IA, IL, IN, KY, MA, MD, ME, MI, MN, MT, NC, ND, NE, NH, NJ, NY, OH, PA, RI, SD, VA, VT, WI, WY	Salicaceae	Salicales	Magnoliopsida	Magnoliophyta	Tree	Perennial	Introduced to U.S.	1, 2, 8	GRIN		USWEEDS	open	disturbed areas
SAPU2	Salix purpurea	CO, CT, DC, DE, GA, IA, IL, KY, MA, MD, ME, MI, MN, MO, NC, NH, NJ, NY, OH, PA, RI, VA, VT, WA, WI, WV	Salicaceae	Salicales	Magnoliopsida	Magnoliophyta	Tree, Shrub	Perennial	Introduced to U.S.	1, 6, 8	GRIN		USWEEDS	open	disturbed areas
SAVI2	Salix viminalis	CT, IN, MA, ME, MI, NH, NJ, NY, OH, RI, VA, VT, WI	Salicaceae	Salicales	Magnoliopsida	Magnoliophyta	Tree	Perennial	Introduced to U.S.	1, 2, 8	GRIN		USWEEDS	(?)	(?)
SAKA	Salsola kali	AL, CA, CT, DC, DE, FL, GA, LA, MA, MD, ME, MS, NC, NH, NJ, NY, OR, PA, RI, SC, TX, VA, VT, WA	Chenopodiaceae	Caryophyllales	Magnoliopsida	Magnoliophyta	Forb/herb	Annual	Introduced to U.S.	1	GRIN	1	USWEEDS	open	dunes, island flats
SAMI7	Salvinia minima	AL, AR, FL, GA, LA, MA, MD, MS, NM, NY, OK, PR, SC, TX	Salviniaceae	Hydropteridales	Filicopsida	Pteridophyta	Forb/herb	Annual, Perennial	Introduced to U.S.	23, 25, 26, 27, 33	GRIN		USWEEDS	aquatic	aquatic
SAMO5	Salvinia molesta	AL, AZ, CA, FL, GA, HI, LA, MS, NC, SC, TX	Salviniaceae	Hydropteridales	Filicopsida	Pteridophyta	Forb/herb	Annual, Perennial	Introduced to U.S.	25, 26, 27, 33	GRIN	widely naturalized weed throughout tropics & subtropics, probable origin South America	USWEEDS	aquatic	aquatic
SAOF4	Saponaria officinalis	AL, AR, AZ, CA, CO, CT, DC, DE, FL, GA, IA, ID, IL, IN, KS, KY, LA, MA, MD, ME, MI, MN, MO, MS, MT, NC, ND, NE, NH, NJ, NM, NV, NY, OH, OK, OR, PA, RI, SC, SD, TN, TX, UT, VA, VT, WA, WI, WV, WY	Caryophyllaceae	Caryophyllales	Magnoliopsida	Magnoliophyta	Forb/herb	Perennial	Introduced to U.S.	1, 6, 8	GRIN		USWEEDS	roadsides, open, riparian, forest	disturbed areas, roadsides, ditches, streamsides, old homesites
SCPH	Schedonorus phoenix	AK, AL, AR, AZ, CA, CO, CT, DC, DE, FL, GA, HI, IA, ID, IL, KS, KY, LA, MA, MD, ME, MI, MN, MO, MS, MT, NC, NE, NH, NM, NV, NY, OH, OK, OR, PA, SC, SD, TN, TX, UT, VA, VT, WA, WI, WV, WY	Poaceae	Cyperales	Liliopsida	Magnoliophyta	Graminoid	Perennial	Introduced to U.S.	1, 6	GRIN		USWEEDS	(?)	(?)
SCPR4	Schedonorus pratensis	AK, AL, AR, AZ, CA, CO, CT, DC, DE, FL, GA, IA, ID, IL, IN, KS, KY, LA, MA, MD, ME, MI, MN, MO, MS, MT, NC, ND, NE, NH, NJ, NM, NV, NY, OH, OK, OR, PA, RI, SC, SD, TN, TX, UT, VA, VT, WA, WI, WV, WY	Poaceae	Cyperales	Liliopsida	Magnoliophyta	Graminoid	Perennial	Introduced to U.S.	1, 6, 8	GRIN		USWEEDS	roadsides, open, managed	fields, roadsides, pastures
SEVA4	Securigera varia	AL, AR, AZ, CA, CO, CT, DC, DE, FL, GA, HI, IA, ID, IL, IN, KS, KY, LA, MA, MD, ME, MI, MN, MO, MS, MT, NC, NE, NH, NJ, NM, NV, NY, OH, OK, OR, PA, RI, SC, SD, TN, TX, UT, VA, VT, WA, WI, WV, WY	Fabaceae	Fabales	Magnoliopsida	Magnoliophyta	Forb/herb, Vine	Perennial	Introduced to U.S.	1, 8	GRIN		USWEEDS	roadsides, open	roadbanks, woodland borders
SEPU7	Sesbania punicea	AL, AR, CA, FL, GA, LA, MS, NC, SC, TX, VA	Fabaceae	Fabales	Magnoliopsida	Magnoliophyta	Subshrub, Forb/herb	Perennial	Introduced to U.S.	26, 33	GRIN		USWEEDS	roadsides, wetlands	coastal Plain, roadsides and in wetland areas, ditches, wet fields, marshes, wet pinelands
SEFA	Setaria faberi	AL, AR, AZ, CA, CT, DC, DE, FL, GA, IA, IL, IN, KS, KY, LA, MA, MD, ME, MI, MN, MO, MS, NC, NE, NH, NJ, NY, OH, OK, PA, RI, SC, SD, TN, VA, VT, WI, WV	Poaceae	Cyperales	Liliopsida	Magnoliophyta	Graminoid	Annual	Introduced to U.S.	2	GRIN		USWEEDS	roadsides, open, managed, riparian	disturbed areas, wasteplaces, riverbanks, cultivated fields, gravel bars, old fields, roadsides
SEVI4	Setaria viridis	AL, AR, AZ, CA, CO, CT, DC, DE, FL, GA, IA, ID, IL, IN, KS, KY, LA, MA, MD, ME, MI, MN, MO, MS, MT, NC, ND, NE, NH, NJ, NM, NV, NY, OH, OK, OR, PA, RI, SC, SD, TN, TX, UT, VA, VT, WA, WI, WV, WY	Poaceae	Cyperales	Liliopsida	Magnoliophyta	Graminoid	Annual	Introduced to U.S.	1, 2, 6, 7, 8	GRIN		USWEEDS	open	fields, disturbed areas
SILAA3	Silene latifolia ssp. alba	AK, AL, AR, CA, CO, CT, DC, DE, GA, IA, ID, IL, IN, KS, KY, MA, MD, ME, MI, MN, MO, MT, NC, ND, NE, NH, NJ, NM, NV, NY, OH, OR, PA, RI, SC, SD, TN, UT, VA, VT, WA, WI, WV, WY	Caryophyllaceae	Caryophyllales	Magnoliopsida	Magnoliophyta	Forb/herb	Biennial, Perennial	Introduced to U.S.	1, 6	GRIN		USWEEDS	roadsides, open, managed	pasture, fields, roadsides, disturbed areas
SIVU	Silene vulgaris	AK, AR, CA, CO, CT, DE, GA, IA, ID, IL, IN, KS, KY, MA, MD, ME, MI, MN, MO, MT, NC, ND, NE, NH, NJ, NM, NY, OH, OR, PA, RI, SC, SD, TN, UT, VA, VT, WA, WI, WV, WY	Caryophyllaceae	Caryophyllales	Magnoliopsida	Magnoliophyta	Forb/herb	Perennial	Introduced to U.S.	1, 5, 6, 8	GRIN		USWEEDS	open	disturbed areas
SODU	Solanum dulcamara	CA, CO, CT, DC, DE, FL, GA, IA, ID, IL, IN, KS, KY, MA, MD, ME, MI, MN, MO, MT, NC, ND, NE, NH, NJ, NM, NV, NY, OH, OK, OR, PA, RI, SD, TN, UT, VA, VT, WA, WI, WV, WY	Solanaceae	Solanales	Magnoliopsida	Magnoliophyta	Subshrub, Forb/herb, Vine	Perennial	Introduced to U.S.	1, 2, 6, 8	GRIN		USWEEDS	open, forest	thickets, open woods
SONI	Solanum nigrum	AK, AL, CA, DC, FL, HI, MA, MD, ME, NH, NY, OR, SC, VA, VI, WA	Solanaceae	Solanales	Magnoliopsida	Magnoliophyta	Subshrub, Forb/herb	Annual, Perennial	Introduced to U.S.	1, 8	GRIN		USWEEDS	(?)	(?)
SOVI2	Solanum viarum	AL, FL, GA, LA, MS, NC, PA, SC, TN	Solanaceae	Solanales	Magnoliopsida	Magnoliophyta	Subshrub	Perennial	Introduced to U.S.	25, 26, 33	GRIN		USWEEDS	open, managed	open to semishady sites, improved pastures
SOSO2	Sorbaria sorbifolia	CT, IA, IN, MA, ME, MI, MN, NH, NJ, NY, OH, PA, RI, TN, VA, VT, WA, WI, WV	Rosaceae	Rosales	Magnoliopsida	Magnoliophyta	Shrub	Perennial	Introduced to U.S.	1, 2, 8	GRIN		USWEEDS	roadsides, open, forest	meadows, forest understory (ONT), roadsides, fencerows
SOAU	Sorbus aucuparia	AK, CA, CT, DC, IA, ID, IL, IN, MA, MD, ME, MI, MN, MT, ND, NH, NJ, NY, OH, OR, PA, RI, SC, UT, VT, WA, WI, WV, WY	Rosaceae	Rosales	Magnoliopsida	Magnoliophyta	Tree, Shrub	Perennial	Introduced to U.S.	1, 6, 8	GRIN		USWEEDS	open, forest	near habitations, appearing native
SOBID	Sorghum bicolor ssp. drummondii	AL, AZ, CA, FL, HI, IA, IL, IN, KY, LA, MA, MN, MO, MS, NC, ND, NM, OR, PA, SC, TN, VA	Poaceae	Cyperales	Liliopsida	Magnoliophyta	Graminoid	Annual	Introduced to U.S.	cultivation	GRIN	may occur as weed wherever sorghum is cultivated, including United States, one form cult. for forage (Sudangrass)	USWEEDS	roadsides, open, managed	fallow fields, crop fields, roadsides, disturbed areas
SOHA	Sorghum halepense	AL, AR, AZ, CA, CO, CT, DC, DE, FL, GA, HI, IA, ID, IL, IN, KS, KY, LA, MA, MD, MI, MO, MS, MT, NC, ND, NE, NH, NJ, NM, NV, NY, OH, OK, OR, PA, PR, RI, SC, SD, TN, TX, UT, VA, VT, WA, WI, WV, WY	Poaceae	Cyperales	Liliopsida	Magnoliophyta	Graminoid	Perennial	Introduced to U.S.	7, 8	GRIN		USWEEDS	roadsides, open, managed	roadsides, old fields, cultivated ground, pasture, wasteplaces
SPMO2	Spergula morisonii	NJ, PA	Caryophyllaceae	Caryophyllales	Magnoliopsida	Magnoliophyta	Forb/herb	Annual	Introduced to U.S.	1	GRIN		USWEEDS	roadsides, open	Sandy roadsides, disturbed areas, fallow fields
SPJA	Spiraea japonica	CT, DE, GA, IL, IN, KY, MA, MD, ME, MI, MO, NC, NH, NY, OH, PA, RI, SC, TN, VA, WV	Rosaceae	Rosales	Magnoliopsida	Magnoliophyta	Shrub	Perennial	Introduced to U.S.	2	GRIN		USWEEDS	roadsides, open	roadsides, woodland edge
SPPR	Spiraea prunifolia	AL, AR, CT, DC, DE, GA, IL, KY, LA, MA, MD, MO, MS, NC, NJ, NY, OH, PA, TN, VA	Rosaceae	Rosales	Magnoliopsida	Magnoliophyta	Shrub	Perennial	Introduced to U.S.	2	GRIN		USWEEDS	roadsides, open, forest	persistent around old homesites, cemeteries, and fencerows. Escaped to roadsides, fencerows, and slopes
SPTH2	Spiraea thunbergii	AL, CT, GA, LA, MD, MS, NC, NY, PA	Rosaceae	Rosales	Magnoliopsida	Magnoliophyta	Shrub	Perennial	Introduced to U.S.	2	GRIN	cultivated in China, Japan, & elsewhere, possibly native in e. China	USWEEDS	roadsides	roadsides
STME2	Stellaria media	AK, AL, AR, AZ, CA, CO, CT, DC, DE, FL, GA, HI, IA, ID, IL, IN, KS, KY, LA, MA, MD, ME, MI, MN, MO, MS, MT, NC, ND, NE, NH, NJ, NM, NV, NY, OH, OK, OR, PA, RI, SC, SD, TN, TX, UT, VA, VT, WA, WI, WV, WY	Caryophyllaceae	Caryophyllales	Magnoliopsida	Magnoliophyta	Forb/herb	Annual, Perennial	Introduced to U.S.	1, 6, 8	GRIN		USWEEDS	open, managed, forest	wasteplaces, farms, cultivated ground, gardens, disturbed woodlands
SYVU	Syringa vulgaris	AR, CO, CT, DC, IA, IL, IN, KS, KY, MA, MD, ME, MI, MN, MO, NC, NH, NJ, NY, OH, OR, PA, RI, SD, TN, UT, VA, VT, WI, WV	Oleaceae	Scrophulariales	Magnoliopsida	Magnoliophyta	Shrub	Perennial	Introduced to U.S.	1	GRIN		USWEEDS	forest	old homesites
TAAF	Tamarix africana	AZ, CA, LA, SC, TX	Tamaricaceae	Violales	Magnoliopsida	Magnoliophyta	Tree, Shrub	Perennial	Introduced to U.S.	5, 6	GRIN		USWEEDS	wetland, open	brackish marshes, coastal sands
TAGA	Tamarix gallica	CA, GA, LA, NC, NM, PR, SC, TX, WA	Tamaricaceae	Violales	Magnoliopsida	Magnoliophyta	Tree, Shrub	Perennial	Introduced to U.S.	6	GRIN		USWEEDS	wetlands, riparian, open	brackish marshes, streams, waterways, bottomlands, wet fields
TAPA4	Tamarix parviflora	AZ, CA, CO, CT, DE, FL, ID, IL, KS, KY, LA, MA, MI, MO, MS, MT, NC, NJ, NM, NV, OK, OR, PA, TN, TX, UT, VA, WA	Tamaricaceae	Violales	Magnoliopsida	Magnoliophyta	Tree, Shrub	Perennial	Introduced to U.S.	6	GRIN		USWEEDS	open, managed, wetland, riparian	brackish marshes, disturbed and undisturbed streams, waterways, brackish marshes, coastal hammocks, dunes, bottomlands, banks and drainage washes of natural or artificial waterbodies, moist rangelands and pastures
TARA	Tamarix ramosissima	AR, AZ, CA, CO, GA, KS, LA, MS, NC, ND, NE, NM, NV, OK, SC, SD, TX, UT, VA	Tamaricaceae	Violales	Magnoliopsida	Magnoliophyta	Tree, Shrub	Perennial	Introduced to U.S.	1, 8	GRIN		USWEEDS	open, managed, wetland, riparian	disturbed and undisturbed streams, waterways, bottomlands, banks and drainage washes of natural or artificial waterbodies, moist rangelands and pastures
TAVU	Tanacetum vulgare	AK, AR, AZ, CA, CO, CT, DC, DE, HI, IA, ID, IL, IN, KS, KY, LA, MA, MD, ME, MI, MN, MO, MS, MT, NC, ND, NE, NH, NJ, NM, NV, NY, OH, OK, OR, PA, RI, SD, TN, UT, VA, VT, WA, WI, WV, WY	Asteraceae	Asterales	Magnoliopsida	Magnoliophyta	Forb/herb	Perennial	Introduced to U.S.	1, 2, 8	GRIN		USWEEDS	roadsides, open	Disturbed sites (often moist), Meadows, fence rows, prairie margins, fields, roadsides
TALA2	Taraxacum laevigatum	AK, AL, AR, AZ, CA, CO, CT, DC, DE, FL, GA, HI, IA, ID, IL, IN, KS, KY, MA, MD, ME, MI, MN, MO, MT, NC, ND, NE, NH, NJ, NM, NY, OH, OK, OR, PA, RI, SC, SD, TN, TX, UT, VA, VT, WA, WI, WV, WY	Asteraceae	Asterales	Magnoliopsida	Magnoliophyta	Forb/herb	Perennial	Introduced to U.S.	1, 6, 8	GRIN		USWEEDS	open, managed	waste ground, lawns
TAOFO	Taraxacum officinale ssp. officinale	AK, AL, AR, AZ, CA, CO, CT, DC, DE, FL, GA, HI, IA, ID, IL, IN, KS, KY, LA, MA, MD, ME, MI, MN, MO, MS, MT, NC, ND, NE, NH, NJ, NM, NV, NY, OH, OK, OR, PA, PR, RI, SC, SD, TN, TX, UT, VA, VT, WA, WI, WV, WY	Asteraceae	Asterales	Magnoliopsida	Magnoliophyta	Forb/herb	Perennial	Introduced to U.S.	1	FNA		USWEEDS	roadsides, open, managed	lawns, roadsides, pastures, disturbed areas, less frequently in some undisturbed areas
TACU	Taxus cuspidata	CT, DE, KY, MA, NY, OH, PA	Taxaceae	Taxales	Pinopsida	Coniferophyta	Tree	Perennial	Introduced to U.S.	2	GRIN		USWEEDS	forest	woodlots and young forests
THAR5	Thlaspi arvense	AK, AR, AZ, CA, CO, CT, DC, DE, FL, GA, IA, ID, IL, IN, KS, KY, LA, MA, MD, ME, MI, MN, MO, MS, MT, NC, ND, NE, NH, NJ, NM, NV, NY, OH, OK, OR, PA, RI, SC, SD, TN, TX, UT, VA, VT, WA, WI, WV, WY	Brassicaceae	Capparales	Magnoliopsida	Magnoliophyta	Forb/herb	Annual	Introduced to U.S.	1, 5, 6, 8	GRIN		USWEEDS	roadsides, open, managed	Waste ground, disturbed sites, roadsides, railroads, pastures
TOAR	Torilis arvensis	AL, AR, CA, DC, GA, IA, ID, IL, IN, KS, KY, LA, MD, MO, MS, NC, NE, NJ, OH, OK, OR, PA, SC, TN, TX, UT, VA, WA, WV	Apiaceae	Apiales	Magnoliopsida	Magnoliophyta	Forb/herb	Annual	Introduced to U.S.	1, 5, 6, 7, 8, 11, 12, 13, 28	GRIN		USWEEDS	roadsides, open	roadsides, fields, disturbed areas
TOJA	Torilis japonica	AL, CA, DC, IA, IL, IN, MA, MD, MI, MO, MS, NJ, NY, OH, OK, OR, PA, TX, VA, WI, WV	Apiaceae	Apiales	Magnoliopsida	Magnoliophyta	Forb/herb	Annual	Introduced to U.S.	1, 2, 6, 8	GRIN		USWEEDS	roadsides, open	Waste ground, disturbed sites, thickets, roadsides
TRDU	Tragopogon dubius	AK, AR, AZ, CA, CO, CT, DC, DE, GA, IA, ID, IL, IN, KS, KY, LA, MA, MD, ME, MI, MN, MO, MT, NC, ND, NE, NH, NJ, NM, NV, NY, OH, OK, OR, PA, RI, SD, TN, TX, UT, VA, VT, WA, WI, WV, WY	Asteraceae	Asterales	Magnoliopsida	Magnoliophyta	Forb/herb	Annual, Biennial	Introduced to U.S.	1	GRIN		USWEEDS	open, managed	lawns Disturbed sites and less disturbed sites;
TRNA	Trapa natans	DC, DE, MA, MD, NJ, NY, PA, VA, VT	Trapaceae	Myrtales	Magnoliopsida	Magnoliophyta	Forb/herb	Perennial	Introduced to U.S.	1, 2, 6, 7, 8, 10, 11, 12	GRIN		USWEEDS	aquatic	rivers, farm ponds
TRSE6	Triadica sebifera	AL, AR, CA, FL, GA, LA, MS, NC, SC, TX	Euphorbiaceae	Euphorbiales	Magnoliopsida	Magnoliophyta	Tree	Perennial	Introduced to U.S.	2	GRIN		USWEEDS	wetland, open, forest	marsh edges, shell deposits, disturbed areas (W) undisturbed bottomland forests (Natureserve)
TRAU2	Trifolium aureum	AK, CA, CT, DC, DE, GA, IA, ID, IL, IN, KY, MA, MD, ME, MI, MN, MO, MT, NC, NH, NJ, NY, OH, OR, PA, RI, SC, TN, VA, VT, WA, WI, WV, WY	Fabaceae	Fabales	Magnoliopsida	Magnoliophyta	Forb/herb	Annual, Biennial	Introduced to U.S.	1, 5, 6	GRIN		USWEEDS	roadsides, open	fields, roadsides, disturbed areas
TRCA5	Trifolium campestre	AK, AL, AR, CA, CT, DC, DE, FL, GA, IA, ID, IL, IN, KS, KY, LA, MA, MD, ME, MI, MN, MO, MS, MT, NC, ND, NE, NH, NJ, NM, NY, OH, OK, OR, PA, RI, SC, TN, TX, VA, VT, WA, WI, WV, WY	Fabaceae	Fabales	Magnoliopsida	Magnoliophyta	Forb/herb	Annual, Biennial	Introduced to U.S.	1, 5, 6, 7, 8, 12	GRIN		USWEEDS	roadsides, open, managed	Fallow fields, waste ground, lawns, pastures, open woods, roadsides
TRDU2	Trifolium dubium	AK, AL, AR, AZ, CA, CT, DC, DE, FL, GA, HI, IA, ID, IL, IN, KS, KY, LA, MA, MD, ME, MI, MN, MO, MS, MT, NC, ND, NE, NJ, NM, NY, OH, OK, OR, PA, RI, SC, TN, TX, VA, WA, WI, WV, WY	Fabaceae	Fabales	Magnoliopsida	Magnoliophyta	Forb/herb	Annual	Introduced to U.S.	1, 6	GRIN		USWEEDS	roadsides, open, managed	roadsides, lawns, disturbed areas
TRHY	Trifolium hybridum	AK, AL, AR, AZ, CA, CO, CT, DC, DE, FL, GA, HI, IA, ID, IL, IN, KS, KY, LA, MA, MD, ME, MI, MN, MO, MS, MT, NC, ND, NE, NH, NJ, NM, NV, NY, OH, OK, OR, PA, RI, SC, SD, TN, UT, VA, VT, WA, WI, WV, WY	Fabaceae	Fabales	Magnoliopsida	Magnoliophyta	Forb/herb	Annual, Perennial	Introduced to U.S.	1, 6, 8	GRIN		USWEEDS	roadsides, open, managed	Fields, pastures, waste ground, disturbed sites, roadsides
TRPR2	Trifolium pratense	AK, AL, AR, AZ, CA, CO, CT, DC, DE, FL, GA, HI, IA, ID, IL, IN, KS, KY, LA, MA, MD, ME, MI, MN, MO, MS, MT, NC, ND, NE, NH, NJ, NM, NV, NY, OH, OK, OR, PA, PR, RI, SC, SD, TN, TX, UT, VA, VT, WA, WI, WV, WY	Fabaceae	Fabales	Magnoliopsida	Magnoliophyta	Forb/herb	Biennial, Perennial	Introduced to U.S.	1, 6, 8	GRIN		USWEEDS	roadsides, open, managed	pastures, roadsides, disturbed areas, waste places
TRRE3	Trifolium repens	AK, AL, AR, AZ, CA, CO, CT, DC, DE, FL, GA, HI, IA, ID, IL, IN, KS, KY, LA, MA, MD, ME, MI, MN, MO, MS, MT, NC, ND, NE, NH, NJ, NM, NV, NY, OH, OK, OR, PA, RI, SC, SD, TN, TX, UT, VA, VT, WA, WI, WV, WY	Fabaceae	Fabales	Magnoliopsida	Magnoliophyta	Forb/herb	Perennial	Introduced to U.S.	1, 6, 7, 8	GRIN		USWEEDS	roadsides, open, managed	lawns, pastures Waste ground, open fields, roadsides
TUFA	Tussilago farfara	CT, DC, DE, IL, IN, KY, MA, MD, ME, MI, MN, NC, NH, NJ, NY, OH, PA, RI, TN, VA, VT, WA, WI, WV	Asteraceae	Asterales	Magnoliopsida	Magnoliophyta	Forb/herb	Perennial	Introduced to U.S.	1, 6, 8	GRIN		USWEEDS	roadsides, open, riparian, wetland	roadsides, gravel bars, ditches, disturbed ground, along brooks and in wet places
ULPA	Ulmus parvifolia	AR, AZ, CA, DC, FL, GA, KY, LA, MA, MD, ME, NC, NJ, NV, OK, PA, VA, WV	Ulmaceae	Urticales	Magnoliopsida	Magnoliophyta	Tree	Perennial	Introduced to U.S.	2	GRIN		USWEEDS	open	disturbed areas
ULPU	Ulmus pumila	AL, AR, AZ, CA, CO, CT, FL, GA, IA, ID, IL, IN, KS, KY, LA, MA, MD, MI, MN, MO, MT, NC, ND, NE, NH, NM, NV, NY, OH, OK, OR, PA, RI, SD, TN, TX, UT, VA, VT, WA, WI, WV, WY	Ulmaceae	Urticales	Magnoliopsida	Magnoliophyta	Tree, Shrub	Perennial	Introduced to U.S.	1, 2, 8	GRIN		USWEEDS	open, riparian	stream banks, disturbed areas
VAOF	Valeriana officinalis	CT, IA, ID, IL, IN, MA, MD, ME, MI, MN, MT, NH, NJ, NY, OH, OR, PA, VT, WA, WI, WV	Valerianaceae	Dipsacales	Magnoliopsida	Magnoliophyta	Forb/herb	Perennial	Introduced to U.S.	1, 2, 8	GRIN		USWEEDS	open	disturbed areas
VEBL	Verbascum blattaria	AL, AR, AZ, CA, CO, CT, DC, DE, FL, GA, HI, IA, ID, IL, IN, KS, KY, LA, MA, MD, ME, MI, MO, MS, MT, NC, ND, NE, NH, NJ, NM, NV, NY, OH, OK, OR, PA, RI, SC, SD, TN, TX, UT, VA, VT, WA, WI, WV	Scrophulariaceae	Scrophulariales	Magnoliopsida	Magnoliophyta	Forb/herb	Biennial	Introduced to U.S.	1, 6, 8	GRIN		USWEEDS	roadsides, open, managed, riparian	pastures, rocky open ground, waste ground, rocky streambanks, roadsides
VETH	Verbascum thapsus	AK, AL, AR, AZ, CA, CO, CT, DC, DE, FL, GA, HI, IA, ID, IL, IN, KS, KY, LA, MA, MD, ME, MI, MN, MO, MS, MT, NC, ND, NE, NH, NJ, NM, NV, NY, OH, OK, OR, PA, RI, SC, SD, TN, TX, UT, VA, VT, WA, WI, WV, WY	Scrophulariaceae	Scrophulariales	Magnoliopsida	Magnoliophyta	Forb/herb	Biennial	Introduced to U.S.	1, 2, 6, 8	GRIN		USWEEDS	roadsides, open	old fields, natural meadows, roadsides, disturbed areas
VEBO	Verbena bonariensis	AL, AR, AZ, CA, FL, GA, HI, IL, LA, MA, MS, NC, NJ, NY, OK, OR, PR, SC, TN, TX, VA	Verbenaceae	Lamiales	Magnoliopsida	Magnoliophyta	Subshrub, Forb/herb	Annual, Biennial, Perennial	Introduced to U.S.	26, 27, 33,	GRIN		USWEEDS	roadsides, open	roadsides, disturbed areas, old fields
VEBE	Veronica beccabunga	CA, CT, IL, MA, MD, ME, MI, NJ, NV, NY, OH, PA, VA, WI, WV	Scrophulariaceae	Scrophulariales	Magnoliopsida	Magnoliophyta	Forb/herb	Perennial	Introduced to U.S.	1, 5, 6, 7, 8, 12	GRIN		USWEEDS	aquatic, wetland	wet places, see morphology: emegent/floating
VEHE2	Veronica hederifolia	AL, AR, CA, CT, DC, DE, FL, GA, IL, IN, KS, KY, LA, MD, MO, NC, NE, NJ, NY, OH, OK, OR, PA, SC, SD, TN, UT, VA, WA, WV	Scrophulariaceae	Scrophulariales	Magnoliopsida	Magnoliophyta	Forb/herb	Annual	Introduced to U.S.	1, 6	GRIN		USWEEDS	open, managed	lawns, cultivated ground, disturbed areas
VESES	Veronica serpyllifolia ssp. serpyllifolia	AK, AL, AR, CT, DC, DE, GA, HI, IA, ID, IL, IN, KS, KY, MA, MD, ME, MI, MN, MO, MT, NC, ND, NE, NH, NJ, NY, OH, OR, PA, RI, SC, TN, VA, VT, WA, WI, WV	Scrophulariaceae	Scrophulariales	Magnoliopsida	Magnoliophyta	Forb/herb	Perennial	Introduced to U.S.	1, 5, 6, 8	GRIN		USWEEDS	roadsides, open, managed	meadows, lawns, roadsides, disturbed areas
VIDI80	Viburnum dilatatum	DC, DE, MD, NJ, NY, PA, VA	Caprifoliaceae	Dipsacales	Magnoliopsida	Magnoliophyta	Shrub	Perennial	Introduced to U.S.	2	GRIN		USWEEDS	forest	suburban woodlands
VILA	Viburnum lantana	CO, CT, IA, IL, IN, MA, MD, ME, MI, MT, NY, OH, PA, VT, WI, WY	Caprifoliaceae	Dipsacales	Magnoliopsida	Magnoliophyta	Tree, Shrub	Perennial	Introduced to U.S.	1, 6, 8	GRIN		USWEEDS	forest	suburban woodlands
VIOPO	Viburnum opulus var. opulus	CT, IA, IL, IN, KY, MA, MD, ME, MI, MO, NH, NJ, NY, OH, PA, RI, TN, VA, VT, WI, WV	Caprifoliaceae	Dipsacales	Magnoliopsida	Magnoliophyta	Tree, Shrub	Perennial	Introduced to U.S.	1, 8	GRIN		USWEEDS	forest	suburban woodlands
VIPL	Viburnum plicatum	CT, DC, DE, MA, MI, NY, OH, OR, PA	Caprifoliaceae	Dipsacales	Magnoliopsida	Magnoliophyta	Shrub	Perennial	Introduced to U.S.	2	GRIN		USWEEDS	forest	suburban woodlands
VISI	Viburnum sieboldii	CT, DC, DE, MA, MD, NY, PA, VA	Caprifoliaceae	Dipsacales	Magnoliopsida	Magnoliophyta	Tree, Shrub	Perennial	Introduced to U.S.	2	GRIN		USWEEDS	forest	suburban forests
VISA	Vicia sativa	AK, AL, AR, AZ, CA, CO, CT, DC, DE, FL, GA, HI, IA, ID, IL, IN, KS, KY, LA, MA, MD, ME, MI, MN, MO, MS, MT, NC, ND, NE, NH, NJ, NM, NV, NY, OH, OK, OR, PA, RI, SC, SD, TN, TX, VA, VT, WA, WI, WV, WY	Fabaceae	Fabales	Magnoliopsida	Magnoliophyta	Vine, Forb/herb	Annual	Introduced to U.S.	1, 2, 5, 6, 7, 8, 16	GRIN		USWEEDS	roadsides, open, managed	agricultural weed, Waste ground, disturbed sites, grassy fields, railroads, roadsides
VIVI	Vicia villosa	AK, AL, AR, AZ, CA, CO, CT, DC, DE, FL, GA, HI, IA, ID, IL, IN, KS, KY, LA, MA, MD, ME, MI, MN, MO, MS, MT, NC, ND, NE, NH, NJ, NM, NV, NY, OH, OK, OR, PA, RI, SC, SD, TN, TX, UT, VA, VT, WA, WI, WV, WY	Fabaceae	Fabales	Magnoliopsida	Magnoliophyta	Vine, Forb/herb	Annual, Biennial, Perennial	Introduced to U.S.	1, 5, 6, 8	GRIN		USWEEDS	open	disturbed areas
VIMA	Vinca major	AL, AR, AZ, CA, GA, ID, IL, KY, LA, MA, MD, MS, NC, NM, NY, OH, OR, PA, SC, TN, TX, UT, VA, WA	Apocynaceae	Gentianales	Magnoliopsida	Magnoliophyta	Vine, Forb/herb	Perennial	Introduced to U.S.	1, 6	GRIN		USWEEDS	open, forest	disturbed areas, old home sites, suburban woodlands
VIMI2	Vinca minor	AL, AR, AZ, CT, DC, DE, FL, GA, IA, IL, IN, KS, KY, LA, MA, MD, ME, MI, MN, MO, MS, MT, NC, NE, NH, NJ, NY, OH, OR, PA, RI, SC, TN, TX, UT, VA, VT, WA, WI, WV	Apocynaceae	Gentianales	Magnoliopsida	Magnoliophyta	Vine, Forb/herb	Perennial	Introduced to U.S.	1	GRIN		USWEEDS	roadside, open, forest	disturbed areas, old homesites, roadsides, open woods
VIAG	Vitex agnus-castus	AL, AR, AZ, CA, DC, FL, GA, KY, LA, MD, MS, NC, NM, OK, OR, PA, PR, SC, TN, TX, VA, VI	Verbenaceae	Lamiales	Magnoliopsida	Magnoliophyta	Tree, Shrub	Perennial	Introduced to U.S.	1, 6, 8	GRIN		USWEEDS	managed, open, forest	pastures, woodland edges, suburban woodlands
VIRO80	Vitex rotundifolia	HI, SC	Verbenaceae	Lamiales	Magnoliopsida	Magnoliophyta	Shrub	Perennial	Introduced to U.S.	2, 17, 18, 19, 22, 29	GRIN		USWEEDS	open	coastal dunes
WIFL	Wisteria floribunda	AL, AR, DC, FL, GA, IL, KY, LA, MA, MD, ME, MS, NC, NH, NJ, OH, PA, SC, TN, TX, VA	Fabaceae	Fabales	Magnoliopsida	Magnoliophyta	Vine	Perennial	Introduced to U.S.	2	GRIN		USWEEDS	forest	suburban woodlands, forests
WISI	Wisteria sinensis	AL, AR, CT, DC, DE, FL, GA, HI, IL, KY, LA, MA, MD, MI, MO, MS, NC, NY, PA, SC, TN, TX, VA, VT, WV	Fabaceae	Fabales	Magnoliopsida	Magnoliophyta	Vine	Perennial	Introduced to U.S.	2	GRIN		USWEEDS	forest	suburban woodlands, forests
YOJA	Youngia japonica	AL, AR, DC, FL, GA, HI, KY, LA, MD, MS, NC, PA, PR, SC, TN, TX, VA, VI	Asteraceae	Asterales	Magnoliopsida	Magnoliophyta	Forb/herb	Annual	Introduced to U.S.	2, 17, 18	FNA	pantropic; East Asia, Malaysia, India to Australia and some Pacific islands (Stone, 1970; p. 579). "Japan, Korea, western China, and northwestern India to Malesia, widely adventive elsewhere" (Smith, 1991; p. 267)	USWEEDS	roadsides, open, managed	Waste places, lawns, roadsides, disturbed areas
BRCA6	Bromus catharticus	AL, AR, AZ, CA, CO, DC, FL, GA, HI, IA, IL, KS, KY, LA, MD, MO, MS, NC, ND, NE, NJ, NM, NV, NY, OH, OK, OR, PA, SC, SD, TN, TX, UT, VA	Poaceae	Cyperales	Liliopsida	Magnoliophyta	Graminoid	Annual, Perennial	Introduced to U.S.	25, 26, 27, 33	GRIN		SEEPPC	open	disturbed areas
BRHO2	Bromus hordeaceus	AK, AR, AZ, CA, CO, CT, DE, HI, IA, ID, IL, IN, KS, KY, LA, MA, MD, ME, MI, MO, MT, NC, ND, NE, NH, NJ, NM, NV, NY, OH, OK, OR, PA, RI, SC, SD, TN, TX, UT, VA, WA, WI, WY	Poaceae	Cyperales	Liliopsida	Magnoliophyta	Graminoid	Annual	Introduced to U.S.	1, 5, 6	GRIN		SEEPPC	open	disturbed areas
BUAR3	Buglossoides arvensis	AL, AR, CA, CO, CT, DC, DE, FL, GA, IA, ID, IL, IN, KS, KY, LA, MA, MD, ME, MI, MN, MO, MS, MT, NC, ND, NE, NH, NJ, NY, OH, OK, OR, PA, RI, SC, SD, TN, TX, UT, VA, VT, WA, WI, WV, WY	Boraginaceae	Lamiales	Magnoliopsida	Magnoliophyta	Forb/herb	Annual	Introduced to U.S.	1, 2, 5, 6, 8	GRIN		SEEPPC	roadsides, open	roadsides, dry disturbed areas, sandy fields
BURO	Bupleurum rotundifolium	AL, AR, AZ, CT, DC, DE, FL, GA, IL, IN, KS, KY, LA, MA, MD, MI, MO, NC, NH, NJ, NY, OH, PA, SD, TN, TX, VA, VT, WV	Apiaceae	Apiales	Magnoliopsida	Magnoliophyta	Forb/herb	Annual	Introduced to U.S.	1, 6, 8	GRIN		SEEPPC	open, managed	lawns, disturbed areas
COBI2	Cosmos bipinnatus	AL, AR, AZ, CA, CO, CT, DE, FL, GA, IL, KS, KY, LA, MA, ME, MI, MN, MO, NC, NH, NM, NY, OH, PA, RI, SC, TN, UT, VA, WI, WV, WY	Asteraceae	Asterales	Magnoliopsida	Magnoliophyta	Forb/herb	Annual	Introduced to U.S.	9, 23	GRIN		SEEPPC	roadsides, open, managed	garden edges, roadsides, disturbed areas
COSU5	Cosmos sulphureus	AL, AR, CA, CT, DE, FL, GA, IL, LA, MD, MI, MO, NC, NJ, NY, OK, PA, PR, SC, TN, TX, VA, VI	Asteraceae	Asterales	Magnoliopsida	Magnoliophyta	Forb/herb	Annual	Introduced to U.S.	9	GRIN		SEEPPC	roadsides, open, managed	garden edges, roadsides, disturbed areas
FAVI	Fatoua villosa	AL, AR, CA, FL, GA, HI, IN, KY, LA, MO, MS, NC, OH, OK, PR, SC, TN, TX, VA, WA	Moraceae	Urticales	Magnoliopsida	Magnoliophyta	Forb/herb	Annual	Introduced to U.S.	2	GRIN		SEEPPC	open, managed	disturbed areas, gardens
MACO10	Macleaya cordata	AL, AR, CT, DE, IL, IN, KY, MA, MD, ME, MI, NC, NH, NJ, NY, OH, PA, SC, TN, VA, WV	Papaveraceae	Papaverales	Magnoliopsida	Magnoliophyta	Forb/herb	Perennial	Introduced to U.S.	2	GRIN		SEEPPC	riparian	moist streambanks
MEPI	Mentha ×piperita	AK, AL, AR, CA, CO, CT, DC, DE, FL, GA, IA, ID, IL, IN, KS, KY, LA, MA, MD, ME, MI, MN, MO, MS, MT, NC, NE, NH, NJ, NV, NY, OH, OK, OR, PA, PR, RI, SC, TN, TX, UT, VA, VT, WA, WI, WV	Lamiaceae	Lamiales	Magnoliopsida	Magnoliophyta	Forb/herb	Perennial	Introduced to U.S.	cultivation	GRIN	only in cultivation	SEEPPC	roadsides, open, managed	moist lawns, meadows, ditches, roadsides (missouriplants.com)
MUCO2	Muscari comosum	GA, IL, KY, MO, NC, OH, OR, PA, SC, TN, VA, WA	Liliaceae	Liliales	Liliopsida	Magnoliophyta	Forb/herb	Perennial	Introduced to U.S.	1, 6	GRIN		SEEPPC	(?)	(?)
PADU	Papaver dubium	AR, CA, CT, DC, DE, IL, IN, KS, KY, MA, MD, MO, NC, NJ, NY, OH, OK, OR, PA, RI, SC, TN, VA, WA, WV	Papaveraceae	Papaverales	Magnoliopsida	Magnoliophyta	Forb/herb	Annual	Introduced to U.S.	1, 5, 6, 8	GRIN		SEEPPC	roadsides, open	roadsides, fields, disturbed areas
SEOC2	Senna occidentalis	AL, AR, FL, GA, HI, IA, IL, IN, KS, LA, MA, MD, MO, MS, NC, NY, OK, PR, SC, TN, TX, VA, VI	Fabaceae	Fabales	Magnoliopsida	Magnoliophyta	Forb/herb, Subshrub	Annual, Perennial	Introduced to U.S.	23, 25, 27	Flora of Pakistan, FO PERU	PERU, NICARUAGUA, ECUADOR	SEEPPC	open	disturbed places
SEIT	Setaria italica	AL, AR, AZ, CA, CO, CT, DC, DE, FL, GA, IA, IL, IN, KS, KY, LA, MA, MD, ME, MI, MN, MO, MS, MT, NC, ND, NE, NH, NJ, NM, NY, OH, OK, OR, PA, RI, SC, SD, TN, TX, VA, VI, VT, WA, WI, WV, WY	Poaceae	Cyperales	Liliopsida	Magnoliophyta	Graminoid	Annual	Introduced to U.S.	1, 2, 6, 8	GRIN		SEEPPC	open	disturbed areas (cultivated in China)
SEPU8	Setaria pumila	AL, AR, AZ, CA, CO, CT, DC, DE, FL, GA, HI, IA, ID, IL, IN, KS, KY, LA, MA, MD, ME, MI, MN, MO, MS, MT, NC, ND, NE, NH, NJ, NM, NV, NY, OH, OK, OR, PA, RI, SC, SD, TN, TX, UT, VA, VT, WA, WI, WV, WY	Poaceae	Cyperales	Liliopsida	Magnoliophyta	Graminoid	Annual	Introduced to U.S.	1, 2, 6, 8	Flora of China		SEEPPC	open, managed	disturbed areas, lawns, pastures
TRTE	Tribulus terrestris	AR, AZ, CA, CO, FL, HI, IA, ID, IL, IN, KS, KY, LA, MD, MI, MN, MO, MS, MT, NC, ND, NE, NJ, NM, NV, NY, OH, OK, OR, PA, SC, SD, TN, TX, UT, VA, WA, WI, WY	Zygophyllaceae	Sapindales	Magnoliopsida	Magnoliophyta	Forb/herb	Annual	Introduced to U.S.	1, 2, 5, 6, 7, 8, 10, 11, 12, 15	GRIN		SEEPPC	open	dunes, sandy roads, ballast
XASP2	Xanthium spinosum	AL, AZ, CA, CO, CT, DC, DE, FL, GA, IA, ID, IL, IN, KS, KY, MA, MD, ME, MI, MO, MS, MT, NC, NE, NH, NJ, NM, NV, NY, OH, OR, PA, RI, SC, TN, TX, UT, VA, WA, WV	Asteraceae	Asterales	Magnoliopsida	Magnoliophyta	Forb/herb	Annual	Introduced to U.S.	9, 23, 25, 26	FNA		SEEPPC	open	fields, disturbed ground
AGGI	Agrostemma githago	AK, AL, AR, CA, CO, CT, DC, DE, FL, GA, IA, ID, IL, IN, KS, KY, LA, MA, MD, ME, MI, MN, MO, MS, MT, NC, ND, NE, NH, NJ, NM, NY, OH, OK, OR, PA, RI, SC, SD, TN, TX, VA, VT, WA, WI, WV, WY	Caryophyllaceae	Caryophyllales	Magnoliopsida	Magnoliophyta	Forb/herb	Annual	Introduced to U.S.	1, 6, 8	GRIN		N'EAST	open	fields, disturbed areas
AMBL	Amaranthus blitoides	AK, AL, AR, AZ, CA, CO, CT, DC, DE, FL, GA, IA, ID, IL, IN, KS, KY, LA, MA, MD, ME, MI, MN, MO, MT, ND, NE, NH, NJ, NM, NV, NY, OH, OK, OR, PA, RI, SC, SD, TN, TX, UT, VA, VT, WA, WI, WV, WY	Amaranthaceae	Caryophyllales	Magnoliopsida	Magnoliophyta	Forb/herb	Annual	Introduced to U.S.	native	FNA, GRIN	native to central, some eastern states	N'EAST	(?)	(?)
BEPE2	Bellis perennis	AK, CA, CT, DC, HI, ID, IL, IN, KY, MA, MD, ME, MI, MN, MT, NC, ND, NH, NJ, NY, OH, OR, PA, RI, TN, UT, VA, VT, WA, WI, WV	Asteraceae	Asterales	Magnoliopsida	Magnoliophyta	Forb/herb	Perennial	Introduced to U.S.	1, 6	GRIN	not enough for 8?	N'EAST	roadsides, managed	lawns, grassy roadsides
CUCA5	Cuscuta cassytoides	NC	Cuscutaceae	Solanales	Magnoliopsida	Magnoliophyta	Vine, Forb/herb	Annual	Introduced to U.S.	11, 12, 13, 28	GRIN	weekley says S Africa	N'EAST	(?)	Weekley says on Q. phellos
CUEP2	Cuscuta epilinum	DE, MA, MD, MI, NJ, NY, OH, PA, VT, WA	Cuscutaceae	Solanales	Magnoliopsida	Magnoliophyta	Vine, Forb/herb	Perennial	Introduced to U.S.	1, 8	GRIN		N'EAST	managed	"As this species has established in the U.S. but is not believed to occur in native species habitats, it de facto represents an insignificant threat to natural biodiversity here. It is injurious to cultivated flax and therefore a weed of economic concern".-- Nature serve I-rank
CUEP	Cuscuta epithymum	CA, CT, IA, KY, MA, MD, ME, MI, MO, MT, ND, NE, NJ, NM, NV, NY, OH, OR, PA, RI, SD, VA, VT, WA, WV, WY	Cuscutaceae	Solanales	Magnoliopsida	Magnoliophyta	Vine, Forb/herb	Perennial	Introduced to U.S.	1, 6, 8	GRIN		N'EAST	open, managed	disturbed areas, crops, old fields, woods edges (natureserve)
CUEU	Cuscuta europaea	ME	Cuscutaceae	Solanales	Magnoliopsida	Magnoliophyta	Vine, Forb/herb	Perennial	Introduced to U.S.	1, 2, 6, 8	GRIN		N'EAST	open, managed	disturbed areas, crops, hedgerows (natureserve)
CUJA	Cuscuta japonica	FL, SC, TX	Cuscutaceae	Solanales	Magnoliopsida	Magnoliophyta	Vine, Forb/herb	Annual	Introduced to U.S.	2	GRIN		N'EAST	open	disturbed areas
CUSU	Cuscuta suaveolens	AL, CA, MD, NM, OH, SD, TX	Cuscutaceae	Solanales	Magnoliopsida	Magnoliophyta	Vine, Forb/herb	Perennial	Introduced to U.S.	33	GRIN		N'EAST	managed	agricultural land (natureserve)
ERCI6	Erodium cicutarium	AK, AL, AR, AZ, CA, CO, CT, DC, DE, GA, HI, IA, ID, IL, IN, KS, KY, LA, MA, MD, ME, MI, MN, MO, MT, NC, ND, NE, NH, NJ, NM, NV, NY, OH, OK, OR, PA, RI, SC, SD, TN, TX, UT, VA, VT, WA, WI, WV, WY	Geraniaceae	Geraniales	Magnoliopsida	Magnoliophyta	Forb/herb	Annual, Biennial	Introduced to U.S.	1, 6, 7, 8	GRIN		N'EAST	roadsides, open, managed	Grassy open places, waste ground, roadsides, lawns
LOPEM2	Lolium perenne ssp. multiflorum	AK, AL, AR, AZ, CA, CO, CT, DC, DE, FL, GA, HI, IA, ID, IL, IN, KS, KY, LA, MA, MD, ME, MI, MN, MO, MS, MT, NC, ND, NE, NH, NJ, NM, NV, NY, OH, OK, OR, PA, RI, SC, SD, TN, TX, UT, VA, VT, WA, WI, WV, WY	Poaceae	Cyperales	Liliopsida	Magnoliophyta	Graminoid	Annual, Perennial	Introduced to U.S.	5, 6, 8	GRIN		N'EAST	roadsides, open, managed	fields roadsides pastures (inferred from other ssp., Weekley)
PAMI2	Panicum miliaceum	AL, AZ, CA, CO, CT, DC, DE, FL, GA, HI, IA, ID, IL, IN, KS, KY, LA, MA, MD, ME, MI, MN, MO, MS, MT, NC, ND, NE, NH, NJ, NM, NV, NY, OH, OR, PA, PR, RI, SD, TN, TX, UT, VA, VI, VT, WA, WI, WY	Poaceae	Cyperales	Liliopsida	Magnoliophyta	Graminoid	Annual	Introduced to U.S.	8	GRIN		N'EAST	open	wildlife food plots
SAPR	Sagina procumbens	AK, AR, CA, CO, CT, DC, DE, IA, ID, IL, KY, MA, MD, ME, MI, MN, MO, MT, NC, NH, NJ, NY, OH, OR, PA, RI, SC, TN, TX, UT, VT, WA, WI, WV	Caryophyllaceae	Caryophyllales	Magnoliopsida	Magnoliophyta	Forb/herb	Perennial	Introduced to U.S.	1, 5, 6	GRIN		N'EAST	managed, open	disturbed areas, moist gardens, lawns (in west, burke museum)
SCAN2	Scleranthus annuus	AL, AR, CA, CT, DC, DE, FL, GA, ID, IL, IN, KS, KY, LA, MA, MD, ME, MI, MN, MO, MS, MT, NC, NE, NH, NJ, NY, OH, OK, OR, PA, RI, SC, TN, VA, VT, WA, WI, WV	Caryophyllaceae	Caryophyllales	Magnoliopsida	Magnoliophyta	Forb/herb	Annual	Introduced to U.S.	1, 5, 6, 8	GRIN		N'EAST	roadsides, open	fields, ditches, roadsides
SEVU	Senecio vulgaris	AK, AL, AR, AZ, CA, CO, CT, DC, DE, FL, GA, HI, IA, ID, IL, IN, KS, KY, LA, MA, MD, ME, MI, MN, MO, MS, MT, NC, ND, NE, NH, NJ, NM, NV, NY, OH, OK, OR, PA, RI, SC, SD, TN, TX, UT, VA, VT, WA, WI, WV, WY	Asteraceae	Asterales	Magnoliopsida	Magnoliophyta	Forb/herb	Annual, Biennial	Introduced to U.S.	1, 2, 6	GRIN		N'EAST	roadsides, open	roadsides, fields, disturbed areas
SIOF	Sisymbrium officinale	AK, AL, AR, CA, CO, CT, DC, DE, FL, GA, HI, IA, ID, IL, IN, KS, KY, LA, MA, MD, ME, MI, MN, MO, MS, MT, NC, ND, NE, NH, NJ, NM, NV, NY, OH, OK, OR, PA, RI, SC, SD, TN, TX, UT, VA, VT, WA, WI, WV, WY	Brassicaceae	Capparales	Magnoliopsida	Magnoliophyta	Forb/herb	Annual	Introduced to U.S.	1, 5, 6, 7	GRIN		N'EAST	open, managed	fields, pastures, barnyards, disturbed areas
SOAR2	Sonchus arvensis	AK, CA, CO, CT, DC, DE, IA, ID, IL, IN, KS, KY, LA, MA, MD, ME, MI, MN, MO, MS, MT, NC, ND, NE, NH, NJ, NM, NV, NY, OH, OR, PA, RI, SD, TN, TX, UT, VA, VT, WA, WI, WV, WY	Asteraceae	Asterales	Magnoliopsida	Magnoliophyta	Forb/herb	Perennial	Introduced to U.S.	1, 6, 8	GRIN		N'EAST	roadsides, managed, open	disturbed areas, cultivated fields, roadside ditches (W and Natureserve)
SOOL	Sonchus oleraceus	AK, AL, AR, AZ, CA, CO, CT, DC, DE, FL, GA, HI, IA, ID, IL, IN, KS, KY, LA, MA, MD, ME, MI, MN, MO, MS, MT, NC, ND, NE, NH, NJ, NM, NV, NY, OH, OK, OR, PA, PR, RI, SC, SD, TN, TX, UT, VA, VI, VT, WA, WI, WV, WY	Asteraceae	Asterales	Magnoliopsida	Magnoliophyta	Forb/herb	Annual	Introduced to U.S.	1, 2, 6, 8	GRIN		N'EAST	roadsides, open, managed	roadsides, fields, pastures, disturbed areas
SOBI2	Sorghum bicolor	AL, AR, AZ, CA, CO, CT, DC, FL, GA, HI, IA, ID, IL, IN, KS, KY, LA, MA, MD, ME, MI, MN, MO, MS, MT, NC, ND, NE, NH, NJ, NM, NV, NY, OH, OK, OR, PA, PR, RI, SC, SD, TN, TX, UT, VA, VI, VT, WA, WI, WY	Poaceae	Cyperales	Liliopsida	Magnoliophyta	Graminoid	Annual	Introduced to U.S.	cultivation	GRIN	widely cultivated	N'EAST	managed	cultivated fields
STGR	Stellaria graminea	CA, CO, CT, DC, DE, GA, IA, ID, IL, IN, KS, KY, MA, MD, ME, MI, MN, MO, MT, NC, ND, NH, NJ, NV, NY, OH, OR, PA, RI, SC, TN, VA, VT, WA, WI, WV	Caryophyllaceae	Caryophyllales	Magnoliopsida	Magnoliophyta	Forb/herb	Perennial	Introduced to U.S.	1, 8	GRIN		N'EAST	roadsides, open, managed	fields, roadsides, pastures, disturbed areas
TRAR4	Trifolium arvense	AL, AR, CA, CT, DC, DE, FL, GA, HI, IA, ID, IL, IN, KS, KY, LA, MA, MD, ME, MI, MN, MO, MS, MT, NC, ND, NH, NJ, NY, OH, OK, OR, PA, RI, SC, TN, TX, VA, VT, WA, WI, WV	Fabaceae	Fabales	Magnoliopsida	Magnoliophyta	Forb/herb	Annual	Introduced to U.S.	1, 5, 6, 8, 12	GRIN		N'EAST	open, riparian	disturbed areas, open habitats with nutrient poor soil (i.e. pine barrens, grasslands, coastal areas, woodland openings, riparian areas) Natureserve
VEAR	Veronica arvensis	AK, AL, AR, AZ, CA, CO, CT, DC, DE, FL, GA, HI, IA, ID, IL, IN, KS, KY, LA, MA, MD, ME, MI, MN, MO, MS, MT, NC, NE, NH, NJ, NM, NV, NY, OH, OK, OR, PA, RI, SC, SD, TN, TX, UT, VA, VT, WA, WI, WV, WY	Scrophulariaceae	Scrophulariales	Magnoliopsida	Magnoliophyta	Forb/herb	Annual	Introduced to U.S.	1, 5, 6, 8	GRIN		N'EAST	roadsides, open	fields, roadsides, disturbed areas
VEFI	Veronica filiformis	CA, CT, DC, ID, MD, MI, NY, OH, OR, PA, VT, WA, WV	Scrophulariaceae	Scrophulariales	Magnoliopsida	Magnoliophyta	Forb/herb	Perennial	Introduced to U.S.	1, 8	GRIN	borderline	N'EAST	managed	lawns, gardens (in west, burke museum)
VITE	Vicia tetrasperma	AL, AR, CA, CT, DC, DE, FL, GA, ID, IL, IN, KY, LA, MA, MD, ME, MI, MO, MS, MT, NC, NH, NJ, NY, OH, OR, PA, RI, SC, TN, TX, VA, VT, WA, WI, WV	Fabaceae	Fabales	Magnoliopsida	Magnoliophyta	Vine, Forb/herb	Annual	Introduced to U.S.	1, 2, 5, 6, 8	GRIN		N'EAST	(?)	(?)
ANAR	Anagallis arvensis	AL, AR, AZ, CA, CO, CT, DC, DE, FL, GA, HI, IA, ID, IL, IN, KS, KY, LA, MA, MD, ME, MI, MN, MO, MS, MT, NC, NE, NH, NJ, NM, NV, NY, OH, OK, OR, PA, PR, RI, SC, SD, TN, TX, UT, VA, VT, WA, WI, WV	Primulaceae	Primulales	Magnoliopsida	Magnoliophyta	Forb/herb	Annual, Biennial	Introduced to U.S.	1, 2, 5, 6, 8, 16	GRIN		KY, N'EAST	open, managed	lawns, fields, disturbed areas
CAHI3	Cardamine hirsuta	AL, AR, AZ, CA, CT, DC, DE, FL, GA, HI, IL, IN, KY, LA, MA, MD, MI, MO, MS, NC, NJ, NM, NY, OH, OK, OR, PA, SC, TN, TX, VA, WA, WV	Brassicaceae	Capparales	Magnoliopsida	Magnoliophyta	Forb/herb	Annual	Introduced to U.S.	1, 5, 6, 8, 10, 12, 16, 17, 18	GRIN		KY, N'EAST	open	disturbed areas, fields
HITR	Hibiscus trionum	AR, AZ, CA, CO, CT, DC, DE, FL, GA, IA, ID, IL, IN, KS, KY, LA, MA, MD, ME, MI, MN, MO, MS, MT, NC, ND, NE, NH, NJ, NM, NY, OH, OK, OR, PA, RI, SC, SD, TN, TX, UT, VA, VT, WA, WI, WV, WY	Malvaceae	Malvales	Magnoliopsida	Magnoliophyta	Forb/herb	Annual	Introduced to U.S.	1, 2, 6, 8, 12, 15	GRIN		KY, N'EAST	roadsides, open, managed	fields, roadsides, disturbed areas
LECA5	Lepidium campestre	AR, AZ, CA, CO, CT, DC, DE, FL, GA, IA, ID, IL, IN, KS, KY, LA, MA, MD, ME, MI, MN, MO, MS, MT, NC, NE, NH, NJ, NM, NV, NY, OH, OK, OR, PA, RI, SC, SD, TN, UT, VA, VT, WA, WI, WV, WY	Brassicaceae	Capparales	Magnoliopsida	Magnoliophyta	Forb/herb	Annual, Biennial	Introduced to U.S.	1, 6	GRIN		KY, N'EAST	open	disturbed areas
POAV	Polygonum aviculare	AK, AL, AR, AZ, CO, CT, DC, DE, FL, GA, HI, IA, ID, IL, IN, KS, KY, LA, MA, MD, ME, MI, MN, MO, MS, MT, NC, ND, NE, NH, NJ, NM, NV, NY, OH, OK, OR, PA, RI, SC, SD, TN, TX, UT, VA, VT, WA, WI, WV, WY	Polygonaceae	Polygonales	Magnoliopsida	Magnoliophyta	Forb/herb	Annual, Perennial	Introduced to U.S.	native	FNA	difficult complex, essentially native to all north temperate regions	KY, N'EAST	open	disturbed areas
VIAR	Viola arvensis	AR, CA, CT, DE, GA, IA, ID, IL, IN, KS, KY, LA, MA, MD, ME, MI, MN, MO, MS, MT, NC, NE, NH, NJ, NY, OH, OR, PA, RI, SC, TN, UT, VA, VT, WA, WI, WV	Violaceae	Violales	Magnoliopsida	Magnoliophyta	Forb/herb	Annual	Introduced to U.S.	1, 5, 6	GRIN		KY, N'EAST	roadsides, open	roadsides, fields
ARTH	Arabidopsis thaliana	AL, AR, CA, CT, DC, DE, FL, GA, IA, ID, IL, IN, KS, KY, LA, MA, MD, ME, MI, MN, MO, MS, MT, NC, NE, NH, NJ, NY, OH, OK, OR, PA, RI, SC, SD, TN, TX, UT, VA, VT, WA, WI, WV	Brassicaceae	Capparales	Magnoliopsida	Magnoliophyta	Forb/herb	Annual	Introduced to U.S.	1, 2, 5, 6, 8	GRIN		KY	roadsides, managed, open	disturbed areas, fields, roadsides, lawns
ARAN3	Artemisia annua	AL, AR, AZ, CA, CO, CT, DC, DE, IA, ID, IL, IN, KS, KY, LA, MA, MD, ME, MI, MO, MS, MT, NH, NJ, NY, OH, OK, OR, PA, TN, UT, VA, VT, WA, WI, WV, WY	Asteraceae	Asterales	Magnoliopsida	Magnoliophyta	Forb/herb	Annual	Introduced to U.S.	1, 8	GRIN		KY	roadsides, open	roadsides, disturbed areas
DRVE2	Draba verna	AL, AR, CA, CT, DC, DE, GA, IA, ID, IL, IN, KY, MA, MD, ME, MI, MN, MO, MS, MT, NC, NH, NJ, NV, NY, OH, OR, PA, RI, SC, TN, UT, VA, VT, WA, WI, WV, WY	Brassicaceae	Capparales	Magnoliopsida	Magnoliophyta	Forb/herb	Annual	Introduced to U.S.	1, 6, 8	Flora of Pakistan, Flora Europea		KY	open	disturbed areas, dry barrens, granite flatrocks
SOAS	Sonchus asper	AK, AL, AR, AZ, CA, CO, CT, DC, DE, FL, GA, HI, IA, ID, IL, IN, KS, KY, LA, MA, MD, ME, MI, MN, MO, MS, MT, NC, ND, NE, NH, NJ, NM, NV, NY, OH, OK, OR, PA, PR, RI, SC, SD, TN, TX, UT, VA, VT, WA, WI, WV, WY	Asteraceae	Asterales	Magnoliopsida	Magnoliophyta	Forb/herb	Annual	Introduced to U.S.	1, 6, 8, 10, 12, 15	GRIN		KY	roadsides, open, managed	roadsides, fields, pastures, disturbed areas
VEPE3	Veronica persica	AK, AL, AR, AZ, CA, CO, CT, DC, DE, FL, GA, IA, ID, IL, IN, KS, KY, LA, MA, MD, ME, MI, MN, MO, MS, MT, NC, NE, NH, NJ, NM, NV, NY, OH, OK, OR, PA, RI, SC, SD, TN, TX, UT, VA, VT, WA, WI, WV, WY	Scrophulariaceae	Scrophulariales	Magnoliopsida	Magnoliophyta	Forb/herb	Annual	Introduced to U.S.	8	Fischer 1987 (Plant Systematics and Evolution 155:105-132)	polyploid origin	KY	roadsides, open, managed	lawns, fields, roadsides, disturbed areas
AGLI	×Agropogon littoralis	AL, CA, LA, NM, WA	Poaceae	Cyperales	Liliopsida	Magnoliophyta	Graminoid	Perennial	Introduced to U.S.	1, 6, 8	Flora of Pakistan		--
ABGR4	Abelia ×grandiflora	FL, NC	Caprifoliaceae	Dipsacales	Magnoliopsida	Magnoliophyta	Shrub	Perennial	Introduced to U.S.	cultivation	GRIN		--
ABES	Abelmoschus esculentus	CT, DC, FL, IL, KY, LA, MD, MI, MS, NC, PR, SC, VA, VI	Malvaceae	Malvales	Magnoliopsida	Magnoliophyta	Subshrub, Forb/herb	Annual, Perennial	Introduced to U.S.	cultivation	GRIN	widely cultivated in tropic & warm-temperate regions	--
ABAL3	Abies alba	NC	Pinaceae	Pinales	Pinopsida	Coniferophyta	Tree	Perennial	Introduced to U.S.	1	GRIN		--
ABHO	Abies homolepis	NY	Pinaceae	Pinales	Pinopsida	Coniferophyta	Tree	Perennial	Introduced to U.S.	2	GRIN		--
ABPR3	Abrus precatorius	AL, AR, FL, GA, HI, PR, VI	Fabaceae	Fabales	Magnoliopsida	Magnoliophyta	Vine	Perennial	Introduced to U.S.	2, 15, 17, 18, 19, 29	GRIN		--
ACAU6	Acalypha australis	NJ, NY	Euphorbiaceae	Euphorbiales	Magnoliopsida	Magnoliophyta	Forb/herb	Annual	Introduced to U.S.	2, 18	GRIN		--
ACAU2	Acanthospermum australe	AL, AR, FL, GA, HI, LA, MA, MS, NC, NY, OR, PA, SC, TN, TX, VA	Asteraceae	Asterales	Magnoliopsida	Magnoliophyta	Forb/herb	Annual, Perennial	Introduced to U.S.	23, 25, 26, 33	GRIN		--
ACHU	Acanthospermum humile	AL, FL, NY, SC	Asteraceae	Asterales	Magnoliopsida	Magnoliophyta	Forb/herb	Annual	Introduced to U.S.	23	GRIN		--
ACTA80	Acer tataricum	MA, MN, OH, RI	Aceraceae	Sapindales	Magnoliopsida	Magnoliophyta	Tree, Shrub	Perennial	Introduced to U.S.	1, 2, 8	GRIN		--
ACAG3	Achillea ageratum	NY	Asteraceae	Asterales	Magnoliopsida	Magnoliophyta	Forb/herb	Perennial	Introduced to U.S.	6	GRIN		--
ACDI6	Achillea distans	MA, NY	Asteraceae	Asterales	Magnoliopsida	Magnoliophyta	Forb/herb	Perennial	Introduced to U.S.	1	GRIN		--
ACFI	Achillea filipendulina	CA, MI, NY, UT, VT	Asteraceae	Asterales	Magnoliopsida	Magnoliophyta	Forb/herb	Perennial	Introduced to U.S.	8	GRIN		--
ACLI2	Achillea ligustica	MA, MI, NY, VT	Asteraceae	Asterales	Magnoliopsida	Magnoliophyta	Forb/herb	Perennial	Introduced to U.S.	6	Flora Europea		--
ACMIM2	Achillea millefolium var. millefolium	CA, FL, HI, ID, IL, KS, KY, MA, ME, MI, MN, MO, NJ, NY, OH, OR, PA, RI, VT, WA, WI	Asteraceae	Asterales	Magnoliopsida	Magnoliophyta	Forb/herb	Perennial	Introduced to U.S.	native	FNA	daunting Northern hemisphere polyploid complex	--
ACNO	Achillea nobilis	MN, MT	Asteraceae	Asterales	Magnoliopsida	Magnoliophyta	Forb/herb	Perennial	Introduced to U.S.	8	GRIN		--
ACPT	Achillea ptarmica	AK, CT, ID, IN, MA, ME, MI, MN, MT, NH, NJ, NY, OH, PA, RI, VT, WA, WI, WV	Asteraceae	Asterales	Magnoliopsida	Magnoliophyta	Forb/herb	Perennial	Introduced to U.S.	1	GRIN		--
ACAS	Achyranthes aspera	AL, FL, HI, LA, MD, PR, TX, VI	Amaranthaceae	Caryophyllales	Magnoliopsida	Magnoliophyta	Subshrub, Forb/herb	Annual, Perennial	Introduced to U.S.	1, 2, 6, 7, 8, 10, 12, 16, 18, 23, 25, 27, 29	GRIN	very unlikely native distribution	--
ACASA	Achyranthes aspera var. aspera	AL, FL, HI, LA, PR, VI	Amaranthaceae	Caryophyllales	Magnoliopsida	Magnoliophyta	Subshrub, Forb/herb	Annual, Perennial	Introduced to U.S.	2, 16, 17, 18	FNA, Flora of China		--
ACASP	Achyranthes aspera var. pubescens	FL, HI, MD, PR, TX	Amaranthaceae	Caryophyllales	Magnoliopsida	Magnoliophyta	Subshrub, Forb/herb	Annual, Perennial	Introduced to U.S.	23	FNA	although may be native in S Fl	--
ACJA	Achyranthes japonica	KY, OH, WV	Amaranthaceae	Caryophyllales	Magnoliopsida	Magnoliophyta	Forb/herb	Perennial	Introduced to U.S.	2	GRIN		--
ACJAH	Achyranthes japonica var. hachijoensis	KY, OH, WV	Amaranthaceae	Caryophyllales	Magnoliopsida	Magnoliophyta	Forb/herb	Perennial	Introduced to U.S.	2	GRIN		--
ACTR2	Acicarpha tribuloides	AL, FL, NC, NJ, PA, SC	Calyceraceae	Calycerales	Magnoliopsida	Magnoliophyta	Forb/herb	Annual	Introduced to U.S.	26, 27	TROPICOS		--
ACAR2	Acinos arvensis	CT, ID, KY, MA, MD, ME, MI, MO, MT, NJ, NY, OH, PA, VA, VT, WA, WI, WV, WY	Lamiaceae	Lamiales	Magnoliopsida	Magnoliophyta	Forb/herb	Annual, Perennial	Introduced to U.S.	1	FO SWITZ AND ADJ	SYNON SATUREJA ARVENSIS, ACINOS SSCHIZODONTUS EUROPE	--
ACDE5	Acmella decumbens	NJ	Asteraceae	Asterales	Magnoliopsida	Magnoliophyta	Forb/herb	Perennial	Introduced to U.S.	26, 33	Fernald, M.L. 1897. Notes on Florida plants. Botanical Gazette 24: 433-436.	= Spilanthes stolonifera	--
ACPU	Acmella pusilla	FL, GA, NC, PR, SC	Asteraceae	Asterales	Magnoliopsida	Magnoliophyta	Forb/herb	Perennial	Introduced to U.S.	26	FNA, TROPICOS	based on MBG specimens	--
ACNA	Aconitum napellus	CT, ME, MI, MN, NH, NY, PA, VT, WI	Ranunculaceae	Ranunculales	Magnoliopsida	Magnoliophyta	Forb/herb	Perennial	Introduced to U.S.	1	GRIN		--
ACRE3	Acroptilon repens	AR, AZ, CA, CO, IA, ID, IL, IN, KS, KY, MI, MN, MO, MT, ND, NE, NM, NV, OH, OK, OR, SD, TX, UT, WA, WI, WY	Asteraceae	Asterales	Magnoliopsida	Magnoliophyta	Forb/herb	Perennial	Introduced to U.S.	8	GRIN		--
ACAR10	Actinidia arguta	MA, ME, OH	Actinidiaceae	Theales	Magnoliopsida	Magnoliophyta	Vine	Perennial	Introduced to U.S.	2	GRIN		--
ACPO9	Actinidia polygama	NY	Actinidiaceae	Theales	Magnoliopsida	Magnoliophyta	Vine	Perennial	Introduced to U.S.	2	GRIN		--
ADHI	Adiantum hispidulum	AL, CT, GA, HI, LA	Pteridaceae	Polypodiales	Filicopsida	Pteridophyta	Forb/herb	Perennial	Introduced to U.S.	11, 12, 15, 16, 18, 28, 29, 35	GRIN		--
ADAE	Adonis aestivalis	CA, ID, MO, MT, NY, OR, UT, WA	Ranunculaceae	Ranunculales	Magnoliopsida	Magnoliophyta	Forb/herb	Annual	Introduced to U.S.	1, 6, 8	GRIN		--
ADAN	Adonis annua	AL, AR, ID, KY, LA, MO, MT, TN, TX, WA	Ranunculaceae	Ranunculales	Magnoliopsida	Magnoliophyta	Forb/herb	Annual	Introduced to U.S.	6	GRIN	clearly Med, except 'Germany' and 'N Iraq' ??	--
ADVE	Adonis vernalis	NY	Ranunculaceae	Ranunculales	Magnoliopsida	Magnoliophyta	Forb/herb	Perennial	Introduced to U.S.	1	GRIN		--
AECR	Aegilops crassa	NY	Poaceae	Cyperales	Liliopsida	Magnoliophyta	Graminoid	Annual	Introduced to U.S.	8	GRIN	Jordan is only exception	--
AECY	Aegilops cylindrica	AL, AR, AZ, CA, CO, IA, ID, IL, IN, KS, KY, LA, MI, MO, MT, ND, NE, NM, NV, NY, OH, OK, OR, PA, SD, TN, TX, UT, VA, WA, WV, WY	Poaceae	Cyperales	Liliopsida	Magnoliophyta	Graminoid	Annual	Introduced to U.S.	1, 8	GRIN		--
AETR	Aegilops triuncialis	CA, MD, NY, PA	Poaceae	Cyperales	Liliopsida	Magnoliophyta	Graminoid	Annual	Introduced to U.S.	6, 8	GRIN	ignored Kuwait and Crimea	--
AECY2	Aethusa cynapium	AL, CT, DE, ID, IL, IN, KY, MA, ME, MI, MN, NJ, NY, OH, PA, RI, WI, WV	Apiaceae	Apiales	Magnoliopsida	Magnoliophyta	Forb/herb	Annual	Introduced to U.S.	1	GRIN		--
AGHO3	Ageratum houstonianum	AL, CT, FL, GA, HI, MA, NC, SC	Asteraceae	Asterales	Magnoliopsida	Magnoliophyta	Forb/herb	Annual, Perennial	Introduced to U.S.	23	FNA		--
AGEU	Agrimonia eupatoria	CA, IA, MA, MN, NC, NY, OH, PA, WY	Rosaceae	Rosales	Magnoliopsida	Magnoliophyta	Forb/herb	Perennial	Introduced to U.S.	1, 5, 6, 8	GRIN		--
AGCR	Agropyron cristatum	AK, CA, CO, DE, IA, ID, IL, IN, KS, KY, MA, MI, MN, MT, ND, NE, NH, NM, NV, NY, OK, OR, SD, TX, UT, WA, WY	Poaceae	Cyperales	Liliopsida	Magnoliophyta	Graminoid	Perennial	Introduced to U.S.	1, 8	GRIN		--
AGCRP8	Agropyron cristatum ssp. pectinatum	AK, CA, CO, DE, IA, ID, IL, IN, KS, KY, MA, MI, MN, MT, ND, NE, NH, NM, NV, NY, OK, OR, SD, TX, UT, WA, WY	Poaceae	Cyperales	Liliopsida	Magnoliophyta	Graminoid	Perennial	Introduced to U.S.	1, 8	GRIN		--
AGDE2	Agropyron desertorum	AZ, CA, CO, IA, IL, IN, KS, MA, MO, MT, ND, NM, NV, NY, OH, OR, SD, TX, UT, WI, WY	Poaceae	Cyperales	Liliopsida	Magnoliophyta	Graminoid	Perennial	Introduced to U.S.	1, 8	GRIN		--
AGAV	Agrostis avenacea	CA, HI, OH, SC, TX	Poaceae	Cyperales	Liliopsida	Magnoliophyta	Graminoid	Perennial	Introduced to U.S.	18, 29, 30, 31	GRIN		--
AICAC2	Aira caryophyllea var. caryophyllea	AK, AL, AR, CA, CT, DC, DE, FL, GA, HI, ID, IL, IN, LA, MA, MD, MO, MS, NC, NH, NJ, NY, OH, OK, OR, PA, SC, TN, TX, VA, VT, WA, WY	Poaceae	Cyperales	Liliopsida	Magnoliophyta	Graminoid	Annual	Introduced to U.S.	1	GRIN	only 8 is Afganistan	--
AIEL4	Aira elegans	AL, AR, CA, FL, GA, HI, LA, MD, MO, MS, NC, NJ, NM, OK, OR, SC, TN, TX, VA, WA	Poaceae	Cyperales	Liliopsida	Magnoliophyta	Graminoid	Annual	Introduced to U.S.	1, 6	GRIN		--
AIPR	Aira praecox	CA, CT, DE, MA, MD, NC, NJ, NY, OR, PA, VA, WA	Poaceae	Cyperales	Liliopsida	Magnoliophyta	Graminoid	Annual	Introduced to U.S.	1, 5	GRIN		--
AJCH	Ajuga chamaepitys	MD, VA	Lamiaceae	Lamiales	Magnoliopsida	Magnoliophyta	Forb/herb	Annual	Introduced to U.S.	1, 6, 8	GRIN	just barely enough for 8	--
AJGE	Ajuga genevensis	CT, IL, MA, MD, ME, MI, MN, NJ, NY, OH, PA, RI, VT, WI, WV	Lamiaceae	Lamiales	Magnoliopsida	Magnoliophyta	Forb/herb	Perennial	Introduced to U.S.	1	FO USSR	EUROPE, CAUCUSES, USSR.. Unclear whether in region 8	--
AKPE2	Akebia ×pentaphylla	MA	Lardizabalaceae	Ranunculales	Magnoliopsida	Magnoliophyta	Vine	Perennial	Introduced to U.S.	2	Flora of China	both parents native to China	--
ALRO3	Alcea rosea	CA, CO, CT, DC, DE, FL, GA, IA, ID, IL, IN, KS, KY, MA, MD, MI, MN, MO, MS, MT, NC, ND, NE, NJ, NM, NV, NY, OH, OR, PA, PR, RI, SD, TN, TX, UT, VA, VT, WA, WI, WV, WY	Malvaceae	Malvales	Magnoliopsida	Magnoliophyta	Forb/herb	Biennial, Perennial	Introduced to U.S.	cultivation	GRIN	origin unknown	--
ALMO4	Alchemilla monticola	CT, MA, ME, NY, VT, WI	Rosaceae	Rosales	Magnoliopsida	Magnoliophyta	Forb/herb	Perennial	Introduced to U.S.	1, 6	FO Mtns of Greece	SYNON A PASTORALIS, EUROPE AND USSR, GREECE, NOT TURKEY	--
ALPR6	Allium ×proliferum	CT, MA, ME, MO, NH, VT	Liliaceae	Liliales	Liliopsida	Magnoliophyta	Forb/herb	Perennial	Introduced to U.S.	cultivation	GRIN	only in cultivation	--
ALAM	Allium ampeloprasum	AL, AR, CA, GA, IL, KY, LA, MS, NC, NY, OH, OK, SC, TN, TX, VA	Liliaceae	Liliales	Liliopsida	Magnoliophyta	Forb/herb	Perennial	Introduced to U.S.	1, 5, 6, 7	GRIN		--
ALAT3	Allium atroviolaceum	IL, KY, NC, SC, VA	Liliaceae	Liliales	Liliopsida	Magnoliophyta	Forb/herb	Perennial	Introduced to U.S.	1, 8	GRIN		--
ALCE	Allium cepa	AR, CA, CT, IL, IN, KS, KY, LA, MA, ME, MI, MO, MS, MT, NC, NH, NY, OH, OR, PA, SC, TX, VT, WI	Liliaceae	Liliales	Liliopsida	Magnoliophyta	Forb/herb	Perennial	Introduced to U.S.	cultivation	GRIN	only cultivated	--
ALFI4	Allium fistulosum	AK, IL, VT	Liliaceae	Liliales	Liliopsida	Magnoliophyta	Forb/herb	Perennial	Introduced to U.S.	cultivation	GRIN	only cultivated	--
ALNE3	Allium neapolitanum	CA, FL, GA, LA	Liliaceae	Liliales	Liliopsida	Magnoliophyta	Forb/herb	Perennial	Introduced to U.S.	5, 6	GRIN		--
ALOL	Allium oleraceum	KY, MA, NY, PA, VA	Liliaceae	Liliales	Liliopsida	Magnoliophyta	Forb/herb	Perennial	Introduced to U.S.	1	GRIN		--
ALPO2	Allium porrum	AR, IA, IL, KS, NY, OH, TX	Liliaceae	Liliales	Liliopsida	Magnoliophyta	Forb/herb	Perennial	Introduced to U.S.	cultivation	GRIN	only cultivated	--
ALSA2	Allium sativum	AL, AR, CA, CO, GA, IL, IN, KS, KY, LA, MA, MD, MI, MO, MS, NE, NY, OH, OK, PA, SC, TN, VA, VT, WI, WV	Liliaceae	Liliales	Liliopsida	Magnoliophyta	Forb/herb	Perennial	Introduced to U.S.	cultivation	GRIN	only cultivated	--
ALSC	Allium schoenoprasum	AK, CO, CT, ID, IL, IN, MA, MD, ME, MI, MN, MO, MT, NH, NJ, NV, NY, OH, OR, PA, RI, UT, VA, VT, WA, WI, WY	Liliaceae	Liliales	Liliopsida	Magnoliophyta	Forb/herb	Perennial	Introduced to U.S.	native	FNA, GRIN	native populations in NAm; cannot distinguish between native and exotic populations	--
ALSCS2	Allium schoenoprasum var. schoenoprasum	AK, CT, ID, IL, IN, MA, OR, PA, RI, VT, WA, WI, WY	Liliaceae	Liliales	Liliopsida	Magnoliophyta	Forb/herb	Perennial	Introduced to U.S.	1, 2, 6, 8	GRIN	record is spp-level	--
ALSC3	Allium scorodoprasum	MI	Liliaceae	Liliales	Liliopsida	Magnoliophyta	Forb/herb	Perennial	Introduced to U.S.	1, 6	GRIN		--
ALSCR	Allium scorodoprasum ssp. rotundum	MI	Liliaceae	Liliales	Liliopsida	Magnoliophyta	Forb/herb	Perennial	Introduced to U.S.	1, 6	GRIN		--
ALTU3	Allium tuberosum	IA, NE, WI	Liliaceae	Liliales	Liliopsida	Magnoliophyta	Forb/herb	Perennial	Introduced to U.S.	8	GRIN		--
ALVIC3	Allium vineale ssp. compactum	MO, OK	Liliaceae	Liliales	Liliopsida	Magnoliophyta	Forb/herb	Perennial	Introduced to U.S.	1, 5, 6	GRIN	no spp. In GRIN	--
ALVIV	Allium vineale ssp. vineale	AK, AL, AR, CA, CT, DC, DE, FL, GA, IA, IL, IN, KS, KY, LA, MA, MD, ME, MI, MO, MS, MT, NC, NE, NJ, NY, OH, OK, OR, PA, RI, SC, TN, VA, VT, WA, WI, WV	Liliaceae	Liliales	Liliopsida	Magnoliophyta	Forb/herb	Perennial	Introduced to U.S.	1, 5, 6	GRIN	no spp. In GRIN	--
ALCI3	Alloteropsis cimicina	FL, MD, MS	Poaceae	Cyperales	Liliopsida	Magnoliophyta	Graminoid	Annual	Introduced to U.S.	10, 12, 16, 17, 18, 29	GRIN		--
ALAR	Alopecurus arundinaceus	AZ, CO, ID, KY, MT, ND, NE, SD, UT, WA, WY	Poaceae	Cyperales	Liliopsida	Magnoliophyta	Graminoid	Perennial	Introduced to U.S.	1, 6, 8	GRIN		--
ALCR7	Alopecurus creticus	PA	Poaceae	Cyperales	Liliopsida	Magnoliophyta	Graminoid	Annual	Introduced to U.S.	6	FNA		--
ALGE2	Alopecurus geniculatus	AK, AZ, CA, CO, CT, DC, IA, ID, IL, MA, MD, ME, MI, MN, MT, ND, NH, NJ, NM, NV, NY, OH, OK, OR, PA, RI, SD, TX, UT, VA, VT, WA, WI, WV, WY	Poaceae	Cyperales	Liliopsida	Magnoliophyta	Graminoid	Perennial	Introduced to U.S.	1, 6, 8	GRIN	GRIN says possible native	--
ALGEG4	Alopecurus geniculatus var. geniculatus	AK, AZ, CA, CO, CT, DC, IA, ID, IL, MA, MD, ME, MI, MN, MT, ND, NH, NJ, NM, NV, NY, OH, OK, OR, PA, RI, SD, TX, UT, VA, VT, WA, WI, WV, WY	Poaceae	Cyperales	Liliopsida	Magnoliophyta	Graminoid	Perennial	Introduced to U.S.	1, 6, 8	GRIN		--
ALMY	Alopecurus myosuroides	AL, CA, DC, DE, KS, KY, LA, MA, MD, ME, MI, MS, NC, NJ, NM, NY, OH, OR, PA, RI, SC, TX, VA, WA, WV	Poaceae	Cyperales	Liliopsida	Magnoliophyta	Graminoid	Annual	Introduced to U.S.	1, 6, 8	GRIN		--
ALPR3	Alopecurus pratensis	AK, AL, CA, CO, CT, DC, DE, GA, IA, ID, IL, IN, KS, KY, MA, MD, ME, MI, MN, MO, MT, ND, NE, NH, NJ, NM, NV, NY, OH, OR, PA, RI, SD, TN, UT, VA, VT, WA, WI, WV, WY	Poaceae	Cyperales	Liliopsida	Magnoliophyta	Graminoid	Perennial	Introduced to U.S.	1, 8	GRIN	not quite enough in Med	--
ALRE3	Alopecurus rendlei	PA	Poaceae	Cyperales	Liliopsida	Magnoliophyta	Graminoid	Annual	Introduced to U.S.	1, 6	GRIN		--
ALTR6	Aloysia triphylla	CA, GA, NC, PR	Verbenaceae	Lamiales	Magnoliopsida	Magnoliophyta	Shrub	Perennial	Introduced to U.S.	26, 33	GRIN		--
ALPS	Alstroemeria ?psittacina	LA, MS	Liliaceae	Liliales	Liliopsida	Magnoliophyta	Forb/herb	Perennial	Introduced to U.S.	26, 33	GRIN		--
ALHA2	Alstroemeria haemantha	GA	Liliaceae	Liliales	Liliopsida	Magnoliophyta	Forb/herb	Perennial	Introduced to U.S.	27, 33	GRIN		--
ALBE	Alternanthera bettzichiana	CA, FL, HI, MD, PR, TX, VI	Amaranthaceae	Caryophyllales	Magnoliopsida	Magnoliophyta	Forb/herb	Perennial	Introduced to U.S.	26	GRIN, Flora of Pakistan, FOC	probable origin Brazil'	--
ALPAA2	Alternanthera paronichyoides var. amazonica	LA	Amaranthaceae	Caryophyllales	Magnoliopsida	Magnoliophyta	Forb/herb	Perennial	Introduced to U.S.	23, 25, 26	FNA, other eFloras	record is spp-level; FNA does not recognize variety	--
ALSE4	Alternanthera sessilis	AL, AR, FL, GA, HI, LA, MD, MS, PR, SC, TX, VI	Amaranthaceae	Caryophyllales	Magnoliopsida	Magnoliophyta	Forb/herb	Annual, Perennial	Introduced to U.S.	2, 17, 18	GRIN		--
ALCA25	Althaea cannabina	DC	Malvaceae	Malvales	Magnoliopsida	Magnoliophyta	Forb/herb	Perennial	Introduced to U.S.	1, 8	GRIN	not enough in Med	--
ALHI2	Althaea hirsuta	NY, PA	Malvaceae	Malvales	Magnoliopsida	Magnoliophyta	Forb/herb	Perennial	Introduced to U.S.	1, 6, 8	GRIN	odd distribution; mostly in 6, but major outliers	--
ALOF2	Althaea officinalis	AR, CT, DE, KY, MA, MD, MI, ND, NE, NJ, NY, OH, PA, VA, WI	Malvaceae	Malvales	Magnoliopsida	Magnoliophyta	Forb/herb	Perennial	Introduced to U.S.	1, 6, 8	GRIN		--
ALVA2	Alysicarpus vaginalis	AL, FL, GA, HI, LA, MS, NC, PR, TX, VA, VI	Fabaceae	Fabales	Magnoliopsida	Magnoliophyta	Forb/herb	Annual, Perennial	Introduced to U.S.	2, 10, 12, 15, 16, 17, 29	GRIN		--
ALAL3	Alyssum alyssoides	AR, CA, CO, CT, IA, ID, IL, IN, KS, KY, LA, MA, MD, ME, MI, MN, MO, MT, NE, NJ, NM, NV, NY, OH, OR, PA, RI, SD, TN, UT, VA, VT, WA, WI, WV, WY	Brassicaceae	Capparales	Magnoliopsida	Magnoliophyta	Forb/herb	Annual, Biennial	Introduced to U.S.	1, 6, 8	GRIN	just barely in 8	--
ALDE	Alyssum desertorum	CA, CO, ID, KS, MO, MT, ND, NE, NM, NV, OR, SD, UT, WA, WY	Brassicaceae	Capparales	Magnoliopsida	Magnoliophyta	Forb/herb	Annual	Introduced to U.S.	1, 6, 8	GRIN		--
ALDED	Alyssum desertorum var. desertorum	CO, ID, KS, MO, MT, ND, NE, NM, NV, OR, SD, UT, WA, WY	Brassicaceae	Capparales	Magnoliopsida	Magnoliophyta	Forb/herb	Annual	Introduced to U.S.	1, 6, 8	GRIN	record is spp-level	--
ALMU	Alyssum murale	CO, MI	Brassicaceae	Capparales	Magnoliopsida	Magnoliophyta	Forb/herb	Annual	Introduced to U.S.	6, 8	GRIN	only Crimea for 1	--
AMBL2	Amaranthus blitum	AL, CA, CT, FL, GA, HI, LA, MA, MD, MO, NC, NH, NJ, NY, OH, PA, PR, SC, TN, TX, UT, VA, WA	Amaranthaceae	Caryophyllales	Magnoliopsida	Magnoliophyta	Forb/herb	Annual	Introduced to U.S.	1, 2, 6, 8, 12, 17	GRIN		--
AMBLB	Amaranthus blitum var. blitum	NY	Amaranthaceae	Caryophyllales	Magnoliopsida	Magnoliophyta	Forb/herb	Annual	Introduced to U.S.	1, 6, 8	GRIN	Kenya record questionable	--
AMBLE2	Amaranthus blitum var. emarginatus	AL, CA, CT, FL, GA, HI, LA, MA, MD, NC, NH, NJ, NY, OH, PA, PR, SC, TN, UT, VA, WA	Amaranthaceae	Caryophyllales	Magnoliopsida	Magnoliophyta	Forb/herb	Annual	Introduced to U.S.	1, 2, 6, 8, 12, 16, 17, 18	GRIN	record is spp-level	--
AMBLP	Amaranthus blitum var. pseudogracilis	FL, MO, PA, TX	Amaranthaceae	Caryophyllales	Magnoliopsida	Magnoliophyta	Forb/herb	Annual	Introduced to U.S.	10, 12, 16	Flora Zambesiaca	record is spp-level (= A. lividus)	--
AMCA3	Amaranthus caudatus	AZ, CA, CT, DE, FL, ID, IL, KS, MA, ME, MI, MN, MO, MT, NY, OR, PA, PR, TN, VA, VT, WA, WI	Amaranthaceae	Caryophyllales	Magnoliopsida	Magnoliophyta	Forb/herb	Annual	Introduced to U.S.	27	GRIN	cultivated in Andes	--
AMCRC	Amaranthus crassipes var. crassipes	AL, AZ, FL, PA, PR, SC, TX, VI	Amaranthaceae	Caryophyllales	Magnoliopsida	Magnoliophyta	Forb/herb	Annual	Introduced to U.S.	native	GRIN	species is NAM native; subsp. Not in GRIN	--
AMCR2	Amaranthus crispus	NC, NJ, NY, VA	Amaranthaceae	Caryophyllales	Magnoliopsida	Magnoliophyta	Forb/herb	Annual	Introduced to U.S.	33	GRIN		--
AMCR4	Amaranthus cruentus	AL, AZ, CA, CT, DC, DE, HI, IL, IN, KY, MA, MD, ME, MI, MO, NC, NE, NH, NJ, NM, NY, OH, OR, PA, PR, RI, SC, TX, UT, VA, VT, WA, WI, WV	Amaranthaceae	Caryophyllales	Magnoliopsida	Magnoliophyta	Forb/herb	Annual	Introduced to U.S.	cultivation	GRIN	cultivation origin?	--
AMDE	Amaranthus deflexus	AL, CA, FL, GA, LA, MA, MD, NJ, NY, OH, OR, PA, TN, VA	Amaranthaceae	Caryophyllales	Magnoliopsida	Magnoliophyta	Forb/herb	Annual	Introduced to U.S.	27	GRIN		--
AMHY2	Amaranthus hypochondriacus	AZ, CA, FL, KS, MA, MI, MN, MO, MS, NE, NM, NY, PA, TX, UT, WI	Amaranthaceae	Caryophyllales	Magnoliopsida	Magnoliophyta	Forb/herb	Annual	Introduced to U.S.	cultivation	GRIN	cultivation origin	--
AMMU3	Amaranthus muricatus	AL	Amaranthaceae	Caryophyllales	Magnoliopsida	Magnoliophyta	Forb/herb	Perennial	Introduced to U.S.	26, 33	GRIN		--
AMTH2	Amaranthus thunbergii	SC	Amaranthaceae	Caryophyllales	Magnoliopsida	Magnoliophyta	Forb/herb	Annual	Introduced to U.S.	10, 11, 12, 13, 28	GRIN	28 unclear	--
AMTR2	Amaranthus tricolor	LA, MI, MO, MS, PR, VI	Amaranthaceae	Caryophyllales	Magnoliopsida	Magnoliophyta	Forb/herb	Annual	Introduced to U.S.	cultivation	GRIN	cultivation origin?	--
AMBE3	Amaryllis belladonna	CA, LA	Liliaceae	Liliales	Liliopsida	Magnoliophyta	Forb/herb	Perennial	Introduced to U.S.	28	GRIN		--
AMMO	Amberboa moschata	CA, IA, IL, IN, ME, UT	Asteraceae	Asterales	Magnoliopsida	Magnoliophyta	Forb/herb	Annual, Biennial	Introduced to U.S.	8	GRIN		--
AMMA	Ammi majus	AL, AZ, CA, FL, GA, LA, MO, MS, OR, PA, SC, SD, TX	Apiaceae	Apiales	Magnoliopsida	Magnoliophyta	Forb/herb	Annual	Introduced to U.S.	5, 6, 8, 12	GRIN	just enough for 8	--
AMVI2	Ammi visnaga	AL, CA, FL, NC, OR, PA, TX	Apiaceae	Apiales	Magnoliopsida	Magnoliophyta	Forb/herb	Biennial	Introduced to U.S.	5, 6	GRIN		--
AMAR4	Ammophila arenaria	CA, HI, MD, OR, PA, WA	Poaceae	Cyperales	Liliopsida	Magnoliophyta	Graminoid	Perennial	Introduced to U.S.	1, 6	GRIN	also bit in Saudi Arabia	--
AMAC4	Ampelopsis aconitifolia	CT, MA, NC, NJ, OH, PA	Vitaceae	Rhamnales	Magnoliopsida	Magnoliophyta	Vine	Perennial	Introduced to U.S.	2	GRIN		--
AMSC4	Amphibromus scabrivalvis	LA	Poaceae	Cyperales	Liliopsida	Magnoliophyta	Graminoid	Perennial	Introduced to U.S.	26, 33	USU Intermountain Herbarium	S Am open grasslands	--
ANCL2	Anacyclus clavatus	PA	Asteraceae	Asterales	Magnoliopsida	Magnoliophyta	Forb/herb	Annual	Introduced to U.S.	6	Ehrendorfer et al. 1977. Taxon 26: 387-394.		--
ANARA7	Anagallis arvensis ssp. arvensis	AL, AR, AZ, CA, CT, DC, DE, FL, GA, HI, IA, ID, IL, IN, KS, KY, LA, MA, MD, ME, MI, MN, MO, MS, MT, NC, NE, NH, NJ, NM, NV, NY, OH, OK, OR, PA, PR, RI, SC, SD, TN, TX, UT, VA, VT, WA, WI, WV	Primulaceae	Primulales	Magnoliopsida	Magnoliophyta	Forb/herb	Annual, Biennial	Introduced to U.S.	1, 6	Flora der Schweiz	MOBOT FO ECUADOR SAYS NATIVE TO ECUADOR, BUT THEIR FO NICAURAGUA AND PERU CHECKLIST SAY INTRODUCED FROM EUROPE. SPECIES (A. ARVENSIS) LISTED AS "PERHAPS ORIGINATING IN THE MEDITERANEAN, NOW WORLD-WIDE" IN FO SWITZERLAND.	--
ANARF	Anagallis arvensis ssp. foemina	CA, CO, IA, KY, LA, ME, MO, OH, OK, PA, VT	Primulaceae	Primulales	Magnoliopsida	Magnoliophyta	Forb/herb	Annual, Biennial	Introduced to U.S.	1, 6	Flora der Schweiz	MOBOT FO ECUADOR SAYS NATIVE TO ECUADOR, BUT THEIR FO NICAURAGUA AND PERU CHECKLIST SAY INTRODUCED FROM EUROPE. SPECIES (A. ARVENSIS) LISTED AS "PERHAPS ORIGINATING IN THE MEDITERANEAN, NOW WORLD-WIDE" IN FO SWITZERLAND.	--
ANMO2	Anagallis monelli	CA, VA	Primulaceae	Primulales	Magnoliopsida	Magnoliophyta	Forb/herb	Perennial	Introduced to U.S.	6	GRIN		--
ANAR16	Anchusa arvensis	CA, CT, DC, ID, MA, MD, ME, MN, MT, NC, ND, NH, NJ, NY, OH, OR, PA, RI, SD, TN, VA, WA, WI, WY	Boraginaceae	Lamiales	Magnoliopsida	Magnoliophyta	Forb/herb	Annual	Introduced to U.S.	1	GRIN		--
ANAZ	Anchusa azurea	CA, CO, CT, IA, ID, MA, MD, MI, MT, NH, NY, OH, OR, PA, TX, UT, WA	Boraginaceae	Lamiales	Magnoliopsida	Magnoliophyta	Forb/herb	Perennial	Introduced to U.S.	5, 6, 8	GRIN	not enough for 1	--
ANBA3	Anchusa barrelieri	CT	Boraginaceae	Lamiales	Magnoliopsida	Magnoliophyta	Forb/herb	Perennial	Introduced to U.S.	1	GRIN		--
ANOF	Anchusa officinalis	CA, CO, CT, ID, IL, MA, ME, MI, MT, NH, NJ, NY, OH, OR, PA, RI, SD, UT, WA, WI	Boraginaceae	Lamiales	Magnoliopsida	Magnoliophyta	Forb/herb	Biennial, Perennial	Introduced to U.S.	1	GRIN		--
ANEC	Andrographis echioides	VA	Acanthaceae	Scrophulariales	Magnoliopsida	Magnoliophyta	Forb/herb	Annual	Introduced to U.S.	16	GRIN		--
ANMA14	Androsace maxima	NY	Primulaceae	Primulales	Magnoliopsida	Magnoliophyta	Forb/herb	Annual	Introduced to U.S.	1, 2, 6, 8	Flora of China		--
ANBL2	Anemone blanda	KY, MI, OH, VA	Ranunculaceae	Ranunculales	Magnoliopsida	Magnoliophyta	Forb/herb	Perennial	Introduced to U.S.	6	GRIN		--
ANNE4	Anemone nemorosa	MA	Ranunculaceae	Ranunculales	Magnoliopsida	Magnoliophyta	Forb/herb	Perennial	Introduced to U.S.	1	GRIN		--
ANGR2	Anethum graveolens	AR, AZ, CA, CO, CT, DE, HI, IA, IL, IN, KS, KY, LA, MA, MD, ME, MI, MN, MO, MT, NC, ND, NE, NJ, NY, OH, OK, OR, PA, PR, RI, SD, TX, VA, VI, WA, WI, WV	Apiaceae	Apiales	Magnoliopsida	Magnoliophyta	Forb/herb	Annual	Introduced to U.S.	cultivation	GRIN	widely cultivated; S. Asia origin?	--
ANCO6	Anredera cordifolia	CA, DC, FL, HI, LA, PR, TX	Basellaceae	Caryophyllales	Magnoliopsida	Magnoliophyta	Vine, Forb/herb	Perennial	Introduced to U.S.	26, 33	GRIN	mostly 26	--
ANAR6	Anthemis arvensis	AL, CA, CO, CT, DC, DE, FL, GA, HI, IA, ID, IL, IN, KY, LA, MA, MD, ME, MI, MO, MT, NC, ND, NE, NH, NJ, NY, OH, OR, PA, RI, SC, TN, VA, VT, WA, WI, WV, WY	Asteraceae	Asterales	Magnoliopsida	Magnoliophyta	Forb/herb	Annual	Introduced to U.S.	1, 5, 6, 7	GRIN		--
ANSE6	Anthemis secundiramea	VA	Asteraceae	Asterales	Magnoliopsida	Magnoliophyta	Forb/herb	Annual	Introduced to U.S.	6	Flora Europea	collected ONCE in VA	--
ANTI	Anthemis tinctoria	AK, AR, CA, CO, CT, IA, ID, IL, MA, MD, ME, MI, MN, MO, MT, ND, NH, NJ, NY, OH, OR, PA, RI, SD, UT, VA, VT, WA, WI, WV, WY	Asteraceae	Asterales	Magnoliopsida	Magnoliophyta	Forb/herb	Perennial	Introduced to U.S.	1, 8	GRIN		--
ANAR7	Anthoxanthum aristatum	AL, AR, CA, FL, IA, IL, KY, LA, MA, ME, MI, MN, MS, NC, NH, NJ, NY, OH, OK, OR, PA, SC, TN, TX, VA, WA, WV	Poaceae	Cyperales	Liliopsida	Magnoliophyta	Graminoid	Annual	Introduced to U.S.	5, 6	GRIN		--
ANCA14	Anthriscus caucalis	AR, AZ, CA, DE, GA, ID, IL, IN, LA, MO, NC, NE, NY, OH, OK, OR, SC, TN, VA, WA, WV, WY	Apiaceae	Apiales	Magnoliopsida	Magnoliophyta	Forb/herb	Annual	Introduced to U.S.	1, 6	GRIN		--
ANCE	Anthriscus cerefolium	CT, IL, MT, NJ, NY, OR, PA, SC, VA, WA	Apiaceae	Apiales	Magnoliopsida	Magnoliophyta	Forb/herb	Annual	Introduced to U.S.	1, 8	GRIN		--
ANSY	Anthriscus sylvestris	CT, ID, IL, MA, MD, ME, MI, MN, NJ, NY, OH, OR, PA, RI, TN, VA, VT, WA, WI	Apiaceae	Apiales	Magnoliopsida	Magnoliophyta	Forb/herb	Annual, Biennial	Introduced to U.S.	1, 2, 6, 8, 12	GRIN		--
ANVU	Anthyllis vulneraria	CA, CT, IA, IL, MA, MI, ND, NH, NJ, NY, OH, PA, UT, VT, WI	Fabaceae	Fabales	Magnoliopsida	Magnoliophyta	Forb/herb	Perennial	Introduced to U.S.	1, 6	GRIN	Ethiopia and N Iran… but enough for 12 and 8?	--
ANLE4	Antigonon leptopus	AL, FL, GA, HI, LA, MS, PR, SC, TX, VI	Polygonaceae	Polygonales	Magnoliopsida	Magnoliophyta	Vine	Perennial	Introduced to U.S.	9	GRIN		--
ANMA3	Antirrhinum majus	CA, CT, IA, IL, LA, MA, MI, MO, NY, OH, OR, PA, UT, VA, WA, WI	Scrophulariaceae	Scrophulariales	Magnoliopsida	Magnoliophyta	Forb/herb	Annual, Perennial	Introduced to U.S.	6	GRIN		--
APIN	Apera interrupta	AZ, CA, CO, HI, ID, IL, IN, MA, ME, MI, MO, MT, NJ, NM, NV, NY, OH, OR, UT, WA, WI, WY	Poaceae	Cyperales	Liliopsida	Magnoliophyta	Graminoid	Annual	Introduced to U.S.	1, 8	GRIN		--
APSP	Apera spica-venti	CA, CT, DC, DE, ID, KY, MA, MD, ME, MI, MO, NY, OH, OR, PA, TX, VT, WA	Poaceae	Cyperales	Liliopsida	Magnoliophyta	Graminoid	Annual	Introduced to U.S.	1	GRIN	not enough for 8?	--
APAR2	Aphanes arvensis	CA, DE, ID, NJ, OR, SC, TN, WA	Rosaceae	Rosales	Magnoliopsida	Magnoliophyta	Forb/herb	Annual	Introduced to U.S.	1, 6	GRIN	not enough for 8	--
APMI	Aphanes microcarpa	AL, AR, DC, DE, FL, GA, KY, LA, MD, MO, MS, NC, NY, OK, SC, TN, TX, VA	Rosaceae	Rosales	Magnoliopsida	Magnoliophyta	Forb/herb	Annual	Introduced to U.S.	1, 6	Flora Europea	in 8?	--
APGR2	Apium graveolens	AZ, CA, CT, FL, ID, IL, LA, MA, MO, MS, NC, NJ, NM, NV, NY, OH, OK, OR, PA, SC, SD, TN, TX, UT, WA, WV	Apiaceae	Apiales	Magnoliopsida	Magnoliophyta	Forb/herb	Perennial	Introduced to U.S.	6, 8	GRIN		--
APGRD	Apium graveolens var. dulce	AZ, CA, CT, FL, ID, IL, LA, MA, MO, MS, NC, NJ, NM, NV, NY, OH, OK, OR, PA, SC, SD, TN, TX, UT, WA, WV	Apiaceae	Apiales	Magnoliopsida	Magnoliophyta	Forb/herb	Perennial	Introduced to U.S.	cultivation	GRIN	widely cultivated in temp regions'	--
APNO	Apium nodiflorum	CA, NJ, PA, SC	Apiaceae	Apiales	Magnoliopsida	Magnoliophyta	Forb/herb	Perennial	Introduced to U.S.	1, 6, 8	Flora Europea, Flora of Pakistan		--
APRE	Apium repens	PA	Apiaceae	Apiales	Magnoliopsida	Magnoliophyta	Forb/herb	Perennial	Introduced to U.S.	1	Flora Europea		--
APMU2	Apluda mutica	MD	Poaceae	Cyperales	Liliopsida	Magnoliophyta	Graminoid	Perennial	Introduced to U.S.	2, 7, 8, 17, 18, 29	GRIN		--
AQVU	Aquilegia vulgaris	CT, GA, IA, IL, IN, KY, MA, MD, ME, MI, NC, NH, NJ, NY, OH, PA, RI, VT, WA, WI, WV	Ranunculaceae	Ranunculales	Magnoliopsida	Magnoliophyta	Forb/herb	Perennial	Introduced to U.S.	1, 6	GRIN		--
ARPR3	Arabis ?procurrens	MA, MI	Brassicaceae	Capparales	Magnoliopsida	Magnoliophyta	Forb/herb	Perennial	Introduced to U.S.	1	GRIN		--
ARHA10	Arachis hagenbeckii	GA	Fabaceae	Fabales	Magnoliopsida	Magnoliophyta	Forb/herb	Perennial	Introduced to U.S.	26	GRIN		--
ARHY	Arachis hypogaea	AL, CT, DC, DE, FL, GA, KS, KY, LA, MA, MO, MS, NC, NJ, PA, PR, SC, TN, TX, UT, VA, VI, WV	Fabaceae	Fabales	Magnoliopsida	Magnoliophyta	Forb/herb	Annual, Perennial	Introduced to U.S.	cultivation	GRIN	only in cultivation	--
ARSI4	Arachniodes simplicior	SC	Dryopteridaceae	Polypodiales	Filicopsida	Pteridophyta	Forb/herb	Perennial	Introduced to U.S.	2	FNA	one population in SC	--
ARCH12	Aralia chinensis	IL, PA	Araliaceae	Apiales	Magnoliopsida	Magnoliophyta	Tree, Shrub	Perennial	Introduced to U.S.	2	GRIN		--
ARSE8	Araujia sericifera	CA, GA	Asclepiadaceae	Gentianales	Magnoliopsida	Magnoliophyta	Vine	Perennial	Introduced to U.S.	26, 33	GRIN		--
ARLA3	Arctium lappa	CA, CO, CT, DE, GA, HI, IA, ID, IL, IN, MA, MD, ME, MI, MT, NC, ND, NH, NJ, NV, NY, OH, OR, PA, RI, SD, UT, VT, WA, WI, WY	Asteraceae	Asterales	Magnoliopsida	Magnoliophyta	Forb/herb	Biennial	Introduced to U.S.	1, 2, 6, 8	GRIN		--
ARTO	Arctium tomentosum	CO, CT, DC, IA, IL, MA, MD, ME, MN, ND, NH, NJ, NY, OR, PA, SC, SD, VT, WI	Asteraceae	Asterales	Magnoliopsida	Magnoliophyta	Forb/herb	Biennial	Introduced to U.S.	1, 8	GRIN		--
ARVU2	Arctium vulgare	CT, KS, MA, ME, NH, NY, PA, RI, VA, VT	Asteraceae	Asterales	Magnoliopsida	Magnoliophyta	Forb/herb	Biennial	Introduced to U.S.	1	FO SWITZ AND ADJ, FO SYRIA,PALESTINE AND SIANI	probably Eurasian: synonym is A. nemorosum EUROPE. IS IN MIDDLE EAST, BUT NATIVITY THERE IS UNCLEAR	--
ARST2	Arctotis stoechadifolia	CA, SC	Asteraceae	Asterales	Magnoliopsida	Magnoliophyta	Subshrub, Forb/herb	Perennial	Introduced to U.S.	28	FNA		--
ARCR80	Ardisia crenata	FL, HI, LA	Myrsinaceae	Primulales	Magnoliopsida	Magnoliophyta	Shrub	Perennial	Introduced to U.S.	2, 18	GRIN	also sw India?	--
ARSE2	Arenaria serpyllifolia	AL, AR, CA, CO, CT, DC, DE, FL, GA, HI, IA, ID, IL, IN, KS, KY, LA, MA, MD, ME, MI, MN, MO, MS, MT, NC, NE, NH, NJ, NM, NV, NY, OH, OK, OR, PA, RI, SC, SD, TN, TX, UT, VA, VT, WA, WI, WV, WY	Caryophyllaceae	Caryophyllales	Magnoliopsida	Magnoliophyta	Forb/herb	Annual	Introduced to U.S.	1, 2, 6, 8	GRIN		--
ARCL	Aristolochia clematitis	MA, MD, MI, NY, OH, PA	Aristolochiaceae	Aristolochiales	Magnoliopsida	Magnoliophyta	Vine, Forb/herb	Perennial	Introduced to U.S.	1	GRIN		--
ARRU4	Armoracia rusticana	CA, CO, CT, DC, DE, FL, IA, ID, IL, IN, KS, KY, LA, MA, MD, ME, MI, MN, MO, MT, NC, ND, NE, NH, NJ, NV, NY, OH, OR, PA, RI, SD, TN, UT, VT, WA, WI, WV, WY	Brassicaceae	Capparales	Magnoliopsida	Magnoliophyta	Forb/herb	Perennial	Introduced to U.S.	cultivation	GRIN	only in cultivation	--
ARMI3	Arnoseris minima	ME, MI, NH, NY, OH, PA	Asteraceae	Asterales	Magnoliopsida	Magnoliophyta	Forb/herb	Annual	Introduced to U.S.	1	GRIN		--
ARELB	Arrhenatherum elatius var. bulbosum	AL, AR, CA, DE, GA, IA, KY, MA, MD, MI, NY, OR, TN, VA, WA, WV	Poaceae	Cyperales	Liliopsida	Magnoliophyta	Graminoid	Perennial	Introduced to U.S.	6	GRIN		--
ARELE	Arrhenatherum elatius var. elatius	AK, AL, AR, AZ, CA, CO, CT, DC, DE, GA, HI, IA, ID, IL, IN, KS, KY, LA, MA, MD, ME, MI, MN, MO, MS, MT, NC, NE, NH, NJ, NM, NV, NY, OH, OR, PA, RI, SD, TN, UT, VA, VT, WA, WI, WV, WY	Poaceae	Cyperales	Liliopsida	Magnoliophyta	Graminoid	Perennial	Introduced to U.S.	1, 5, 6, 8	GRIN		--
ARAB2	Artemisia abrotanum	CO, CT, DE, IA, IL, KS, MA, MD, ME, MI, MN, NC, NE, NH, NJ, NY, OR, SC, UT, VT, WI, WY	Asteraceae	Asterales	Magnoliopsida	Magnoliophyta	Subshrub, Shrub	Perennial	Introduced to U.S.	cultivation	GRIN	widely cultivated…	--
ARAB3	Artemisia absinthium	CO, CT, IA, ID, IL, IN, KS, MA, MD, ME, MI, MN, MO, MT, NC, ND, NE, NH, NJ, NY, OH, OR, PA, RI, SC, SD, TN, UT, VT, WA, WI, WY	Asteraceae	Asterales	Magnoliopsida	Magnoliophyta	Subshrub, Forb/herb	Perennial	Introduced to U.S.	1, 6, 8	GRIN		--
ARBIB	Artemisia biennis var. biennis	AK, AZ, CA, CO, CT, DE, IA, ID, IL, IN, KS, KY, MA, MD, ME, MI, MN, MO, MT, ND, NE, NH, NJ, NM, NV, NY, OH, OR, PA, RI, SC, SD, TN, UT, VT, WA, WI, WV, WY	Asteraceae	Asterales	Magnoliopsida	Magnoliophyta	Forb/herb	Annual, Biennial	Introduced to U.S.	8	Flora of Pakistan		--
ARGM	Artemisia gmelinii	OH	Asteraceae	Asterales	Magnoliopsida	Magnoliophyta	Subshrub	Annual, Perennial	Introduced to U.S.	2, 8	GRIN		--
ARPO4	Artemisia pontica	CT, DE, IL, KY, MA, MD, ME, MI, MN, NH, NJ, NY, OH, PA, RI, VT, WI	Asteraceae	Asterales	Magnoliopsida	Magnoliophyta	Subshrub	Perennial	Introduced to U.S.	1	GRIN		--
ARSC4	Artemisia scoparia	MD	Asteraceae	Asterales	Magnoliopsida	Magnoliophyta	Forb/herb	Biennial	Introduced to U.S.	1, 2, 8	GRIN	not enough for 6	--
ARUM	Artemisia umbelliformis	NY	Asteraceae	Asterales	Magnoliopsida	Magnoliophyta	Subshrub, Forb/herb	Perennial	Introduced to U.S.	1	GRIN		--
ARIT	Arum italicum	CA, IL, MO, NC, OR, WA	Araceae	Arales	Liliopsida	Magnoliophyta	Forb/herb	Perennial	Introduced to U.S.	1, 5, 6	GRIN		--
ARDIV	Aruncus dioicus var. vulgaris	ME, MI, NY	Rosaceae	Rosales	Magnoliopsida	Magnoliophyta	Forb/herb	Perennial	Introduced to U.S.	1, 2, 8	Flora der Schweiz	= A. sylvester	--
ASCU	Asclepias curassavica	CA, FL, HI, LA, PR, TN, TX, VI	Asclepiadaceae	Gentianales	Magnoliopsida	Magnoliophyta	Subshrub, Forb/herb	Perennial	Introduced to U.S.	23, 27, 33	FO PERU, FO GUATEMALA	PERU, WEEDY IN GUATEMALA (BUT NATIVE?)	--
ASPR	Asperugo procumbens	AK, CA, CO, CT, DC, DE, ID, IL, KS, MA, MD, MN, MT, ND, NE, NJ, NV, NY, OH, OR, PA, SD, UT, VA, WA, WY	Boraginaceae	Lamiales	Magnoliopsida	Magnoliophyta	Forb/herb	Annual	Introduced to U.S.	1, 2, 6, 8	Flora of China		--
ASAR2	Asperula arvensis	CT, DC, DE, MA, MD, NY, PA, TX, WV	Rubiaceae	Rubiales	Magnoliopsida	Magnoliophyta	Forb/herb	Annual	Introduced to U.S.	6, 8	Clement & Foster 1994 (Alien Plants of the British Isles)		--
ASTA	Aster tataricus	AL, CT, DE, GA, IA, IL, KY, MA, MI, NC, NJ, OH, PA, RI, SC, TN, VA, WV	Asteraceae	Asterales	Magnoliopsida	Magnoliophyta	Forb/herb	Perennial	Introduced to U.S.	1, 2	GRIN	not enough for 8?	--
ASJA2	Astilbe japonica	CT, NY, RI	Saxifragaceae	Rosales	Magnoliopsida	Magnoliophyta	Forb/herb	Perennial	Introduced to U.S.	2	Flora of Japan		--
ASCI4	Astragalus cicer	CA, CO, ID, IN, MI, MN, MT, NE, NM, NV, UT, WA, WI, WY	Fabaceae	Fabales	Magnoliopsida	Magnoliophyta	Forb/herb	Perennial	Introduced to U.S.	1	GRIN		--
ASCO17	Astragalus contortuplicatus	MA	Fabaceae	Fabales	Magnoliopsida	Magnoliophyta	Forb/herb	Annual	Introduced to U.S.	1, 8	GRIN	not enough for 6	--
ASGL4	Astragalus glycyphyllos	IN, MA, NJ, NY	Fabaceae	Fabales	Magnoliopsida	Magnoliophyta	Forb/herb	Perennial	Introduced to U.S.	1, 8	GRIN		--
ASHA13	Astragalus hamosus	MD	Fabaceae	Fabales	Magnoliopsida	Magnoliophyta	Forb/herb	Annual	Introduced to U.S.	5, 6, 7, 8	GRIN	bleeds a little into 1	--
ATHO	Atriplex hortensis	AK, CA, CO, CT, ID, IL, KS, KY, MA, MI, MN, MO, MT, ND, NE, NJ, NM, NV, NY, OH, OR, SD, UT, WA, WI, WY	Chenopodiaceae	Caryophyllales	Magnoliopsida	Magnoliophyta	Forb/herb	Annual	Introduced to U.S.	cultivation	GRIN	widely cultivated	--
ATLA	Atriplex laciniata	NY	Chenopodiaceae	Caryophyllales	Magnoliopsida	Magnoliophyta	Forb/herb	Annual	Introduced to U.S.	1	FNA, Flora Europea		--
ATLA2	Atriplex lampa	AL, FL	Chenopodiaceae	Caryophyllales	Magnoliopsida	Magnoliophyta	Shrub	Perennial	Introduced to U.S.	33	GRIN		--
ATMI2	Atriplex micrantha	CA, CO, ID, MN, MO, MT, ND, NE, NM, NV, OR, SD, UT, WA, WY	Chenopodiaceae	Caryophyllales	Magnoliopsida	Magnoliophyta	Forb/herb	Annual	Introduced to U.S.	1	Flora Europea		--
ATRO	Atriplex rosea	AL, AZ, CA, CO, FL, IA, ID, IL, IN, KS, MA, MD, MI, MO, MT, ND, NE, NJ, NM, NV, NY, OH, OR, PA, RI, SC, SD, TX, UT, VA, WA, WI, WY	Chenopodiaceae	Caryophyllales	Magnoliopsida	Magnoliophyta	Forb/herb	Annual	Introduced to U.S.	1, 6	GRIN		--
ATSI2	Atriplex sibirica	MA	Chenopodiaceae	Caryophyllales	Magnoliopsida	Magnoliophyta	Forb/herb	Annual	Introduced to U.S.	8	Flora of China		--
ATTA	Atriplex tatarica	CT, FL, NJ, NY, PA, WI	Chenopodiaceae	Caryophyllales	Magnoliopsida	Magnoliophyta	Forb/herb	Annual	Introduced to U.S.	1, 6, 8	GRIN		--
ATBE	Atropa bella-donna	CA, MI, NJ, NY, OR, WA	Solanaceae	Solanales	Magnoliopsida	Magnoliophyta	Subshrub, Forb/herb	Perennial	Introduced to U.S.	1, 6	GRIN	not enough for 8?	--
AUDE	Aubrieta deltoidea	CA, MO, UT	Brassicaceae	Capparales	Magnoliopsida	Magnoliophyta	Forb/herb	Perennial	Introduced to U.S.	6	GRIN		--
AUJA	Aucuba japonica	NC	Cornaceae	Cornales	Magnoliopsida	Magnoliophyta	Shrub	Perennial	Introduced to U.S.	2	GRIN		--
AUPE3	Aurinia petraea	NY	Brassicaceae	Capparales	Magnoliopsida	Magnoliophyta	Forb/herb	Perennial	Introduced to U.S.	1	GRIN		--
AUSA	Aurinia saxatilis	CO, CT, MA, MI, NH, NY, OH, UT, VA, VT, WA	Brassicaceae	Capparales	Magnoliopsida	Magnoliophyta	Subshrub, Forb/herb	Perennial	Introduced to U.S.	1, 6	GRIN		--
AVBA	Avena barbata	AZ, CA, HI, MA, MT, NM, NV, OR, WA	Poaceae	Cyperales	Liliopsida	Magnoliophyta	Graminoid	Annual	Introduced to U.S.	1, 5, 6, 7, 8	GRIN		--
AVFA	Avena fatua	AK, AL, AZ, CA, CO, CT, DE, FL, HI, IA, ID, IL, IN, KS, KY, LA, MA, MD, ME, MI, MN, MO, MS, MT, ND, NE, NH, NJ, NM, NV, NY, OH, OK, OR, PA, SD, TN, TX, UT, VA, VT, WA, WI, WV, WY	Poaceae	Cyperales	Liliopsida	Magnoliophyta	Graminoid	Annual	Introduced to U.S.	1, 2, 6, 8, 12	GRIN		--
AVSA	Avena sativa	AK, AL, AR, AZ, CA, CO, CT, DC, FL, GA, HI, IA, ID, IL, IN, KS, KY, LA, MA, MD, ME, MI, MN, MO, MS, MT, NC, ND, NE, NH, NJ, NM, NV, NY, OH, OK, OR, PA, PR, RI, SC, SD, TN, TX, UT, VA, VT, WA, WI, WV, WY	Poaceae	Cyperales	Liliopsida	Magnoliophyta	Graminoid	Annual	Introduced to U.S.	cultivation	GRIN	only in cultivation	--
AVST	Avena sterilis	CA, NJ, OR, PA	Poaceae	Cyperales	Liliopsida	Magnoliophyta	Graminoid	Annual	Introduced to U.S.	5, 6, 7, 8, 12	GRIN		--
AVST2	Avena strigosa	CA, MA	Poaceae	Cyperales	Liliopsida	Magnoliophyta	Graminoid	Annual	Introduced to U.S.	1	Flora der Schweiz		--
AVPU2	Avenula pubescens	CT, DE, MN, NJ, VT	Poaceae	Cyperales	Liliopsida	Magnoliophyta	Graminoid	Perennial	Introduced to U.S.	1, 8	GRIN		--
AXAM	Axyris amaranthoides	CO, IA, MA, ME, MN, MO, MT, ND, NH, NY	Chenopodiaceae	Caryophyllales	Magnoliopsida	Magnoliophyta	Forb/herb	Annual	Introduced to U.S.	2, 8	GRIN	in 1?	--
AZPI	Azolla pinnata	NC	Azollaceae	Hydropteridales	Filicopsida	Pteridophyta	Forb/herb	Annual	Introduced to U.S.	2, 10, 11, 12, 15, 16, 17, 29	GRIN		--
BAEG	Bacopa egensis	AR, LA	Scrophulariaceae	Scrophulariales	Magnoliopsida	Magnoliophyta	Forb/herb	Perennial	Introduced to U.S.	23	Flora of Nicaragua	NOT IN FLORA BRASILIENSIS OR FO ECUADOR	--
BASC4	Bahia schaffneri	MD	Asteraceae	Asterales	Magnoliopsida	Magnoliophyta	Forb/herb	Annual	Introduced to U.S.	9	TROPICOS		--
BANI	Ballota nigra	AL, CT, IA, IL, MA, MD, NE, NJ, NY, OH, OR, PA, WA, WI	Lamiaceae	Lamiales	Magnoliopsida	Magnoliophyta	Forb/herb	Perennial	Introduced to U.S.	1, 6	GRIN		--
BANIA	Ballota nigra var. alba	CT, OH	Lamiaceae	Lamiales	Magnoliopsida	Magnoliophyta	Forb/herb	Perennial	Introduced to U.S.	1, 6	GRIN	record is spp-level	--
BANIF2	Ballota nigra var. foetida	CT, WA	Lamiaceae	Lamiales	Magnoliopsida	Magnoliophyta	Forb/herb	Perennial	Introduced to U.S.	1, 6	GRIN	record is spp-level	--
BANIN	Ballota nigra var. nigra	AL, CT, IA, IL, MA, MD, NE, NJ, NY, OR, PA, WI	Lamiaceae	Lamiales	Magnoliopsida	Magnoliophyta	Forb/herb	Perennial	Introduced to U.S.	1, 6	GRIN	record is spp-level	--
BAVE	Barbarea verna	AL, AR, CA, CT, DC, DE, FL, GA, IL, IN, KY, MA, MD, ME, MI, MS, MT, NC, NJ, NY, OH, OR, PA, RI, SC, TN, VA, WA, WV	Brassicaceae	Capparales	Magnoliopsida	Magnoliophyta	Forb/herb	Biennial, Perennial	Introduced to U.S.	5, 6	GRIN		--
BAHI3	Bassia hirsuta	CT, DE, ID, MA, MD, NH, NJ, NY, OH, PA, RI, VA	Chenopodiaceae	Caryophyllales	Magnoliopsida	Magnoliophyta	Forb/herb	Annual	Introduced to U.S.	1, 6, 8	Flora Europea		--
BAHY	Bassia hyssopifolia	AZ, CA, CO, HI, IA, ID, KY, MA, ME, MT, NJ, NM, NV, NY, OR, SD, TX, UT, WA, WY	Chenopodiaceae	Caryophyllales	Magnoliopsida	Magnoliophyta	Forb/herb	Annual	Introduced to U.S.	8	GRIN	plus Spain	--
BAVA	Bauhinia variegata	CA, FL, LA, PR, TX	Fabaceae	Fabales	Magnoliopsida	Magnoliophyta	Tree, Shrub	Perennial	Introduced to U.S.	2	GRIN	plus Pakistan?	--
BECU	Begonia cucullata	FL, GA, HI, PR	Begoniaceae	Violales	Magnoliopsida	Magnoliophyta	Forb/herb	Perennial	Introduced to U.S.	26, 33	GRIN		--
BECH	Belamcanda chinensis	AL, AR, CT, DC, DE, FL, GA, IA, IL, IN, KS, KY, LA, MD, MI, MN, MO, MS, NC, NE, NJ, NY, OH, OK, PA, PR, SC, SD, TN, TX, VA, VT, WI, WV	Iridaceae	Liliales	Liliopsida	Magnoliophyta	Forb/herb	Perennial	Introduced to U.S.	2, 18	GRIN		--
BEJU4	Berberis julianae	AL	Berberidaceae	Ranunculales	Magnoliopsida	Magnoliophyta	Shrub	Perennial	Introduced to U.S.	2	GRIN		--
BESA6	Berberis sargentiana	AL	Berberidaceae	Ranunculales	Magnoliopsida	Magnoliophyta	Shrub	Perennial	Introduced to U.S.	2	GRIN		--
BEIN2	Berteroa incana	AR, CO, CT, IA, ID, IL, IN, KS, KY, MA, MD, ME, MI, MN, MO, MT, ND, NE, NH, NJ, NM, NV, NY, OH, OK, OR, PA, RI, SD, TN, UT, VA, VT, WA, WI, WV, WY	Brassicaceae	Capparales	Magnoliopsida	Magnoliophyta	Forb/herb	Annual, Biennial, Perennial	Introduced to U.S.	1, 8	GRIN		--
BEMU	Berteroa mutabilis	KS, MA	Brassicaceae	Capparales	Magnoliopsida	Magnoliophyta	Forb/herb	Annual, Biennial, Perennial	Introduced to U.S.	6	Flora Europea		--
BEPR	Beta procumbens	PA	Chenopodiaceae	Caryophyllales	Magnoliopsida	Magnoliophyta	Forb/herb	Annual	Introduced to U.S.	5	GRIN		--
BEVU2	Beta vulgaris	AL, CA, CT, MA, ME, MI, MO, MT, NC, NH, NY, OR, PA, PR, SC, TX, UT, VA, WV	Chenopodiaceae	Caryophyllales	Magnoliopsida	Magnoliophyta	Forb/herb	Annual, Biennial	Introduced to U.S.	1, 5, 6	GRIN		--
BEPL2	Betula platyphylla	ME, NY	Betulaceae	Fagales	Magnoliopsida	Magnoliophyta	Tree	Perennial	Introduced to U.S.	2	GRIN	border of 1 in Russia	--
BEPLP	Betula platyphylla var. platyphylla	ME, NY	Betulaceae	Fagales	Magnoliopsida	Magnoliophyta	Tree	Perennial	Introduced to U.S.	2	GRIN	record is spp-level	--
BEPUP4	Betula pubescens var. pubescens	CT, GA, IN, MA, MD, ME, MI, MT, NJ, NY, OH, PA, RI, VT, WV	Betulaceae	Fagales	Magnoliopsida	Magnoliophyta	Tree	Perennial	Introduced to U.S.	1	GRIN	species-level taxon only in GRIN	--
BESZ	Betula szechuanica	MA	Betulaceae	Fagales	Magnoliopsida	Magnoliophyta	Tree	Perennial	Introduced to U.S.	2	GRIN	GRIN treats as B. platyphylla	--
BIPI	Bidens pilosa	AL, AZ, CA, CT, FL, GA, HI, KY, LA, MA, MD, MS, NC, NM, OR, PA, PR, SC, TX, VI, WI	Asteraceae	Asterales	Magnoliopsida	Magnoliophyta	Forb/herb	Annual	Introduced to U.S.	23, 25, 26, 27, 33	GRIN		--
BIRA	Bifora radians	NJ, PA, RI	Apiaceae	Apiales	Magnoliopsida	Magnoliophyta	Forb/herb	Annual	Introduced to U.S.	1, 6	GRIN	not enough for 8	--
BITE3	Bifora testiculata	MD	Apiaceae	Apiales	Magnoliopsida	Magnoliophyta	Forb/herb	Annual	Introduced to U.S.	1, 5, 6	GRIN		--
BIOR	Bixa orellana	DC, HI, PR, VI	Bixaceae	Violales	Magnoliopsida	Magnoliophyta	Tree, Shrub	Perennial	Introduced to U.S.	23, 25, 27	GRIN		--
BLAU	Blyxa aubertii	LA	Hydrocharitaceae	Hydrocharitales	Liliopsida	Magnoliophyta	Forb/herb	Annual	Introduced to U.S.	2, 11, 15, 16, 17, 18, 29	GRIN		--
BONI2	Boehmeria nivea	AL, CA, DC, FL, GA, LA, MD, MS, PR, SC, TX, VA	Urticaceae	Urticales	Magnoliopsida	Magnoliophyta	Subshrub, Forb/herb	Perennial	Introduced to U.S.	2, 17, 18	GRIN		--
BOOF	Borago officinalis	CA, CT, DC, IL, MA, MD, ME, MI, MN, MT, ND, NH, NJ, NY, OH, OR, PA, RI, TN, UT, VA, VT, WA, WI, WV	Boraginaceae	Lamiales	Magnoliopsida	Magnoliophyta	Forb/herb	Annual	Introduced to U.S.	5, 6	GRIN		--
BOBL	Bothriochloa bladhii	CO, FL, HI, KS, LA, MO, NE, NM, OK, TX	Poaceae	Cyperales	Liliopsida	Magnoliophyta	Graminoid	Perennial	Introduced to U.S.	2, 8, 10, 11, 12, 16, 17, 18, 28, 29	GRIN		--
BOIS	Bothriochloa ischaemum	AL, AR, AZ, CA, CO, FL, KS, LA, MS, NM, NY, OK, PR, SC, TN, TX, UT, VI	Poaceae	Cyperales	Liliopsida	Magnoliophyta	Graminoid	Perennial	Introduced to U.S.	1, 2, 6, 8	GRIN		--
BOISS	Bothriochloa ischaemum var. songarica	AL, AR, AZ, CA, CO, FL, KS, LA, MS, NM, NY, OK, PR, SC, TN, TX, UT, VI	Poaceae	Cyperales	Liliopsida	Magnoliophyta	Graminoid	Perennial	Introduced to U.S.	2	GRIN		--
BOPE2	Bothriochloa pertusa	FL, HI, LA, MD, MS, PR, TX, VI	Poaceae	Cyperales	Liliopsida	Magnoliophyta	Graminoid	Perennial	Introduced to U.S.	12, 16, 17, 18	GRIN		--
BRER	Brachiaria eruciformis	MD, MO, MS, TX, VA, WA	Poaceae	Cyperales	Liliopsida	Magnoliophyta	Graminoid	Annual	Introduced to U.S.	6, 8, 12, 16	GRIN		--
BRPO6	Brachychiton populneum	CA, LA, VI	Sterculiaceae	Malvales	Magnoliopsida	Magnoliophyta	Tree	Perennial	Introduced to U.S.	29, 30, 31	GRIN, Flora of Pakistan		--
BRDI2	Brachypodium distachyon	CA, CO, HI, NJ, OR, TX	Poaceae	Cyperales	Liliopsida	Magnoliophyta	Graminoid	Annual	Introduced to U.S.	5, 6, 8, 12	GRIN		--
BRPI	Brachypodium pinnatum	CA, MA, OR	Poaceae	Cyperales	Liliopsida	Magnoliophyta	Graminoid	Perennial	Introduced to U.S.	1, 6, 8	GRIN		--
BRBR15	Bracteantha bracteata	CT, MA, PR	Asteraceae	Asterales	Magnoliopsida	Magnoliophyta	Forb/herb	Annual	Introduced to U.S.	29, 30, 31	GRIN		--
BRJU	Brassica juncea	AK, AL, AR, AZ, CA, CO, CT, DC, DE, FL, GA, HI, IA, ID, IL, IN, KS, KY, LA, MA, MD, ME, MI, MN, MO, MS, MT, NC, ND, NE, NH, NJ, NM, NV, NY, OH, OK, OR, PA, PR, RI, SC, SD, TN, TX, UT, VA, VI, VT, WA, WI, WV, WY	Brassicaceae	Capparales	Magnoliopsida	Magnoliophyta	Forb/herb	Annual, Perennial	Introduced to U.S.	8	GRIN		--
BRNA	Brassica napus	AK, AL, AR, CA, CO, CT, GA, IA, ID, IL, IN, KS, KY, LA, MA, MD, ME, MI, MO, MS, MT, NC, NH, NJ, NM, NV, NY, OH, OK, OR, RI, SC, TN, VA, VT, WA, WI, WV	Brassicaceae	Capparales	Magnoliopsida	Magnoliophyta	Forb/herb	Annual, Biennial	Introduced to U.S.	cultivation	GRIN	only in cultivation	--
BRNI	Brassica nigra	AL, AZ, CA, CO, CT, DC, DE, FL, HI, IA, ID, IL, IN, KS, KY, LA, MA, MD, ME, MI, MN, MO, MS, MT, NC, ND, NE, NH, NJ, NM, NV, NY, OH, OK, OR, PA, RI, SD, TN, TX, UT, VA, VT, WA, WI, WV	Brassicaceae	Capparales	Magnoliopsida	Magnoliophyta	Forb/herb	Annual	Introduced to U.S.	1, 6, 8, 12	GRIN		--
BROL	Brassica oleracea	CA, CT, DC, GA, IA, IL, KY, LA, MA, MD, ME, MI, MO, MT, NM, NY, OH, OR, PA, PR, RI, TX, VA, WA	Brassicaceae	Capparales	Magnoliopsida	Magnoliophyta	Forb/herb	Perennial	Introduced to U.S.	1	GRIN		--
BRRAA	Brassica rapa var. amplexicaulis	HI, OH, TX	Brassicaceae	Capparales	Magnoliopsida	Magnoliophyta	Forb/herb	Annual, Biennial	Introduced to U.S.	cultivation	GRIN		--
BRRAR	Brassica rapa var. rapa	AK, AL, AR, AZ, CA, CO, CT, DC, DE, FL, GA, IA, ID, IL, IN, KS, KY, LA, MA, MD, ME, MI, MN, MO, MS, MT, NC, ND, NE, NH, NJ, NM, NV, NY, OH, OK, OR, PA, RI, SC, SD, TN, TX, UT, VA, VT, WA, WI, WV, WY	Brassicaceae	Capparales	Magnoliopsida	Magnoliophyta	Forb/herb	Annual, Biennial	Introduced to U.S.	cultivation	GRIN	only in cultivation	--
BRMA	Briza maxima	CA, CO, GA, HI, IL, MA, MI, NJ, NY, OR, VT, WI	Poaceae	Cyperales	Liliopsida	Magnoliophyta	Graminoid	Annual	Introduced to U.S.	5, 6	GRIN		--
BRME	Briza media	AL, CA, CO, CT, DE, MA, MD, ME, MI, NH, NY, PA, RI, VT	Poaceae	Cyperales	Liliopsida	Magnoliophyta	Graminoid	Perennial	Introduced to U.S.	1, 6, 8	GRIN		--
BRMI2	Briza minor	AL, AR, CA, CT, DE, FL, GA, HI, ID, IL, LA, MD, MS, NC, NJ, NM, NY, OK, OR, PA, SC, TN, TX, VA, WA	Poaceae	Cyperales	Liliopsida	Magnoliophyta	Graminoid	Annual	Introduced to U.S.	5, 6	GRIN	not enough for 8	--
BRAL2	Bromus alopecuros	CA, MI	Poaceae	Cyperales	Liliopsida	Magnoliophyta	Graminoid	Annual	Introduced to U.S.	6	GRIN		--
BRAR3	Bromus arenarius	AZ, CA, NV, OR, PA	Poaceae	Cyperales	Liliopsida	Magnoliophyta	Graminoid	Annual	Introduced to U.S.	29, 31	GRIN		--
BRAR5	Bromus arvensis	AL, AR, AZ, CA, CO, CT, DC, DE, FL, GA, IA, ID, IL, IN, KS, KY, LA, MA, MD, ME, MI, MN, MO, MS, MT, NC, ND, NE, NH, NJ, NM, NV, NY, OH, OK, OR, PA, RI, SC, SD, TN, TX, UT, VA, VT, WA, WI, WV, WY	Poaceae	Cyperales	Liliopsida	Magnoliophyta	Graminoid	Annual	Introduced to U.S.	1, 6	GRIN		--
BRBR5	Bromus briziformis	AK, CA, CO, CT, DE, ID, IL, IN, MA, MD, MI, MT, ND, NE, NJ, NM, NV, NY, OH, OR, PA, SD, UT, VT, WA, WY	Poaceae	Cyperales	Liliopsida	Magnoliophyta	Graminoid	Annual	Introduced to U.S.	8	GRIN		--
BRDI3	Bromus diandrus	AR, AZ, CA, CO, DC, DE, GA, HI, ID, IL, LA, MA, MD, MO, MT, NC, NJ, NM, NV, NY, OK, OR, SC, TX, UT, VA, WA	Poaceae	Cyperales	Liliopsida	Magnoliophyta	Graminoid	Annual, Perennial	Introduced to U.S.	5, 6	GRIN	not enough for 1	--
BRDID2	Bromus diandrus ssp. diandrus	CA, DE	Poaceae	Cyperales	Liliopsida	Magnoliophyta	Graminoid	Annual, Perennial	Introduced to U.S.	1, 5, 6	GRIN	GRIN has it as var.	--
BRDIR	Bromus diandrus ssp. rigidus	AR, AZ, CA, CO, DC, DE, GA, HI, ID, IL, LA, MA, MD, MO, MT, NC, NJ, NM, NV, NY, OK, OR, SC, TX, UT, VA, WA	Poaceae	Cyperales	Liliopsida	Magnoliophyta	Graminoid	Annual, Perennial	Introduced to U.S.	5, 6	GRIN		--
BRER3	Bromus erectus	AL, CA, CT, DC, ID, IL, KY, MA, ME, MI, ND, NY, OH, OR, VA, VT, WA, WI, WV	Poaceae	Cyperales	Liliopsida	Magnoliophyta	Graminoid	Perennial	Introduced to U.S.	1, 6	GRIN	not enough for 8	--
BRGR5	Bromus grossus	NY, OR	Poaceae	Cyperales	Liliopsida	Magnoliophyta	Graminoid	Annual	Introduced to U.S.	1	GRIN, Flora Europea	endemic to Belgium	--
BRHOD	Bromus hordeaceus ssp. divaricatus	CA, HI, LA, MI, NM, TX	Poaceae	Cyperales	Liliopsida	Magnoliophyta	Graminoid	Annual	Introduced to U.S.	5, 6	GRIN		--
BRHOH	Bromus hordeaceus ssp. hordeaceus	AK, AR, AZ, CA, CO, CT, DE, HI, IA, ID, IL, IN, KS, KY, LA, MA, MD, ME, MI, MO, MT, NC, ND, NE, NH, NJ, NM, NV, NY, OH, OK, OR, PA, RI, SC, SD, TN, TX, UT, VA, WA, WI, WY	Poaceae	Cyperales	Liliopsida	Magnoliophyta	Graminoid	Annual	Introduced to U.S.	1, 5, 6	GRIN		--
BRHOP	Bromus hordeaceus ssp. pseudothominii	CT, MA, MO, NY	Poaceae	Cyperales	Liliopsida	Magnoliophyta	Graminoid	Annual	Introduced to U.S.	1, 6, 8	Flora of Pakistan	record is spp-level	--
BRHOT	Bromus hordeaceus ssp. thominei	CT, MA, ME, RI	Poaceae	Cyperales	Liliopsida	Magnoliophyta	Graminoid	Annual	Introduced to U.S.	1	GRIN		--
BRIND	Bromus inermis ssp. inermis var. divaricatus	CT, MI, NY, PA	Poaceae	Cyperales	Liliopsida	Magnoliophyta	Graminoid	Perennial	Introduced to U.S.	1, 2, 8	GRIN		--
BRINI2	Bromus inermis ssp. inermis var. inermis	AK, AR, AZ, CA, CO, CT, DC, DE, GA, IA, ID, IL, IN, KS, KY, LA, MA, MD, ME, MI, MN, MO, MS, MT, NC, ND, NE, NH, NJ, NM, NV, NY, OH, OK, OR, PA, RI, SC, SD, TN, TX, UT, VA, VT, WA, WI, WV, WY	Poaceae	Cyperales	Liliopsida	Magnoliophyta	Graminoid	Perennial	Introduced to U.S.	1, 2, 8	GRIN		--
BRLA7	Bromus lanceolatus	DC, LA, NY, TX	Poaceae	Cyperales	Liliopsida	Magnoliophyta	Graminoid	Annual	Introduced to U.S.	5, 6, 8	GRIN		--
BRLE5	Bromus lepidus	CT, MA, NY	Poaceae	Cyperales	Liliopsida	Magnoliophyta	Graminoid	Annual	Introduced to U.S.	1	GRIN		--
BRMA16	Bromus matritensis	AZ, CA, HI, IL, MD, MI, MS, NV, OR, VA	Poaceae	Cyperales	Liliopsida	Magnoliophyta	Graminoid	Annual	Introduced to U.S.	5, 6	GRIN	plus Afganistan? Note GRIN has 'madritensis'	--
BRRA2	Bromus racemosus	AK, AL, AR, AZ, CA, CO, CT, DC, DE, FL, GA, IA, ID, IL, IN, KS, KY, LA, MA, MD, ME, MI, MO, MS, MT, NC, ND, NE, NH, NJ, NM, NV, NY, OH, OK, OR, PA, RI, SC, TN, TX, UT, VA, VT, WA, WI, WV, WY	Poaceae	Cyperales	Liliopsida	Magnoliophyta	Graminoid	Annual	Introduced to U.S.	1, 6, 8	GRIN		--
BRRA3	Bromus ramosus	DC, LA, ME, MS	Poaceae	Cyperales	Liliopsida	Magnoliophyta	Graminoid	Perennial	Introduced to U.S.	1, 6, 8	GRIN		--
BRRU2	Bromus rubens	AZ, CA, HI, ID, MA, MD, MT, NM, NV, NY, OR, SC, TX, UT, VA, WA	Poaceae	Cyperales	Liliopsida	Magnoliophyta	Graminoid	Annual	Introduced to U.S.	5, 6, 8	GRIN		--
BRSC3	Bromus scoparius	CA, MI, NY, VA	Poaceae	Cyperales	Liliopsida	Magnoliophyta	Graminoid	Annual	Introduced to U.S.	6, 8	GRIN		--
BRSE	Bromus secalinus	AK, AL, AR, AZ, CA, CO, CT, DE, FL, GA, HI, IA, ID, IL, IN, KS, KY, LA, MA, MD, ME, MI, MN, MO, MS, MT, NC, NE, NH, NJ, NM, NV, NY, OH, OK, OR, PA, RI, SC, SD, TN, TX, UT, VA, VT, WA, WI, WV, WY	Poaceae	Cyperales	Liliopsida	Magnoliophyta	Graminoid	Annual	Introduced to U.S.	1, 6	GRIN		--
BRSED	Bromus secalinus var. decipiens	CA, NC	Poaceae	Cyperales	Liliopsida	Magnoliophyta	Graminoid	Annual	Introduced to U.S.	1, 6	GRIN		--
BRSES	Bromus secalinus var. secalinus	AK, AL, AR, AZ, CA, CO, CT, DE, FL, GA, HI, IA, ID, IL, IN, KS, KY, LA, MA, MD, ME, MI, MN, MO, MS, MT, NC, NE, NH, NJ, NM, NV, NY, OH, OK, OR, PA, RI, SC, SD, TN, TX, UT, VA, VT, WA, WI, WV, WY	Poaceae	Cyperales	Liliopsida	Magnoliophyta	Graminoid	Annual	Introduced to U.S.	1, 2, 6, 8	Flora of China	record is spp-level	--
BRSQ2	Bromus squarrosus	AR, CO, CT, HI, ID, IL, IN, KS, KY, MI, MO, MT, ND, NE, NJ, NY, OR, PA, SD, VT, WA, WI, WY	Poaceae	Cyperales	Liliopsida	Magnoliophyta	Graminoid	Annual	Introduced to U.S.	1, 6, 8	GRIN		--
BRAM	Browallia americana	FL, MA, OH, PR	Solanaceae	Solanales	Magnoliopsida	Magnoliophyta	Forb/herb	Annual	Introduced to U.S.	23, 25	GRIN		--
BRVE9	Brugmansia versicolor	GA	Solanaceae	Solanales	Magnoliopsida	Magnoliophyta	Shrub	Perennial	Introduced to U.S.	27	GRIN		--
BRMA11	Brunnera macrophylla	MO, NY, OH	Boraginaceae	Lamiales	Magnoliopsida	Magnoliophyta	Forb/herb	Perennial	Introduced to U.S.	1	GRIN		--
BUAL	Buddleja alternifolia	NC, PA	Buddlejaceae	Scrophulariales	Magnoliopsida	Magnoliophyta	Tree, Shrub	Perennial	Introduced to U.S.	2	GRIN		--
BUOF	Buddleja officinalis	GA	Buddlejaceae	Scrophulariales	Magnoliopsida	Magnoliophyta	Shrub	Perennial	Introduced to U.S.	2	GRIN		--
BUBA	Bulbostylis barbata	AL, CA, FL, GA, LA, MS, NC, SC, TN, TX, VA	Cyperaceae	Cyperales	Liliopsida	Magnoliophyta	Graminoid	Annual	Introduced to U.S.	native	FNA, GRIN	GRIN and FNA say native; this is everywhere	--
BUHI	Bulbostylis hirta	MD	Cyperaceae	Cyperales	Liliopsida	Magnoliophyta	Graminoid	Perennial	Introduced to U.S.	9, 10, 11, 12, 13, 15, 23, 28	GRIN		--
BUER	Bunias erucago	PA, VA	Brassicaceae	Capparales	Magnoliopsida	Magnoliophyta	Forb/herb	Annual	Introduced to U.S.	1, 6	GRIN		--
BUOR	Bunias orientalis	CT, MA, MI, NH, NJ, NY, OH, PA, VA, VT, WI	Brassicaceae	Capparales	Magnoliopsida	Magnoliophyta	Forb/herb	Perennial	Introduced to U.S.	1, 8	GRIN		--
BULA3	Bupleurum lancifolium	AZ, CA, MD, OH, PA, TX	Apiaceae	Apiales	Magnoliopsida	Magnoliophyta	Forb/herb	Annual	Introduced to U.S.	6	Flora Europea		--
BUOD2	Bupleurum odontites	MA, MD, OR, VA	Apiaceae	Apiales	Magnoliopsida	Magnoliophyta	Forb/herb	Annual	Introduced to U.S.	6	Flora Europea		--
BUCA15	Butia capitata	FL, NC, SC	Arecaceae	Arecales	Liliopsida	Magnoliophyta	Tree	Perennial	Introduced to U.S.	26, 33	GRIN		--
BUSE2	Buxus sempervirens	NC, NY, OH, TN, VA	Buxaceae	Euphorbiales	Magnoliopsida	Magnoliophyta	Tree, Shrub	Perennial	Introduced to U.S.	1, 6	GRIN	not enough for 8	--
CAGI	Caesalpinia gilliesii	AZ, CA, GA, NM, NV, OK, PR, TX, UT	Fabaceae	Fabales	Magnoliopsida	Magnoliophyta	Tree, Shrub, Vine	Perennial	Introduced to U.S.	26, 27, 33	GRIN		--
CACA27	Cajanus cajan	FL, HI, MD, PR, VI	Fabaceae	Fabales	Magnoliopsida	Magnoliophyta	Subshrub, Shrub	Perennial	Introduced to U.S.	16	GRIN		--
CASC33	Cajanus scarabaeoides	MD	Fabaceae	Fabales	Magnoliopsida	Magnoliophyta	Shrub	Perennial	Introduced to U.S.	2, 15, 16, 17, 18, 29	GRIN		--
CAMA	Cakile maritima	AL, CA, MD, NC, NJ, NY, OR, PA, TX, VA, WA	Brassicaceae	Capparales	Magnoliopsida	Magnoliophyta	Forb/herb	Annual, Perennial	Introduced to U.S.	1, 5, 6	GRIN		--
CABI11	Caladium bicolor	FL, LA, PR, VI	Araceae	Arales	Liliopsida	Magnoliophyta	Forb/herb	Perennial	Introduced to U.S.	25	GRIN		--
CAEP	Calamagrostis epigeios	IA, IL, KS, MA, MI, ND, NJ, NY, PA, WI	Poaceae	Cyperales	Liliopsida	Magnoliophyta	Graminoid	Perennial	Introduced to U.S.	1, 2, 6, 8, 10, 12, 28	GRIN		--
CAEPE	Calamagrostis epigeios var. epigeios	IA, IL, KS, MA, MI, ND, NJ, NY, PA, WI	Poaceae	Cyperales	Liliopsida	Magnoliophyta	Graminoid	Perennial	Introduced to U.S.	1, 2, 6, 8, 11, 13, 28	GRIN	record is spp-level	--
CAEPG2	Calamagrostis epigeios var. georgica	MA, NY, PA	Poaceae	Cyperales	Liliopsida	Magnoliophyta	Graminoid	Perennial	Introduced to U.S.	1, 2, 6, 8, 10, 12, 28	GRIN		--
CANE17	Calamintha nepeta	AL, AR, DC, GA, KY, MD, MS, NC, NJ, NY, PA, RI, TN, VA	Lamiaceae	Lamiales	Magnoliopsida	Magnoliophyta	Subshrub, Forb/herb	Perennial	Introduced to U.S.	1, 6	GRIN		--
CANEN	Calamintha nepeta ssp. ?nepeta	AL, AR, DC, GA, KY, MD, MS, NC, NJ, NY, TN, VA	Lamiaceae	Lamiales	Magnoliopsida	Magnoliophyta	Subshrub, Forb/herb	Perennial	Introduced to U.S.	1, 6	GRIN	record is spp-level	--
CANEG	Calamintha nepeta ssp. glandulosa	AL, AR, DC, GA, MD, NC, NJ, PA, RI, TN, VA	Lamiaceae	Lamiales	Magnoliopsida	Magnoliophyta	Subshrub, Forb/herb	Perennial	Introduced to U.S.	1, 6	GRIN	record is spp-level	--
CASY6	Calamintha sylvatica	CA, VA	Lamiaceae	Lamiales	Magnoliopsida	Magnoliophyta	Forb/herb	Perennial	Introduced to U.S.	1, 6	Flora Europea		--
CASYA	Calamintha sylvatica ssp. ascendens	CA, VA	Lamiaceae	Lamiales	Magnoliopsida	Magnoliophyta	Forb/herb	Perennial	Introduced to U.S.	1, 6	Flora Europea	record is spp-level	--
CAOF	Calendula officinalis	CA, CT, MA, ME, MI, NH, NY, OH, PA, WA, WI	Asteraceae	Asterales	Magnoliopsida	Magnoliophyta	Forb/herb	Annual	Introduced to U.S.	unknown	GRIN, FNA	native origin unknown	--
CAIR	Calepina irregularis	MD, NC, VA	Brassicaceae	Capparales	Magnoliopsida	Magnoliophyta	Forb/herb	Annual, Biennial	Introduced to U.S.	1, 6	Flora Europea		--
CAJA11	Callicarpa japonica	NC	Verbenaceae	Lamiales	Magnoliopsida	Magnoliophyta	Shrub	Perennial	Introduced to U.S.	2	GRIN		--
CAFR6	Callisia fragrans	FL, HI, LA, PR, VI	Commelinaceae	Commelinales	Liliopsida	Magnoliophyta	Forb/herb	Perennial	Introduced to U.S.	23	GRIN		--
CACI15	Callistemon citrinus	LA, PR	Myrtaceae	Myrtales	Magnoliopsida	Magnoliophyta	Tree, Shrub	Perennial	Introduced to U.S.	29	GRIN		--
CACH25	Callistephus chinensis	CT, ME, MI, NY, PA, WI	Asteraceae	Asterales	Magnoliopsida	Magnoliophyta	Forb/herb	Annual	Introduced to U.S.	2	GRIN		--
CACU22	Calotis cuneifolia	MA	Asteraceae	Asterales	Magnoliopsida	Magnoliophyta	Forb/herb	Perennial	Introduced to U.S.	29, 31	GRIN		--
CABA22	Calycera balsamitifolia	PA	Calyceraceae	Calycerales	Magnoliopsida	Magnoliophyta	Forb/herb		Introduced to U.S.	33	Flora of Chile; Burk 1877 Proc Nat'l Acad Sci Philadelphia 29: 105-109	Chilean; was present as a waif in Philadelphia from ship ballast	--
CAVI2	Calyptocarpus vialis	AL, AR, AZ, FL, GA, HI, IL, LA, MS, NM, SC, TX	Asteraceae	Asterales	Magnoliopsida	Magnoliophyta	Forb/herb	Perennial	Introduced to U.S.	9, 23	GRIN		--
CAHE21	Calystegia hederacea	CT, ID, IL, IN, KS, KY, LA, MA, ME, MI, MO, NC, NH, NJ, NY, OH, PA, TN, VA, VT, WI	Convolvulaceae	Solanales	Magnoliopsida	Magnoliophyta	Vine, Forb/herb	Perennial	Introduced to U.S.	2, 8, 17, 18	Flora of Japan, Flora of China		--
CASES	Calystegia sepium ssp. sepium	AL, DC, DE, GA, KY, MA, MD, MI, NC, NJ, NY, OH, PA, RI, SC, VA, WA, WI, WV	Convolvulaceae	Solanales	Magnoliopsida	Magnoliophyta	Vine, Forb/herb	Perennial	Introduced to U.S.	native	GRIN	spp-level	--
CASIS	Calystegia silvatica ssp. silvatica	FL, NY	Convolvulaceae	Solanales	Magnoliopsida	Magnoliophyta	Vine, Forb/herb	Perennial	Introduced to U.S.	1, 6	Flora der Schweiz		--
CAMI2	Camelina microcarpa	AR, AZ, CA, CO, CT, DC, DE, GA, IA, ID, IL, IN, KS, KY, LA, MA, MD, ME, MI, MN, MO, MS, MT, NC, ND, NE, NH, NJ, NM, NV, NY, OH, OK, OR, PA, RI, SC, SD, TN, TX, UT, VA, VT, WA, WI, WV, WY	Brassicaceae	Capparales	Magnoliopsida	Magnoliophyta	Forb/herb	Annual, Biennial	Introduced to U.S.	1, 2, 6, 8	GRIN		--
CARU15	Camelina rumelica	CO, KS, MN, NV, OK, OR, TX	Brassicaceae	Capparales	Magnoliopsida	Magnoliophyta	Forb/herb	Annual	Introduced to U.S.	1, 8	GRIN	enough for 6?	--
CASA2	Camelina sativa	AK, AZ, CT, DE, IA, ID, IL, KS, KY, LA, MA, MD, ME, MI, MN, MO, MT, NC, ND, NE, NH, NJ, NM, NY, OH, OK, OR, PA, RI, SC, SD, UT, VA, VT, WA, WI, WV, WY	Brassicaceae	Capparales	Magnoliopsida	Magnoliophyta	Forb/herb	Annual, Biennial	Introduced to U.S.	1, 6, 8	GRIN		--
CASAA	Camelina sativa ssp. alyssum	MN, ND	Brassicaceae	Capparales	Magnoliopsida	Magnoliophyta	Forb/herb	Annual, Biennial	Introduced to U.S.	1, 6, 8	GRIN	record is spp-level	--
CASAS2	Camelina sativa ssp. sativa	AK, AZ, CT, DE, IA, ID, IL, KS, KY, LA, MA, MD, ME, MI, MN, MO, MT, NC, ND, NE, NH, NJ, NM, NY, OH, OK, OR, PA, RI, SC, SD, UT, VA, VT, WA, WI, WV, WY	Brassicaceae	Capparales	Magnoliopsida	Magnoliophyta	Forb/herb	Annual, Biennial	Introduced to U.S.	1, 6, 8	GRIN	record is spp-level	--
CAJA9	Camellia japonica	FL, GA, NC, SC	Theaceae	Theales	Magnoliopsida	Magnoliophyta	Tree, Shrub	Perennial	Introduced to U.S.	2	GRIN		--
CASA26	Camellia sasanqua	FL, GA, NC, SC	Theaceae	Theales	Magnoliopsida	Magnoliophyta	Tree, Shrub	Perennial	Introduced to U.S.	2	GRIN		--
CASI16	Camellia sinensis	FL, GA, NC, SC	Theaceae	Theales	Magnoliopsida	Magnoliophyta	Tree, Shrub	Perennial	Introduced to U.S.	2	GRIN		--
CABO8	Campanula bononiensis	ME	Campanulaceae	Campanulales	Magnoliopsida	Magnoliophyta	Forb/herb	Perennial	Introduced to U.S.	1, 8	GRIN		--
CACA37	Campanula carpatica	CT, MI	Campanulaceae	Campanulales	Magnoliopsida	Magnoliophyta	Forb/herb	Perennial	Introduced to U.S.	1	GRIN		--
CAGL2	Campanula glomerata	AK, CO, ID, IL, MA, ME, MI, MN, MT, ND, NH, NY, PA, UT, VT, WA, WI	Campanulaceae	Campanulales	Magnoliopsida	Magnoliophyta	Forb/herb	Perennial	Introduced to U.S.	1, 2, 8	GRIN		--
CALA67	Campanula lanata	MA	Campanulaceae	Campanulales	Magnoliopsida	Magnoliophyta	Forb/herb	Biennial	Introduced to U.S.	1	GRIN		--
CALA40	Campanula latifolia	CT, ME, PA, VT, WI	Campanulaceae	Campanulales	Magnoliopsida	Magnoliophyta	Forb/herb	Perennial	Introduced to U.S.	1, 8	GRIN		--
CAME20	Campanula medium	CA, CT, MI, MT, OR, WA	Campanulaceae	Campanulales	Magnoliopsida	Magnoliophyta	Forb/herb	Biennial, Perennial	Introduced to U.S.	1	GRIN		--
CAPA44	Campanula patula	CT, NH, NY	Campanulaceae	Campanulales	Magnoliopsida	Magnoliophyta	Forb/herb	Perennial	Introduced to U.S.	1	GRIN	enough for 6 or 8?	--
CAPE20	Campanula persicifolia	CT, MA, MI, NC, NY, OR, PA, UT, VA, VT, WA, WI	Campanulaceae	Campanulales	Magnoliopsida	Magnoliophyta	Forb/herb	Perennial	Introduced to U.S.	1	GRIN	enough for 8?	--
CAPU20	Campanula punctata	NH	Campanulaceae	Campanulales	Magnoliopsida	Magnoliophyta	Forb/herb	Perennial	Introduced to U.S.	2	GRIN		--
CATR4	Campanula trachelium	MA, ME, MI, NY, OH, PA, VT, WI	Campanulaceae	Campanulales	Magnoliopsida	Magnoliophyta	Forb/herb	Perennial	Introduced to U.S.	1, 6	GRIN		--
CAEN4	Canavalia ensiformis	AL, AR, AZ, DC, FL, GA, IL, KS, MO, MS, OK, PR, TX, VI	Fabaceae	Fabales	Magnoliopsida	Magnoliophyta	Vine, Forb/herb	Annual, Perennial	Introduced to U.S.	cultivation	GRIN	only in cultivation	--
CAGE3	Canna ×generalis	AL, FL, GA, KY, LA, MS, NC, NY, PA, SC, TX, VA	Cannaceae	Zingiberales	Liliopsida	Magnoliophyta	Forb/herb	Perennial	Introduced to U.S.	cultivation	GRIN	hybrid origin	--
CAIN19	Canna indica	AL, FL, GA, HI, LA, NC, PR, SC, TX, VA, VI	Cannaceae	Zingiberales	Liliopsida	Magnoliophyta	Forb/herb	Perennial	Introduced to U.S.	23, 25, 26, 27, 33	GRIN		--
CASA3	Cannabis sativa	AL, AR, AZ, CA, CO, CT, DC, DE, FL, GA, HI, IA, ID, IL, IN, KS, KY, LA, MA, MD, ME, MI, MN, MO, MS, MT, NC, ND, NE, NH, NJ, NM, NY, OH, OK, OR, PA, PR, RI, SC, SD, TN, TX, UT, VA, VT, WA, WI, WV, WY	Cannabaceae	Urticales	Magnoliopsida	Magnoliophyta	Forb/herb	Annual	Introduced to U.S.	8	GRIN	more my guess; wide current dist	--
CASAS3	Cannabis sativa ssp. sativa	AL, AR, AZ, CA, CO, CT, DC, DE, FL, GA, IA, ID, IL, IN, KS, KY, LA, MA, MD, ME, MI, MN, MO, MS, MT, NC, ND, NE, NH, NJ, NM, NY, OH, OK, OR, PA, PR, RI, SC, SD, TN, TX, UT, VA, VT, WA, WI, WV, WY	Cannabaceae	Urticales	Magnoliopsida	Magnoliophyta	Forb/herb	Annual	Introduced to U.S.	cultivation	GRIN		--
CASAS9	Cannabis sativa ssp. sativa var. sativa	AL, AR, AZ, CA, CO, CT, DC, DE, FL, GA, IA, ID, IL, IN, KS, KY, LA, MA, MD, ME, MI, MN, MO, MS, MT, NC, ND, NE, NH, NJ, NM, NY, OH, OK, OR, PA, PR, RI, SC, SD, TN, TX, UT, VA, VT, WA, WI, WV, WY	Cannabaceae	Urticales	Magnoliopsida	Magnoliophyta	Forb/herb	Annual	Introduced to U.S.	cultivation	GRIN		--
CASAS10	Cannabis sativa ssp. sativa var. spontanea	IL, MA, MO, WI	Cannabaceae	Urticales	Magnoliopsida	Magnoliophyta	Forb/herb	Annual	Introduced to U.S.	cultivation	GRIN		--
CAANA4	Capsicum annuum var. annuum	CA, FL, GA, HI, LA, MD, PA, PR, UT, VI	Solanaceae	Solanales	Magnoliopsida	Magnoliophyta	Subshrub, Forb/herb	Annual, Perennial	Introduced to U.S.	cultivation	GRIN	only in cultivation	--
CAFR80	Caragana frutex	IN	Fabaceae	Fabales	Magnoliopsida	Magnoliophyta	Shrub	Perennial	Introduced to U.S.	1, 8	GRIN		--
CABU12	Cardamine bulbifera	OH	Brassicaceae	Capparales	Magnoliopsida	Magnoliophyta	Forb/herb	Perennial	Introduced to U.S.	1	Flora Europea		--
CADE14	Cardamine debilis	AL, AR, CA, FL, IA, TX	Brassicaceae	Capparales	Magnoliopsida	Magnoliophyta	Forb/herb	Annual	Introduced to U.S.	35	Flora of NZ	taxonomy detailed in Lihová et al. Worldwide phylogeny and biogeography of Cardamine flexuosa (Brassicaceae) and its relatives Am. J. Bot. 2006 93: 1206-1221.	--
CAFL14	Cardamine flexuosa	AL, AR, CA, FL, GA, HI, IL, IN, KY, MA, MI, MO, NC, NE, NH, NY, OH, PA, PR, SC, VA, WA, WV	Brassicaceae	Capparales	Magnoliopsida	Magnoliophyta	Forb/herb	Annual, Biennial, Perennial	Introduced to U.S.	1, 2, 6, 8, 16, 17, 18	Flora of China, Flora Europea		--
CACH42	Cardaria chalepensis	CA, CO, IA, ID, IN, KS, MO, MT, ND, NE, NM, NV, OR, SD, UT, WA, WY	Brassicaceae	Capparales	Magnoliopsida	Magnoliophyta	Shrub	Perennial	Introduced to U.S.	8	GRIN		--
CADR	Cardaria draba	AZ, CA, CO, CT, DC, DE, IA, ID, IL, IN, KS, KY, MA, MD, ME, MI, MN, MO, MT, ND, NE, NJ, NM, NV, NY, OH, OK, OR, PA, RI, SD, TX, UT, VA, VT, WA, WI, WV, WY	Brassicaceae	Capparales	Magnoliopsida	Magnoliophyta	Forb/herb	Perennial	Introduced to U.S.	6, 8	GRIN		--
CAPU6	Cardaria pubescens	AZ, CA, CO, ID, KS, MI, MO, MT, ND, NE, NV, OR, PA, UT, WA, WI, WY	Brassicaceae	Capparales	Magnoliopsida	Magnoliophyta	Forb/herb	Perennial	Introduced to U.S.	8	GRIN		--
CAOR8	Carduus ×orthocephalus	WI	Asteraceae	Asterales	Magnoliopsida	Magnoliophyta	Forb/herb	Biennial, Perennial	Introduced to U.S.	cultivation	GRIN	hybrid origin	--
CAPY2	Carduus pycnocephalus	AL, AR, CA, HI, ID, NY, OR, SC, TX, WA	Asteraceae	Asterales	Magnoliopsida	Magnoliophyta	Forb/herb	Annual	Introduced to U.S.	5, 6, 8	GRIN		--
CATE2	Carduus tenuiflorus	CA, NJ, OR, PA, TX, WA	Asteraceae	Asterales	Magnoliopsida	Magnoliophyta	Forb/herb	Annual	Introduced to U.S.	1, 5, 6	GRIN		--
CAAC2	Carex acutiformis	CT, IN, MA, MD, NY	Cyperaceae	Cyperales	Liliopsida	Magnoliophyta	Graminoid	Perennial	Introduced to U.S.	1, 6, 8, 12, 13, 28	GRIN	S. Africa component weird	--
CABR19	Carex brunnea	MA	Cyperaceae	Cyperales	Liliopsida	Magnoliophyta	Graminoid	Perennial	Introduced to U.S.	2, 15, 16, 18, 29	GRIN		--
CACA23	Carex caryophyllea	DC, MA, MD, ME, NY	Cyperaceae	Cyperales	Liliopsida	Magnoliophyta	Graminoid	Perennial	Introduced to U.S.	1, 2, 6, 8	GRIN	just enough for 2	--
CADI27	Carex distans	MD, PA	Cyperaceae	Cyperales	Liliopsida	Magnoliophyta	Graminoid	Perennial	Introduced to U.S.	1, 6, 8	FNA		--
CADI17	Carex distenta	PA	Cyperaceae	Cyperales	Liliopsida	Magnoliophyta	Graminoid	Perennial	Introduced to U.S.	26, 33	Hermann, F.J. 1971. Brittonia 23: 1440148.	Brazil, Argentina, Chile	--
CADI8	Carex divisa	DC, MD, NC, VA	Cyperaceae	Cyperales	Liliopsida	Magnoliophyta	Graminoid	Perennial	Introduced to U.S.	1, 5, 6, 8	GRIN		--
CADI19	Carex divulsa	DC, MA, MD, PA	Cyperaceae	Cyperales	Liliopsida	Magnoliophyta	Graminoid	Perennial	Introduced to U.S.	1, 5, 6, 8	GRIN		--
CADID3	Carex divulsa ssp. divulsa	DC, MA, MD, PA	Cyperaceae	Cyperales	Liliopsida	Magnoliophyta	Graminoid	Perennial	Introduced to U.S.	6	GRIN		--
CAEX8	Carex extensa	DE, MD, NY, VA	Cyperaceae	Cyperales	Liliopsida	Magnoliophyta	Graminoid	Perennial	Introduced to U.S.	1, 6	Flora Europea		--
CAFL8	Carex flacca	MI, NY	Cyperaceae	Cyperales	Liliopsida	Magnoliophyta	Graminoid	Perennial	Introduced to U.S.	1, 6	Flora Europea		--
CAHE27	Carex heterostachya	IL	Cyperaceae	Cyperales	Liliopsida	Magnoliophyta	Graminoid	Perennial	Introduced to U.S.	2	Flora of China		--
CAHI10	Carex hirta	CT, DC, IL, MA, ME, MI, NJ, NY, OR, PA, VA, WI	Cyperaceae	Cyperales	Liliopsida	Magnoliophyta	Graminoid	Perennial	Introduced to U.S.	1, 5, 6, 8	GRIN		--
CAMA51	Carex macrostachys	NJ	Cyperaceae	Cyperales	Liliopsida	Magnoliophyta	Graminoid	Perennial	Introduced to U.S.	6	Flora Italiana (accessed online)	endemic to Italy	--
CAMU7	Carex muricata	MI, PA	Cyperaceae	Cyperales	Liliopsida	Magnoliophyta	Graminoid	Perennial	Introduced to U.S.	1, 8	Flora Europea, FNA		--
CAPA30	Carex panicea	CT, MA, ME, NH, NJ, NY, RI	Cyperaceae	Cyperales	Liliopsida	Magnoliophyta	Graminoid	Perennial	Introduced to U.S.	1, 8	GRIN		--
CAPE45	Carex pendula	VA, WA	Cyperaceae	Cyperales	Liliopsida	Magnoliophyta	Graminoid	Perennial	Introduced to U.S.	1, 5, 6	GRIN		--
CAPU32	Carex pumila	NC, OR	Cyperaceae	Cyperales	Liliopsida	Magnoliophyta	Graminoid	Perennial	Introduced to U.S.	2	FNA, GRIN	FNA says East Asia; GRIN has much larger native range	--
CASP10	Carex spicata	CT, DC, DE, IL, IN, MA, MD, ME, MI, NH, NJ, NY, OH, PA, RI, VA, VT, WI	Cyperaceae	Cyperales	Liliopsida	Magnoliophyta	Graminoid	Perennial	Introduced to U.S.	1, 8	FNA		--
CASY3	Carex sylvatica	NY, WA	Cyperaceae	Cyperales	Liliopsida	Magnoliophyta	Graminoid	Perennial	Introduced to U.S.	1, 6	Flora Europea, FNA		--
CAVA15	Carex vacillans	MA, ME	Cyperaceae	Cyperales	Liliopsida	Magnoliophyta	Graminoid	Perennial	Introduced to U.S.	1	FNA, Flora Europea		--
CAVUL	Carlina vulgaris ssp. longifolia	NJ, NY	Asteraceae	Asterales	Magnoliopsida	Magnoliophyta	Forb/herb	Biennial	Introduced to U.S.	1	Flora Europea		--
CABE8	Carpinus betulus	KY, NY	Betulaceae	Fagales	Magnoliopsida	Magnoliophyta	Tree	Perennial	Introduced to U.S.	1	GRIN	not enough for 8	--
CALA20	Carthamus lanatus	AZ, CA, MA, OK, OR, SC, TX	Asteraceae	Asterales	Magnoliopsida	Magnoliophyta	Forb/herb	Annual	Introduced to U.S.	1, 6	GRIN		--
CALAC3	Carthamus lanatus ssp. creticus	AZ, CA, OR, SC	Asteraceae	Asterales	Magnoliopsida	Magnoliophyta	Forb/herb	Annual	Introduced to U.S.	6	GRIN		--
CALAL10	Carthamus lanatus ssp. lanatus	CA, MA, OK, TX	Asteraceae	Asterales	Magnoliopsida	Magnoliophyta	Forb/herb	Annual	Introduced to U.S.	1, 6	GRIN	record is spp-level	--
CATI	Carthamus tinctorius	AZ, CA, CO, IA, ID, IL, KS, MA, MT, ND, NE, NM, OH, OR, UT, WA, WY	Asteraceae	Asterales	Magnoliopsida	Magnoliophyta	Forb/herb	Annual	Introduced to U.S.	cultivation	GRIN	cultivated; prob origin w asia	--
CACA19	Carum carvi	CO, CT, DC, IA, ID, IL, IN, KY, LA, MA, MD, ME, MI, MN, MO, MT, NC, ND, NH, NJ, NM, NY, OH, OR, PA, RI, SD, TN, UT, VA, VT, WA, WI, WV, WY	Apiaceae	Apiales	Magnoliopsida	Magnoliophyta	Forb/herb	Biennial, Perennial	Introduced to U.S.	1, 6, 8	GRIN		--
CAMO83	Castanea mollissima	AL, DC, FL, GA, IL, KY, MA, NC, PA, RI, TN	Fagaceae	Fagales	Magnoliopsida	Magnoliophyta	Tree	Perennial	Introduced to U.S.	2	GRIN	possibly 17	--
CASA27	Castanea sativa	AL, DC, MA, NY, PA	Fagaceae	Fagales	Magnoliopsida	Magnoliophyta	Tree	Perennial	Introduced to U.S.	1, 6	GRIN		--
CARI2	Catapodium rigidum	AL, CA, FL, LA, MA, MS, NJ, NM, NY, OR, RI, SC, SD, TX, WA, WI	Poaceae	Cyperales	Liliopsida	Magnoliophyta	Graminoid	Annual	Introduced to U.S.	1, 5, 6	GRIN	not enough for 8	--
CARO14	Catharanthus roseus	CA, FL, GA, HI, LA, MS, NC, PR, SC, TX, VI	Apocynaceae	Gentianales	Magnoliopsida	Magnoliophyta	Subshrub, Forb/herb	Annual, Perennial	Introduced to U.S.	15	GRIN		--
CAPL11	Caucalis platycarpos	HI, PA	Apiaceae	Apiales	Magnoliopsida	Magnoliophyta	Forb/herb	Annual	Introduced to U.S.	1, 8	GRIN		--
CAJA7	Cayratia japonica	LA, TX	Vitaceae	Rhamnales	Magnoliopsida	Magnoliophyta	Vine, Forb/herb	Perennial	Introduced to U.S.	2, 12, 17, 18, 29	GRIN		--
CEDE2	Cedrus deodara	GA, NC, SC	Pinaceae	Pinales	Pinopsida	Coniferophyta	Tree	Perennial	Introduced to U.S.	8	GRIN		--
CEBI	Cenchrus biflorus	AL, NY	Poaceae	Cyperales	Liliopsida	Magnoliophyta	Graminoid	Annual	Introduced to U.S.	12	GRIN	fits 12 perfectly	--
CESE10	Cenchrus setiger	HI, LA, MS, TX	Poaceae	Cyperales	Liliopsida	Magnoliophyta	Graminoid	Perennial	Introduced to U.S.	7, 12	GRIN		--
CEAS2	Centaurea aspera	NY	Asteraceae	Asterales	Magnoliopsida	Magnoliophyta	Forb/herb	Biennial	Introduced to U.S.	6	GRIN		--
CEBO	Centaurea bovina	MA	Asteraceae	Asterales	Magnoliopsida	Magnoliophyta	Forb/herb	Biennial	Introduced to U.S.	1	Flora Europea	endemic to Bulgaria	--
CECA2	Centaurea calcitrapa	AL, AZ, CA, DC, IA, IL, IN, MD, NJ, NM, NY, OR, PA, UT, VA, WA	Asteraceae	Asterales	Magnoliopsida	Magnoliophyta	Forb/herb	Annual, Biennial, Perennial	Introduced to U.S.	1, 5, 6	GRIN		--
CECI2	Centaurea cineraria	CA, MD, NY	Asteraceae	Asterales	Magnoliopsida	Magnoliophyta	Forb/herb	Perennial	Introduced to U.S.	6	GRIN		--
CEDE10	Centaurea depressa	MD	Asteraceae	Asterales	Magnoliopsida	Magnoliophyta	Forb/herb	Annual, Biennial	Introduced to U.S.	8	GRIN	slight bleed into 1	--
CEDI3	Centaurea diffusa	AZ, CA, CO, CT, IA, ID, IL, IN, KY, MA, MI, MO, MT, NE, NJ, NM, NV, OH, OR, TN, UT, WA, WI, WY	Asteraceae	Asterales	Magnoliopsida	Magnoliophyta	Forb/herb	Annual, Perennial	Introduced to U.S.	1	GRIN		--
CEDI4	Centaurea diluta	CA, MO	Asteraceae	Asterales	Magnoliopsida	Magnoliophyta	Forb/herb	Annual	Introduced to U.S.	6	Flora Europea, FNA		--
CEMA9	Centaurea macrocephala	ID, MI, MT, OR, WA, WI	Asteraceae	Asterales	Magnoliopsida	Magnoliophyta	Forb/herb	Perennial	Introduced to U.S.	8	GRIN		--
CEME2	Centaurea melitensis	AL, AZ, CA, GA, HI, IN, MA, MO, NJ, NM, NV, OR, PA, SC, TX, UT, WA, WI	Asteraceae	Asterales	Magnoliopsida	Magnoliophyta	Forb/herb	Annual, Biennial	Introduced to U.S.	5, 6	GRIN		--
CEMO	Centaurea montana	AK, ID, ME, MI, MN, MT, NH, NY, OR, PA, UT, WA, WI	Asteraceae	Asterales	Magnoliopsida	Magnoliophyta	Forb/herb	Annual	Introduced to U.S.	1	GRIN		--
CENI2	Centaurea nigra	CA, CT, DC, DE, IA, ID, IL, IN, KY, MA, MD, ME, MI, MO, MT, NC, NH, NJ, NY, OH, OR, PA, RI, VA, VT, WA, WI, WV	Asteraceae	Asterales	Magnoliopsida	Magnoliophyta	Forb/herb	Perennial	Introduced to U.S.	1	GRIN		--
CEPA14	Centaurea paniculata	NY	Asteraceae	Asterales	Magnoliopsida	Magnoliophyta	Forb/herb	Biennial	Introduced to U.S.	1, 6	Flora Europea	enough for 1?	--
CEPH	Centaurea phrygia	NY, OH, VT	Asteraceae	Asterales	Magnoliopsida	Magnoliophyta	Forb/herb	Perennial	Introduced to U.S.	1	FNA, Flora Europea		--
CESC2	Centaurea scabiosa	CT, IA, ID, IN, KY, MD, ME, MT, ND, NH, NJ, NY, OH, UT, WY	Asteraceae	Asterales	Magnoliopsida	Magnoliophyta	Forb/herb	Perennial	Introduced to U.S.	1	GRIN		--
CEST8	Centaurea stoebe	AL, AR, AZ, CA, CO, CT, DE, FL, GA, HI, IA, ID, IL, IN, KS, KY, LA, MA, MD, ME, MI, MN, MO, MT, NC, ND, NE, NH, NJ, NM, NV, NY, OH, OR, PA, RI, SC, SD, TN, UT, VA, VT, WA, WI, WV, WY	Asteraceae	Asterales	Magnoliopsida	Magnoliophyta	Forb/herb	Biennial, Perennial	Introduced to U.S.	1	GRIN		--
CEUN2	Centaurea uniflora	NY	Asteraceae	Asterales	Magnoliopsida	Magnoliophyta	Forb/herb	Perennial	Introduced to U.S.	1	GRIN		--
CEUNN	Centaurea uniflora ssp. nervosa	NY	Asteraceae	Asterales	Magnoliopsida	Magnoliophyta	Forb/herb	Perennial	Introduced to U.S.	1	GRIN		--
CEVI	Centaurea virgata	CA, MI, MT, NV, OR, UT	Asteraceae	Asterales	Magnoliopsida	Magnoliophyta	Forb/herb	Perennial	Introduced to U.S.	8	GRIN		--
CEVIS2	Centaurea virgata ssp. squarrosa	CA, MI, NV, OR, UT	Asteraceae	Asterales	Magnoliopsida	Magnoliophyta	Forb/herb	Perennial	Introduced to U.S.	8	GRIN		--
CEER5	Centaurium erythraea	CA, GA, HI, ID, IN, MA, MD, MI, NC, NY, OH, OR, PA, RI, VA, VT, WA	Gentianaceae	Gentianales	Magnoliopsida	Magnoliophyta	Forb/herb	Annual, Biennial	Introduced to U.S.	1, 5, 6, 8	GRIN		--
CEPU3	Centaurium pulchellum	CO, CT, DE, IA, IL, LA, MA, MD, ME, MI, MN, MS, NE, NJ, NY, OH, PA, SD, TX, VA, VT, WI, WY	Gentianaceae	Gentianales	Magnoliopsida	Magnoliophyta	Forb/herb	Annual	Introduced to U.S.	1, 2, 6, 8	Flora of China		--
CESP3	Centaurium spicatum	DE, MA, MD, VA	Gentianaceae	Gentianales	Magnoliopsida	Magnoliophyta	Forb/herb	Annual, Biennial	Introduced to U.S.	5, 6, 8	GRIN		--
CETE9	Centaurium tenuiflorum	CA, LA, MS, OR, TX	Gentianaceae	Gentianales	Magnoliopsida	Magnoliophyta	Forb/herb	Annual	Introduced to U.S.	1, 6	Flora Europea		--
CEMI5	Centipeda minima	MA, PA	Asteraceae	Asterales	Magnoliopsida	Magnoliophyta	Forb/herb	Annual	Introduced to U.S.	2, 8, 16, 17, 18, 29	Flora of Taiwan	a guess based on description	--
CEGI2	Cephalaria gigantea	WI	Dipsacaceae	Dipsacales	Magnoliopsida	Magnoliophyta	Forb/herb	Perennial	Introduced to U.S.	8	GRIN		--
CESY	Cephalaria syriaca	DE	Dipsacaceae	Dipsacales	Magnoliopsida	Magnoliophyta	Forb/herb	Annual	Introduced to U.S.	6, 7, 8	GRIN		--
CEBR2	Cerastium brachypetalum	AR, IL, IN, KS, KY, MO, MS, NC, OH, OK, SC, TN, VA, WV	Caryophyllaceae	Caryophyllales	Magnoliopsida	Magnoliophyta	Forb/herb	Annual	Introduced to U.S.	1, 6, 8	Flora Europea, FNA		--
CEDI7	Cerastium diffusum	AR, IL, KY, MA, MO, MS, NE, TN	Caryophyllaceae	Caryophyllales	Magnoliopsida	Magnoliophyta	Forb/herb	Perennial	Introduced to U.S.	1, 6	Flora Europea, FNA		--
CEDU2	Cerastium dubium	AR, ID, IL, KY, MS, OH, OR, TN, WA	Caryophyllaceae	Caryophyllales	Magnoliopsida	Magnoliophyta	Forb/herb	Annual	Introduced to U.S.	1, 6, 8	Flora Europea, FNA		--
CEGL2	Cerastium glomeratum	AK, AL, AR, CA, DC, DE, FL, GA, IA, ID, IL, IN, KS, KY, LA, MA, MD, MI, MO, MS, MT, NC, NJ, NM, NY, OH, OK, OR, PA, RI, SC, SD, TN, TX, VA, WA, WV, WY	Caryophyllaceae	Caryophyllales	Magnoliopsida	Magnoliophyta	Forb/herb	Annual	Introduced to U.S.	1, 5, 6, 8	GRIN		--
CEPU4	Cerastium pumilum	AR, CT, IL, IN, KS, KY, MA, MD, ME, MI, MO, NC, NE, NJ, NY, OH, PA, SC, TN, TX, VA, WV	Caryophyllaceae	Caryophyllales	Magnoliopsida	Magnoliophyta	Forb/herb	Annual	Introduced to U.S.	1, 6	Flora Europea, FNA	8 just a guess	--
CESE4	Cerastium semidecandrum	AR, CT, DC, DE, FL, GA, IL, IN, KY, LA, MA, MD, MI, MO, NC, NE, NJ, NY, OH, OR, PA, RI, SC, TN, VA, WA, WI, WV	Caryophyllaceae	Caryophyllales	Magnoliopsida	Magnoliophyta	Forb/herb	Annual	Introduced to U.S.	1, 6, 8	GRIN		--
CETO2	Cerastium tomentosum	ID, MA, ME, MI, NC, NE, NJ, NY, OH, OR, PA, UT, VT, WA, WI, WY	Caryophyllaceae	Caryophyllales	Magnoliopsida	Magnoliophyta	Forb/herb	Annual	Introduced to U.S.	6	GRIN	could be 1… says IT 'mtns'	--
CETE5	Ceratocephala testiculata	AZ, CA, CO, IA, ID, IL, IN, KS, MN, MO, MT, ND, NE, NM, NV, NY, OH, OR, SD, UT, WA, WI, WY	Ranunculaceae	Ranunculales	Magnoliopsida	Magnoliophyta	Forb/herb	Annual	Introduced to U.S.	1, 8	GRIN		--
CESI3	Ceratonia siliqua	AZ, CA, PA	Fabaceae	Fabales	Magnoliopsida	Magnoliophyta	Tree	Perennial	Introduced to U.S.	5, 6	GRIN		--
CEPL2	Ceratostigma plumbaginoides	DC, MO	Plumbaginaceae	Plumbaginales	Magnoliopsida	Magnoliophyta	Subshrub, Forb/herb	Perennial	Introduced to U.S.	2	GRIN		--
CEJA2	Cercidiphyllum japonicum	MA, NY, OH, PA	Cercidiphyllaceae	Hamamelidales	Magnoliopsida	Magnoliophyta	Tree	Perennial	Introduced to U.S.	2	GRIN		--
CHJA2	Chaenomeles japonica	IL, MD, MT, NY, PA, VT	Rosaceae	Rosales	Magnoliopsida	Magnoliophyta	Shrub	Perennial	Introduced to U.S.	2	GRIN		--
CHSP12	Chaenomeles speciosa	CT, DC, KY, LA, MA, MO, NC, NY, OH, PA, TN, VA, WI	Rosaceae	Rosales	Magnoliopsida	Magnoliophyta	Shrub	Perennial	Introduced to U.S.	2	GRIN		--
CHMI	Chaenorhinum minus	AL, AR, CO, CT, DE, GA, IA, ID, IL, IN, KS, KY, LA, MA, MD, ME, MI, MN, MO, MT, NC, ND, NE, NH, NJ, NY, OH, OK, OR, PA, RI, TN, TX, VA, VT, WA, WI, WV	Scrophulariaceae	Scrophulariales	Magnoliopsida	Magnoliophyta	Forb/herb	Annual	Introduced to U.S.	1, 6	GRIN		--
CHBU5	Chaerophyllum bulbosum	DC	Apiaceae	Apiales	Magnoliopsida	Magnoliophyta	Forb/herb	Biennial, Perennial	Introduced to U.S.	1	GRIN		--
CHTE5	Chaerophyllum temulum	NJ, PA	Apiaceae	Apiales	Magnoliopsida	Magnoliophyta	Forb/herb	Biennial	Introduced to U.S.	1, 6	GRIN		--
CHMA18	Chaiturus marrubiastrum	DC, DE, IA, IL, IN, KS, KY, MD, MI, MN, MO, NE, NJ, OH, PA, SD, VA, WI, WV	Lamiaceae	Lamiales	Magnoliopsida	Magnoliophyta	Forb/herb	Biennial	Introduced to U.S.	1, 8	Flora of China		--
CHMI5	Chamaemelum mixtum	FL, NC, NJ, OH, OR, PA	Asteraceae	Asterales	Magnoliopsida	Magnoliophyta	Forb/herb	Annual, Perennial	Introduced to U.S.	6	Flora Europea		--
CHNO3	Chamaemelum nobile	CA, CT, DE, IA, IL, IN, MI, NC, NJ, NY, OH	Asteraceae	Asterales	Magnoliopsida	Magnoliophyta	Forb/herb	Perennial	Introduced to U.S.	6	GRIN	ireland, uk reliable?	--
CHMAL	Chelidonium majus var. laciniatum	VT	Papaveraceae	Papaverales	Magnoliopsida	Magnoliophyta	Forb/herb	Biennial	Introduced to U.S.	1, 5, 6, 8	GRIN	record is spp-level	--
CHMAM	Chelidonium majus var. majus	CT, DC, DE, GA, IA, IL, IN, KY, MA, MD, ME, MI, MN, MO, MT, NC, NE, NH, NJ, NY, OH, PA, RI, TN, UT, VA, VT, WA, WI, WV	Papaveraceae	Papaverales	Magnoliopsida	Magnoliophyta	Forb/herb	Biennial	Introduced to U.S.	1, 5, 6, 8	GRIN	spp-level in GRIN	--
CHMAP	Chelidonium majus var. plenum	CT, MA	Papaveraceae	Papaverales	Magnoliopsida	Magnoliophyta	Forb/herb	Biennial	Introduced to U.S.	1, 5, 6, 8	GRIN	record is spp-level	--
CHALA	Chenopodium album var. album	AK, AL, AR, AZ, CA, CO, CT, DC, DE, FL, GA, HI, IA, ID, IL, IN, KS, KY, LA, MA, MD, ME, MI, MN, MO, MS, MT, NC, ND, NE, NH, NJ, NM, NV, NY, OH, OK, OR, PA, RI, SC, SD, TN, TX, UT, VA, VT, WA, WI, WV, WY	Chenopodiaceae	Caryophyllales	Magnoliopsida	Magnoliophyta	Forb/herb	Annual	Introduced to U.S.	1, 6	FNA	probably mostly native in Europe'	--
CHALM	Chenopodium album var. microphyllum	DC, FL, MO	Chenopodiaceae	Caryophyllales	Magnoliopsida	Magnoliophyta	Forb/herb	Annual	Introduced to U.S.	1, 6	GRIN	record is spp-level	--
CHAMA16	Chenopodium ambrosioides var. ambrosioides	AL, AR, AZ, CA, CO, CT, DC, DE, FL, GA, HI, IA, ID, IL, IN, KS, KY, LA, MA, MD, ME, MI, MO, MS, NC, NE, NH, NJ, NM, NV, NY, OH, OK, OR, PA, PR, RI, SC, SD, TN, TX, UT, VA, VI, VT, WA, WI, WV	Chenopodiaceae	Caryophyllales	Magnoliopsida	Magnoliophyta	Forb/herb, Subshrub	Annual, Perennial	Introduced to U.S.	native	GRIN	spp-level	--
CHAMO2	Chenopodium ambrosioides var. obovatum	PA	Chenopodiaceae	Caryophyllales	Magnoliopsida	Magnoliophyta	Forb/herb, Subshrub	Annual, Perennial	Introduced to U.S.	exclude	FNA, GRIN	species taxon is now Dysphasia and southern populations are native. It is not clear what this taxon name refers to.	--
CHAR16	Chenopodium aristatum	AK, MI, NY	Chenopodiaceae	Caryophyllales	Magnoliopsida	Magnoliophyta	Forb/herb	Annual	Introduced to U.S.	1, 2, 8	GRIN		--
CHBO	Chenopodium bonus-henricus	CT, DE, IA, IL, KY, MA, MD, ME, MI, NJ, NY, PA, RI, UT, WI	Chenopodiaceae	Caryophyllales	Magnoliopsida	Magnoliophyta	Forb/herb	Annual	Introduced to U.S.	1	GRIN		--
CHBO2	Chenopodium botrys	AL, AR, AZ, CA, CO, CT, DC, DE, IA, ID, IL, IN, KS, KY, MA, MD, ME, MI, MN, MO, MT, NC, ND, NE, NH, NJ, NM, NV, NY, OH, OR, PA, RI, SD, TN, TX, UT, VA, VT, WA, WI, WV, WY	Chenopodiaceae	Caryophyllales	Magnoliopsida	Magnoliophyta	Forb/herb	Annual	Introduced to U.S.	1, 6, 8	GRIN		--
CHCA12	Chenopodium carnosulum	CA, FL, MD, OR, TX	Chenopodiaceae	Caryophyllales	Magnoliopsida	Magnoliophyta	Forb/herb	Annual	Introduced to U.S.	9, 27, 33	GRIN	Mexico occurrence is guess	--
CHCAP	Chenopodium carnosulum var. patagonicum	CA, FL, MD, OR, TX	Chenopodiaceae	Caryophyllales	Magnoliopsida	Magnoliophyta	Forb/herb	Annual	Introduced to U.S.	33	GRIN		--
CHCR6	Chenopodium cristatum	SC	Chenopodiaceae	Caryophyllales	Magnoliopsida	Magnoliophyta	Forb/herb	Annual	Introduced to U.S.	29, 30, 31	GRIN	now Dysphania	--
CHFI4	Chenopodium ficifolium	AZ, MO, PA	Chenopodiaceae	Caryophyllales	Magnoliopsida	Magnoliophyta	Forb/herb	Annual	Introduced to U.S.	1	GRIN	disjunct in Egypt	--
CHFO2	Chenopodium foliosum	CA, CO, ID, MA, ME, ND, NE, NM, NV, NY, OR, SD, UT, WA, WI, WY	Chenopodiaceae	Caryophyllales	Magnoliopsida	Magnoliophyta	Forb/herb	Annual	Introduced to U.S.	1, 6, 8	GRIN		--
CHGL3	Chenopodium glaucum	AL, CO, CT, DE, FL, IA, ID, IL, IN, KS, KY, LA, MA, MD, ME, MI, MN, MO, MT, ND, NE, NH, NJ, NM, NY, OH, OK, PA, RI, SC, SD, TX, VA, VT, WI, WV, WY	Chenopodiaceae	Caryophyllales	Magnoliopsida	Magnoliophyta	Forb/herb	Annual	Introduced to U.S.	1, 2, 8	GRIN		--
CHHU	Chenopodium humile	CA, CO, ID, MA, ME, MI, MN, MT, ND, NE, NJ, NV, NY, OH, OR, UT, WA, WY	Chenopodiaceae	Caryophyllales	Magnoliopsida	Magnoliophyta	Forb/herb	Annual	Introduced to U.S.	native	FNA	NATIVE Western America	--
CHMAH	Chenopodium macrospermum var. halophilum	CA, NC	Chenopodiaceae	Caryophyllales	Magnoliopsida	Magnoliophyta	Forb/herb	Annual	Introduced to U.S.	26, 27, 33	GRIN	record is spp-level	--
CHMU	Chenopodium multifidum	AL, CA, FL, GA, IN, MA, NC, NJ, NY, OR, PA, SC, VA, WV	Chenopodiaceae	Caryophyllales	Magnoliopsida	Magnoliophyta	Forb/herb	Annual	Introduced to U.S.	26, 27, 33	GRIN		--
CHOP	Chenopodium opulifolium	CA, DE, IL, IN, MA, MD, MO, NC, NJ, NY, OR, PA, RI, SC, TX	Chenopodiaceae	Caryophyllales	Magnoliopsida	Magnoliophyta	Forb/herb	Annual	Introduced to U.S.	1, 6, 7, 8, 12	GRIN		--
CHPO	Chenopodium polyspermum	CA, CO, IA, IL, MA, MD, ME, NC, NJ, NY, OH, OR, PA, TN, VT, WI	Chenopodiaceae	Caryophyllales	Magnoliopsida	Magnoliophyta	Forb/herb	Annual	Introduced to U.S.	1, 6	GRIN		--
CHPOA	Chenopodium polyspermum var. acutifolium	CA, CO, IA, IL, MA, ME, NC, NY, OH, OR, PA, TN, VT, WI	Chenopodiaceae	Caryophyllales	Magnoliopsida	Magnoliophyta	Forb/herb	Annual	Introduced to U.S.	1, 6	GRIN, FNA	record is spp-level	--
CHPOO	Chenopodium polyspermum var. obtusifolium	MD, ME, NJ, OR, PA, TN	Chenopodiaceae	Caryophyllales	Magnoliopsida	Magnoliophyta	Forb/herb	Annual	Introduced to U.S.	1, 6	GRIN, FNA	record is spp-level	--
CHPU	Chenopodium pumilio	AL, AR, AZ, CA, DC, FL, GA, HI, IL, KS, KY, LA, MA, MO, MS, NJ, NV, NY, OH, OK, OR, PA, RI, SC, TN, TX, VA, WA, WI	Chenopodiaceae	Caryophyllales	Magnoliopsida	Magnoliophyta	Forb/herb	Annual	Introduced to U.S.	29, 31	GRIN		--
CHUR	Chenopodium urbicum	CT, DE, IA, IL, IN, KY, MA, MD, ME, MI, MN, MO, NE, NH, NJ, NY, OH, OR, PA, RI, SD, TN, VT, WA, WI, WV	Chenopodiaceae	Caryophyllales	Magnoliopsida	Magnoliophyta	Forb/herb	Annual	Introduced to U.S.	1, 2, 6, 8	Flora of China		--
CHVU	Chenopodium vulvaria	AL, CA, DC, DE, FL, IN, MD, MI, NY, OH, OR, PA, TX, WI	Chenopodiaceae	Caryophyllales	Magnoliopsida	Magnoliophyta	Forb/herb	Annual	Introduced to U.S.	1, 6, 7, 8	GRIN		--
CHFO9	Chionodoxa forbesii	IL, MA, MI, UT	Liliaceae	Liliales	Liliopsida	Magnoliophyta	Forb/herb	Perennial	Introduced to U.S.	6	GRIN	unknown about 8	--
CHCA6	Chloris canterai	LA, SC, TX	Poaceae	Cyperales	Liliopsida	Magnoliophyta	Graminoid	Perennial	Introduced to U.S.	26, 33	GRIN		--
CHCAC5	Chloris canterai var. canterai	LA, TX	Poaceae	Cyperales	Liliopsida	Magnoliophyta	Graminoid	Perennial	Introduced to U.S.	26	Grass Manual on the Web		--
CHCAG3	Chloris canterai var. grandiflora	SC	Poaceae	Cyperales	Liliopsida	Magnoliophyta	Graminoid	Perennial	Introduced to U.S.	26, 33	GRIN	record is spp-level	--
CHDI2	Chloris divaricata	HI, NM, SC, TX	Poaceae	Cyperales	Liliopsida	Magnoliophyta	Graminoid	Perennial	Introduced to U.S.	29, 22	GRIN		--
CHEL3	Chloris elata	FL, HI, MS, PR	Poaceae	Cyperales	Liliopsida	Magnoliophyta	Graminoid	Perennial	Introduced to U.S.	23, 24, 25, 26, 27, 33	GRIN		--
CHGA2	Chloris gayana	AZ, CA, FL, HI, IL, LA, MA, ME, MS, NC, TX, VA, VI	Poaceae	Cyperales	Liliopsida	Magnoliophyta	Graminoid	Perennial	Introduced to U.S.	12	GRIN		--
CHPE80	Chloris pectinata	SC	Poaceae	Cyperales	Liliopsida	Magnoliophyta	Graminoid	Annual	Introduced to U.S.	29, 31	GRIN		--
CHTR	Chloris truncata	CA, HI, SC	Poaceae	Cyperales	Liliopsida	Magnoliophyta	Graminoid	Perennial	Introduced to U.S.	29, 30, 31	GRIN		--
CHVE	Chloris ventricosa	SC, VA	Poaceae	Cyperales	Liliopsida	Magnoliophyta	Graminoid	Perennial	Introduced to U.S.	29	GRIN		--
CHCO28	Chlorophytum comosum	FL, GA	Liliaceae	Liliales	Liliopsida	Magnoliophyta	Forb/herb	Perennial	Introduced to U.S.	10, 11, 12, 13, 28	GRIN		--
CHJU	Chondrilla juncea	CA, DC, DE, GA, ID, IN, MD, MI, MT, NJ, NY, OR, PA, VA, WA, WV	Asteraceae	Asterales	Magnoliopsida	Magnoliophyta	Forb/herb	Perennial	Introduced to U.S.	1, 6, 8	GRIN		--
CHTE2	Chorispora tenella	AR, AZ, CA, CO, IA, ID, IL, IN, KS, LA, MA, MI, MN, MO, MS, MT, ND, NE, NM, NV, OH, OK, OR, PA, SD, TN, TX, UT, WA, WV, WY	Brassicaceae	Capparales	Magnoliopsida	Magnoliophyta	Forb/herb	Annual	Introduced to U.S.	2, 8	GRIN	not enough for 1?	--
CHTI2	Chrozophora tinctoria	AL, MD	Euphorbiaceae	Euphorbiales	Magnoliopsida	Magnoliophyta	Forb/herb	Annual	Introduced to U.S.	6, 7, 8	GRIN		--
CHMO14	Chrysanthemum ×morifolium	CA, MA, OH, PA	Asteraceae	Asterales	Magnoliopsida	Magnoliophyta	Shrub, Subshrub	Perennial	Introduced to U.S.	cultivation	GRIN	only in cultivation	--
CIAR5	Cicer arietinum	AL, CT, ID, KS, MA, MD, NH, NY, OR, PR, VT, WA, WI	Fabaceae	Fabales	Magnoliopsida	Magnoliophyta	Forb/herb	Annual	Introduced to U.S.	cultivation	GRIN	only in cultivation	--
CIEN	Cichorium endivia	CA, CT, ME, MI, OR, PA, WA	Asteraceae	Asterales	Magnoliopsida	Magnoliophyta	Forb/herb	Perennial	Introduced to U.S.	5, 6, 8	GRIN		--
CICA16	Cirsium canum	MA	Asteraceae	Asterales	Magnoliopsida	Magnoliophyta	Forb/herb	Perennial	Introduced to U.S.	1	Flora Europea		--
CIPA6	Cirsium palustre	MA, MI, NH, NY, WI	Asteraceae	Asterales	Magnoliopsida	Magnoliophyta	Forb/herb	Perennial	Introduced to U.S.	1	GRIN		--
CILA3	Citrullus lanatus	AL, AR, AZ, CA, CT, FL, GA, IL, IN, KS, KY, LA, MA, MD, ME, MI, MO, MS, NC, NJ, NM, NV, NY, OH, PA, PR, RI, SC, TN, TX, UT, VA, VI, VT, WI, WV	Cucurbitaceae	Violales	Magnoliopsida	Magnoliophyta	Vine, Forb/herb	Annual	Introduced to U.S.	11, 13, 28	GRIN		--
CILAC	Citrullus lanatus var. citroides	CA, FL, IL, NM, NV, PR, TX	Cucurbitaceae	Violales	Magnoliopsida	Magnoliophyta	Vine, Forb/herb	Annual	Introduced to U.S.	11, 12, 13, 28	GRIN		--
CILAL	Citrullus lanatus var. lanatus	AL, AR, AZ, CA, CT, GA, IL, IN, KS, KY, LA, MA, MD, ME, MI, MO, MS, NC, NJ, NM, NY, OH, PA, RI, SC, TN, TX, UT, VA, VI, VT, WI, WV	Cucurbitaceae	Violales	Magnoliopsida	Magnoliophyta	Vine, Forb/herb	Annual	Introduced to U.S.	cultivation	GRIN	only in cultivation	--
CISI3	Citrus ×sinensis	FL, LA, PR, VI	Rutaceae	Sapindales	Magnoliopsida	Magnoliophyta	Shrub, Tree	Perennial	Introduced to U.S.	cultivation	GRIN	only in cultivation	--
CLJA2	Clematis ×jackmanii	LA	Ranunculaceae	Ranunculales	Magnoliopsida	Magnoliophyta	Subshrub, Forb/herb	Perennial	Introduced to U.S.	cultivation	GRIN	only in cultivation	--
CLFL	Clematis florida	CT	Ranunculaceae	Ranunculales	Magnoliopsida	Magnoliophyta	Vine	Perennial	Introduced to U.S.	2	GRIN		--
CLRE2	Clematis recta	NH, NY	Ranunculaceae	Ranunculales	Magnoliopsida	Magnoliophyta	Vine	Perennial	Introduced to U.S.	1	GRIN		--
CLVI6	Clematis vitalba	CA, MD, ME, OR, WA	Ranunculaceae	Ranunculales	Magnoliopsida	Magnoliophyta	Vine	Perennial	Introduced to U.S.	1, 6, 8	GRIN		--
CLVI7	Clematis viticella	NY, TN	Ranunculaceae	Ranunculales	Magnoliopsida	Magnoliophyta	Vine	Perennial	Introduced to U.S.	1, 6	GRIN	not enough for 8	--
CLOR2	Cleome ?ornithopodioides	MD, PA	Capparaceae	Capparales	Magnoliopsida	Magnoliophyta	Forb/herb	Annual	Introduced to U.S.	6	GRIN		--
CLDI4	Cleome diffusa	AL	Capparaceae	Capparales	Magnoliopsida	Magnoliophyta	Forb/herb	Annual	Introduced to U.S.	26	TROPICOS		--
CLGY	Cleome gynandra	AL, AR, FL, GA, HI, LA, NC, NY, OK, PR, SC, TX, VI	Capparaceae	Capparales	Magnoliopsida	Magnoliophyta	Forb/herb	Annual	Introduced to U.S.	10, 11, 13, 16, 17, 18, 28	GRIN		--
CLHA	Cleome hassleriana	AL, AR, CT, DC, DE, FL, GA, IA, IL, IN, KS, KY, LA, MA, MD, MI, MO, MS, NC, NJ, NY, OH, OK, PA, PR, RI, SC, TN, TX, VA, WI, WV	Capparaceae	Capparales	Magnoliopsida	Magnoliophyta	Forb/herb, Subshrub	Annual	Introduced to U.S.	26, 33	GRIN		--
CLIB	Cleome iberica	KY	Capparaceae	Capparales	Magnoliopsida	Magnoliophyta	Forb/herb	Annual	Introduced to U.S.	8	Flora of Pakistan		--
CLSE2	Cleome serrata	GA, PR	Capparaceae	Capparales	Magnoliopsida	Magnoliophyta	Subshrub, Forb/herb	Annual	Introduced to U.S.	23	GRIN		--
CLJA3	Clerodendrum japonicum	HI, MD	Verbenaceae	Lamiales	Magnoliopsida	Magnoliophyta	Shrub	Perennial	Introduced to U.S.	2, 17, 18	GRIN		--
CLLI6	Clerodendrum lindleyi	LA	Verbenaceae	Lamiales	Magnoliopsida	Magnoliophyta	Shrub	Perennial	Introduced to U.S.	2	Flora of China		--
CLLIP	Clerodendrum lindleyi var. paniculatum	LA	Verbenaceae	Lamiales	Magnoliopsida	Magnoliophyta	Shrub	Perennial	Introduced to U.S.	2	Flora of China	record is spp-level	--
CLTR	Clerodendrum trichotomum	FL, GA, LA, NC, PA	Verbenaceae	Lamiales	Magnoliopsida	Magnoliophyta	Tree	Perennial	Introduced to U.S.	2	GRIN		--
CLTRF	Clerodendrum trichotomum var. ferrugineum	FL, GA, LA, NC, PA	Verbenaceae	Lamiales	Magnoliopsida	Magnoliophyta	Tree	Perennial	Introduced to U.S.	2	GRIN	record is spp-level	--
CLAS4	Clinopodium ascendens	VA	Lamiaceae	Lamiales	Magnoliopsida	Magnoliophyta	Forb/herb	Perennial	Introduced to U.S.	1	Flora Europea		--
CLGR4	Clinopodium gracile	AL, AR, FL, GA, LA, MS	Lamiaceae	Lamiales	Magnoliopsida	Magnoliophyta	Forb/herb	Perennial	Introduced to U.S.	2, 17, 18	Flora of China		--
CLTE3	Clitoria ternatea	CA, FL, GA, HI, PR, TX, VI	Fabaceae	Fabales	Magnoliopsida	Magnoliophyta	Vine, Forb/herb	Perennial	Introduced to U.S.	cultivation	Flora of Pakistan	native distribution obscured by widespread tropical cultivation	--
CNBE	Cnicus benedictus	AL, AR, AZ, CA, CT, FL, GA, ID, IL, MA, MD, MS, NC, NY, OR, SC, TN, TX, UT, VA, WA, WI	Asteraceae	Asterales	Magnoliopsida	Magnoliophyta	Forb/herb	Annual	Introduced to U.S.	6	GRIN		--
CONU	Cocos nucifera	FL, HI, NC, PR, VI	Arecaceae	Arecales	Liliopsida	Magnoliophyta	Tree	Perennial	Introduced to U.S.	18	FNA		--
COMO9	Coincya monensis	CA, KY, MD, MI, NC, NJ, NY, PA	Brassicaceae	Capparales	Magnoliopsida	Magnoliophyta	Forb/herb	Annual, Perennial	Introduced to U.S.	1	GRIN		--
COMOR	Coincya monensis ssp. recurvata	CA, KY, MD, MI, NC, NJ, NY, PA	Brassicaceae	Capparales	Magnoliopsida	Magnoliophyta	Forb/herb	Annual, Perennial	Introduced to U.S.	1	GRIN	record is spp-level	--
COLA	Coix lacryma-jobi	HI, LA, NJ, NY, OH, PA, PR, TN, VI	Poaceae	Cyperales	Liliopsida	Magnoliophyta	Graminoid	Annual, Perennial	Introduced to U.S.	16, 17, 18	GRIN		--
COAU4	Colchicum autumnale	KY, MA, MD, NC, NH, NY, OR, UT, VT	Liliaceae	Liliales	Liliopsida	Magnoliophyta	Forb/herb	Perennial	Introduced to U.S.	1	GRIN		--
COES	Colocasia esculenta	AL, FL, GA, HI, LA, MS, NC, PA, PR, SC, TX	Araceae	Arales	Liliopsida	Magnoliophyta	Forb/herb	Perennial	Introduced to U.S.	16, 17, 18	GRIN	probable origin; only a guess	--
COESA	Colocasia esculenta var. antiquorum	FL, GA, LA, TX	Araceae	Arales	Liliopsida	Magnoliophyta	Forb/herb	Perennial	Introduced to U.S.	cultivation	FNA, GRIN		--
COESE	Colocasia esculenta var. esculenta	AL, FL, GA, HI, LA, MS, NC, PA, PR, SC, TX	Araceae	Arales	Liliopsida	Magnoliophyta	Forb/herb	Perennial	Introduced to U.S.	16, 17, 18	GRIN	probably origin tropical Asia	--
COESN	Colocasia esculenta var. nymphiifolia	LA	Araceae	Arales	Liliopsida	Magnoliophyta	Forb/herb	Perennial	Introduced to U.S.	cultivation	FNA, GRIN		--
COAR6	Colutea arborescens	CA, CO, CT, MA, MI, NJ, NM, NV, NY, OH, OK, PA, RI, UT, WV	Fabaceae	Fabales	Magnoliopsida	Magnoliophyta	Tree, Shrub	Perennial	Introduced to U.S.	1, 6	GRIN		--
COCA17	Commelina caroliniana	AL, AR, FL, GA, LA, MD, MO, MS, NC, SC, TX	Commelinaceae	Commelinales	Liliopsida	Magnoliophyta	Forb/herb	Annual	Introduced to U.S.	16	FNA		--
COOR	Conringia orientalis	AK, AL, AR, AZ, CA, CO, CT, DC, DE, FL, GA, IA, ID, IL, IN, KS, KY, MA, MD, ME, MI, MN, MO, MS, MT, NC, ND, NE, NH, NJ, NM, NV, NY, OH, OK, OR, PA, SC, SD, TN, TX, UT, VA, VT, WA, WI, WV, WY	Brassicaceae	Capparales	Magnoliopsida	Magnoliophyta	Forb/herb	Annual	Introduced to U.S.	6, 8	GRIN	not enough for 1	--
COAJ	Consolida ajacis	AL, AR, AZ, CA, CT, DC, DE, FL, GA, IA, ID, IL, IN, KS, KY, LA, MA, MD, ME, MI, MN, MO, MS, MT, NC, ND, NE, NH, NJ, NM, NY, OH, OK, OR, PA, RI, SC, SD, TN, TX, UT, VA, VT, WA, WI, WV	Ranunculaceae	Ranunculales	Magnoliopsida	Magnoliophyta	Forb/herb	Annual	Introduced to U.S.	6	GRIN		--
COOR4	Consolida orientalis	KS, MO, TX, VT	Ranunculaceae	Ranunculales	Magnoliopsida	Magnoliophyta	Forb/herb	Annual	Introduced to U.S.	1, 6, 8	GRIN		--
COPU21	Consolida pubescens	IL, MO, ND, TN	Ranunculaceae	Ranunculales	Magnoliopsida	Magnoliophyta	Forb/herb	Annual	Introduced to U.S.	6	GRIN		--
CORE2	Consolida regalis	AL, CT, DC, IL, MD, MO, MT, NC, NJ, NY, OH, PA, RI	Ranunculaceae	Ranunculales	Magnoliopsida	Magnoliophyta	Forb/herb	Annual	Introduced to U.S.	1	GRIN		--
COTE19	Consolida tenuissima	MO	Ranunculaceae	Ranunculales	Magnoliopsida	Magnoliophyta	Forb/herb	Annual	Introduced to U.S.	6	FNA, Flora Europea	endemic to Greece	--
COWA2	Convolvulus wallichianus	ME, NY, PA	Convolvulaceae	Solanales	Magnoliopsida	Magnoliophyta	Vine, Forb/herb	Perennial	Introduced to U.S.	2, 8, 17, 18	Flora of China	one record in Afr ignored	--
COBO	Conyza bonariensis	AL, AR, AZ, CA, FL, GA, LA, MS, NC, NM, NV, OR, SC, TX, UT, VA	Asteraceae	Asterales	Magnoliopsida	Magnoliophyta	Forb/herb	Annual, Biennial	Introduced to U.S.	23	FNA, FO PERU, FO GUATEMALA	PERU, "PANTRIPICAL WEED"-- GUATAMALA , INTRODUCED TO ECUADOR AND NICARAGUA. UNCLEAR FROM WHERE	--
COFL	Conyza floribunda	AL, CA, GA, HI, MS, PR, VI	Asteraceae	Asterales	Magnoliopsida	Magnoliophyta	Forb/herb	Annual, Biennial	Introduced to U.S.	unknown	FNA	South American, but taxonomic separation from C. bonariensis limits precise determination of provenance	--
COTR12	Corchorus tridens	NJ, PA	Tiliaceae	Malvales	Magnoliopsida	Magnoliophyta	Forb/herb	Annual	Introduced to U.S.	10, 11, 12, 13, 29, 31	GRIN		--
COSA	Coriandrum sativum	AZ, CA, CT, DE, FL, HI, IL, LA, MA, MD, MI, MO, MT, NC, ND, NJ, NM, NV, NY, OH, OK, OR, PA, PR, RI, SC, SD, TN, TX, VA, WA	Apiaceae	Apiales	Magnoliopsida	Magnoliophyta	Forb/herb	Annual	Introduced to U.S.	6	GRIN	probable origin only	--
COPA38	Corispermum pallasii	IL, IN, MI, MN, MO, ND, NY, OH, SD, WI	Chenopodiaceae	Caryophyllales	Magnoliopsida	Magnoliophyta	Forb/herb	Annual	Introduced to U.S.	1, 8	FNA		--
COKO2	Cornus kousa	NY	Cornaceae	Cornales	Magnoliopsida	Magnoliophyta	Tree	Perennial	Introduced to U.S.	2	GRIN		--
COMA21	Cornus mas	NY	Cornaceae	Cornales	Magnoliopsida	Magnoliophyta	Tree, Shrub	Perennial	Introduced to U.S.	1	GRIN		--
COSA81	Cornus sanguinea	MA, PA	Cornaceae	Cornales	Magnoliopsida	Magnoliophyta	Shrub	Perennial	Introduced to U.S.	1, 6, 8	GRIN		--
COSC5	Coronilla scorpioides	MA, OH	Fabaceae	Fabales	Magnoliopsida	Magnoliophyta	Forb/herb	Perennial	Introduced to U.S.	6	GRIN	odd outliers!	--
CODI6	Coronopus didymus	AL, AR, AZ, CA, CT, DC, DE, FL, GA, HI, IL, IN, LA, MA, MD, ME, MO, MS, NC, NH, NJ, NM, NY, OH, OR, PA, PR, RI, SC, TN, TX, VA, WA, WI, WV	Brassicaceae	Capparales	Magnoliopsida	Magnoliophyta	Forb/herb	Annual, Biennial	Introduced to U.S.	unknown	Flora of China, GRIN	perhaps S Am, but not certain	--
COSQ	Coronopus squamatus	AL, CA, CT, FL, LA, MA, NJ, NY, OR, PA, RI, TN, TX	Brassicaceae	Capparales	Magnoliopsida	Magnoliophyta	Forb/herb	Annual, Biennial	Introduced to U.S.	1, 5, 6	GRIN		--
COLI6	Corrigiola litoralis	MA, MD, OR, PA	Caryophyllaceae	Caryophyllales	Magnoliopsida	Magnoliophyta	Forb/herb	Annual	Introduced to U.S.	1, 6, 8, 12	Coker, P.D. 1962. J Ecol 50:833-840.		--
COSE4	Cortaderia selloana	AL, CA, GA, LA, NJ, OR, SC, TN, TX, UT, VA	Poaceae	Cyperales	Liliopsida	Magnoliophyta	Graminoid	Perennial	Introduced to U.S.	33	GRIN		--
COSO6	Corydalis solida	CT, MA, VT	Fumariaceae	Papaverales	Magnoliopsida	Magnoliophyta	Forb/herb	Perennial	Introduced to U.S.	1, 6	GRIN		--
COAV80	Corylus avellana	NY, OR, WA	Betulaceae	Fagales	Magnoliopsida	Magnoliophyta	Tree, Shrub	Perennial	Introduced to U.S.	1, 8	GRIN		--
COHE12	Corylus heterophylla	CT	Betulaceae	Fagales	Magnoliopsida	Magnoliophyta	Tree, Shrub	Perennial	Introduced to U.S.	2	GRIN		--
COCA16	Corynephorus canescens	CT, MA, ME, MI, NH, NJ, NY, PA, WA	Poaceae	Cyperales	Liliopsida	Magnoliophyta	Graminoid	Annual	Introduced to U.S.	1	Flora Europea		--
COCO10	Cotinus coggygria	CT, IL, MA, MD, NJ, NY, OH, PA, UT, VT	Anacardiaceae	Sapindales	Magnoliopsida	Magnoliophyta	Tree, Shrub	Perennial	Introduced to U.S.	1, 2, 6, 8	GRIN		--
COAC2	Cotoneaster acutifolius	ID, IN, MT, WA, WY	Rosaceae	Rosales	Magnoliopsida	Magnoliophyta	Shrub	Perennial	Introduced to U.S.	2	GRIN		--
COAD	Cotoneaster adpressus	NY	Rosaceae	Rosales	Magnoliopsida	Magnoliophyta	Vine, Shrub	Perennial	Introduced to U.S.	2	GRIN		--
COAP3	Cotoneaster apiculatus	KY, PA	Rosaceae	Rosales	Magnoliopsida	Magnoliophyta	Subshrub, Shrub	Perennial	Introduced to U.S.	2	GRIN		--
CODI19	Cotoneaster divaricatus	OH, OR	Rosaceae	Rosales	Magnoliopsida	Magnoliophyta	Shrub	Perennial	Introduced to U.S.	2	GRIN		--
COHU80	Cotoneaster hupehensis	NY	Rosaceae	Rosales	Magnoliopsida	Magnoliophyta	Shrub	Perennial	Introduced to U.S.	2	GRIN		--
COLU5	Cotoneaster lucidus	WI	Rosaceae	Rosales	Magnoliopsida	Magnoliophyta	Shrub	Perennial	Introduced to U.S.	2, 8	GRIN		--
COMU9	Cotoneaster multiflorus	IA	Rosaceae	Rosales	Magnoliopsida	Magnoliophyta	Shrub, Tree	Perennial	Introduced to U.S.	2, 8	GRIN		--
COSI82	Cotoneaster simonsii	OH, OR, WA	Rosaceae	Rosales	Magnoliopsida	Magnoliophyta	Shrub	Perennial	Introduced to U.S.	2	GRIN		--
COAU3	Cotula australis	AZ, CA, FL, HI, ME, NC, NM, OR, TX, UT	Asteraceae	Asterales	Magnoliopsida	Magnoliophyta	Forb/herb	Annual	Introduced to U.S.	29, 30, 31, 25	GRIN		--
COCO7	Cotula coronopifolia	AK, AZ, CA, MA, NV, OR, WA	Asteraceae	Asterales	Magnoliopsida	Magnoliophyta	Forb/herb	Perennial	Introduced to U.S.	12, 13, 28	GRIN		--
CRLA80	Crataegus laevigata	MI, WA, WI	Rosaceae	Rosales	Magnoliopsida	Magnoliophyta	Tree, Shrub	Perennial	Introduced to U.S.	1	GRIN		--
CRMU11	Crataegus multiflora	IL	Rosaceae	Rosales	Magnoliopsida	Magnoliophyta	Tree, Shrub	Perennial	Introduced to U.S.	unknown		could not locate single record for this taxon	--
CRBI3	Crepis biennis	MI, NC, NY, OH, PA, VT	Asteraceae	Asterales	Magnoliopsida	Magnoliophyta	Forb/herb	Perennial	Introduced to U.S.	1	GRIN		--
CRCA3	Crepis capillaris	AK, CA, CO, CT, DC, DE, HI, IA, ID, IL, IN, KS, KY, MA, MD, ME, MI, MO, MT, NC, ND, NH, NJ, NV, NY, OH, OR, PA, RI, TN, TX, UT, VA, VT, WA, WI, WV	Asteraceae	Asterales	Magnoliopsida	Magnoliophyta	Forb/herb	Annual, Biennial	Introduced to U.S.	1	GRIN		--
CRFO2	Crepis foetida	MA, WI	Asteraceae	Asterales	Magnoliopsida	Magnoliophyta	Forb/herb	Biennial, Perennial	Introduced to U.S.	1, 8	GRIN		--
CRFOF	Crepis foetida var. foetida	MA	Asteraceae	Asterales	Magnoliopsida	Magnoliophyta	Forb/herb	Biennial, Perennial	Introduced to U.S.	1, 6, 8	GRIN	record is spp-level	--
CRFOR	Crepis foetida var. rhoeadifolia	WI	Asteraceae	Asterales	Magnoliopsida	Magnoliophyta	Forb/herb	Biennial, Perennial	Introduced to U.S.	1, 6, 8	GRIN	record is spp-level	--
CRNI2	Crepis nicaeensis	MD, MI, MT, OH, OR, VT, WA	Asteraceae	Asterales	Magnoliopsida	Magnoliophyta	Forb/herb	Annual	Introduced to U.S.	6	Flora Europea		--
CRPA20	Crepis pannonica	CT	Asteraceae	Asterales	Magnoliopsida	Magnoliophyta	Forb/herb	Perennial	Introduced to U.S.	1	FNA, Flora Europea		--
CRPU3	Crepis pulchra	AL, AR, DC, FL, GA, IL, IN, KY, LA, MD, MO, MS, NC, OH, OK, OR, SC, TN, TX, VA, WV	Asteraceae	Asterales	Magnoliopsida	Magnoliophyta	Forb/herb	Annual	Introduced to U.S.	6	GRIN	mostly a guess	--
CRSE2	Crepis setosa	AR, CA, CT, MO, NY, OH, OR, PA, TN, TX, WA, WI	Asteraceae	Asterales	Magnoliopsida	Magnoliophyta	Forb/herb	Annual	Introduced to U.S.	1	GRIN		--
CRTE3	Crepis tectorum	AK, CA, CT, DC, IA, IL, IN, MA, MD, ME, MI, MN, MO, MT, NC, ND, NE, NJ, NY, OH, OR, PA, RI, VT, WA, WI, WY	Asteraceae	Asterales	Magnoliopsida	Magnoliophyta	Forb/herb	Annual	Introduced to U.S.	1, 8	GRIN		--
CRVE3	Crepis vesicaria	CA, CT, NC, NY, OR, PA	Asteraceae	Asterales	Magnoliopsida	Magnoliophyta	Forb/herb	Annual, Biennial	Introduced to U.S.	1, 5, 6	GRIN		--
CRVET	Crepis vesicaria ssp. taraxacifolia	CA, CT, NC, NY, OR, PA	Asteraceae	Asterales	Magnoliopsida	Magnoliophyta	Forb/herb	Annual, Biennial	Introduced to U.S.	1, 6	GRIN		--
CRAS6	Crinum asiaticum	FL, LA	Liliaceae	Liliales	Liliopsida	Magnoliophyta	Forb/herb	Perennial	Introduced to U.S.	15, 16, 17, 18, 19, 22, 29	GRIN		--
CRBU2	Crinum bulbispermum	AL, FL, LA, NC, SC, TX	Liliaceae	Liliales	Liliopsida	Magnoliophyta	Forb/herb	Perennial	Introduced to U.S.	12, 13, 28	GRIN		--
CRZE	Crinum zeylanicum	FL, LA, PR, VI	Liliaceae	Liliales	Liliopsida	Magnoliophyta	Forb/herb	Perennial	Introduced to U.S.	10, 12, 16	GRIN		--
CRCR6	Crocosmia ×crocosmiiflora	CA, FL, GA, HI, MS, NC, OR, PR, SC, TX	Iridaceae	Liliales	Liliopsida	Magnoliophyta	Forb/herb	Perennial	Introduced to U.S.	cultivation	GRIN	only in cultivation	--
CRAN5	Crocus angustifolius	CT, MA, NY	Iridaceae	Liliales	Liliopsida	Magnoliophyta	Forb/herb	Perennial	Introduced to U.S.	1	GRIN		--
CRIM4	Crocus imperati	NY	Iridaceae	Liliales	Liliopsida	Magnoliophyta	Forb/herb	Perennial	Introduced to U.S.	6	Flora Europea	endemic to Italy	--
CRSI6	Crocus sieberi	NY	Iridaceae	Liliales	Liliopsida	Magnoliophyta	Forb/herb	Perennial	Introduced to U.S.	6	Flora Europea		--
CRTO8	Crocus tommasinianus	DE	Iridaceae	Liliales	Liliopsida	Magnoliophyta	Forb/herb	Perennial	Introduced to U.S.	1	Flora Europea		--
CRVE4	Crocus vernus	CT, MA, OR, UT	Iridaceae	Liliales	Liliopsida	Magnoliophyta	Forb/herb	Perennial	Introduced to U.S.	1	Flora Europea		--
CRBI8	Crotalaria biflora	VA	Fabaceae	Fabales	Magnoliopsida	Magnoliophyta	Forb/herb	Annual	Introduced to U.S.	16	Flora of British India (vol 2)	on a mine spoil in VA (only occurrence); on serpentine in Sri Lanka	--
CRBR8	Crotalaria brevidens	HI, LA, PR	Fabaceae	Fabales	Magnoliopsida	Magnoliophyta	Forb/herb	Annual	Introduced to U.S.	12	GRIN		--
CRBRI	Crotalaria brevidens var. intermedia	LA, PR	Fabaceae	Fabales	Magnoliopsida	Magnoliophyta	Forb/herb	Annual	Introduced to U.S.	12	GRIN		--
CRLA7	Crotalaria lanceolata	AL, FL, GA, HI, LA, NC, SC	Fabaceae	Fabales	Magnoliopsida	Magnoliophyta	Forb/herb	Annual	Introduced to U.S.	12, 15	GRIN		--
CROC80	Crotalaria ochroleuca	AL, FL, GA, LA, MS, NC, SC	Fabaceae	Fabales	Magnoliopsida	Magnoliophyta	Forb/herb	Annual	Introduced to U.S.	10, 12	GRIN		--
CRPA10	Crotalaria pallida	AL, FL, GA, HI, MS, NC, PR, SC, VI	Fabaceae	Fabales	Magnoliopsida	Magnoliophyta	Subshrub, Forb/herb	Perennial	Introduced to U.S.	2, 10, 12, 16, 17	GRIN		--
CRPAO	Crotalaria pallida var. obovata	AL, FL, GA, HI, MS, NC, PR, SC, VI	Fabaceae	Fabales	Magnoliopsida	Magnoliophyta	Subshrub, Forb/herb	Perennial	Introduced to U.S.	cultivation	GRIN	cultivation throughout tropics	--
CRSP2	Crotalaria spectabilis	AL, AR, FL, GA, HI, IL, LA, MO, MS, NC, OK, PR, SC, TN, TX, VA	Fabaceae	Fabales	Magnoliopsida	Magnoliophyta	Forb/herb	Annual	Introduced to U.S.	16, 17, 18	GRIN		--
CRBO4	Croton bonplandianus	MD, VA	Euphorbiaceae	Euphorbiales	Magnoliopsida	Magnoliophyta	Forb/herb		Introduced to U.S.	26	GRIN		--
CRPE10	Cruciata pedemontana	AL, AR, GA, ID, IL, IN, KS, KY, LA, MD, MO, MS, MT, NC, NY, OH, OK, OR, PA, SC, TN, TX, VA, WA, WV	Rubiaceae	Rubiales	Magnoliopsida	Magnoliophyta	Forb/herb	Annual	Introduced to U.S.	1, 6	Flora of Europe		--
CRVU2	Crupina vulgaris	CA, ID, MA, OR, WA	Asteraceae	Asterales	Magnoliopsida	Magnoliophyta	Forb/herb	Annual	Introduced to U.S.	1, 6, 8	GRIN		--
CRVUV	Crupina vulgaris var. vulgaris	CA, ID, MA, OR	Asteraceae	Asterales	Magnoliopsida	Magnoliophyta	Forb/herb	Annual	Introduced to U.S.	1, 6, 8	GRIN	record is spp-level	--
CRAL2	Crypsis alopecuroides	CA, CO, ID, MT, NV, OR, PA, UT, WA, WY	Poaceae	Cyperales	Liliopsida	Magnoliophyta	Graminoid	Annual	Introduced to U.S.	1, 6, 8	GRIN		--
CRSC	Crypsis schoenoides	AZ, CA, DE, IA, IL, IN, MA, MI, MO, NJ, NV, NY, OH, OR, PA, UT, VT, WI	Poaceae	Cyperales	Liliopsida	Magnoliophyta	Graminoid	Annual	Introduced to U.S.	1, 6, 8, 12, 15	GRIN		--
CRJA3	Cryptomeria japonica	LA, NC	Cupressaceae	Pinales	Pinopsida	Coniferophyta	Tree	Perennial	Introduced to U.S.	2	GRIN		--
CTCE	Ctenolepis cerasiformis	MD	Cucurbitaceae	Violales	Magnoliopsida	Magnoliophyta	Vine, Forb/herb	Annual	Introduced to U.S.	10, 12, 16	Flora Zambesiaca		--
CUANL	Cucumis anguria var. longaculeatus	FL, GA, MT, PR, TX, VI	Cucurbitaceae	Violales	Magnoliopsida	Magnoliophyta	Forb/herb	Annual	Introduced to U.S.	11, 12, 13, 28	GRIN		--
CUME	Cucumis melo	AL, AR, CA, CT, FL, GA, IL, KS, KY, LA, MA, MI, MO, MS, NC, NH, NM, NV, NY, OH, OK, PA, PR, RI, SC, TX, UT, VA, WI, WV	Cucurbitaceae	Violales	Magnoliopsida	Magnoliophyta	Vine, Forb/herb	Annual	Introduced to U.S.	cultivation	GRIN	widely cultivated	--
CUSA4	Cucumis sativus	AR, FL, GA, HI, IL, KS, KY, LA, MA, MI, MO, MS, NC, NY, OH, PA, PR, SC, UT, VA	Cucurbitaceae	Violales	Magnoliopsida	Magnoliophyta	Vine, Forb/herb	Annual	Introduced to U.S.	2, 12, 16	GRIN		--
CUMA3	Cucurbita maxima	AR, MA, ME, MI, NC, NY, OH, PA, PR, SC, UT, VA, VT, WI	Cucurbitaceae	Violales	Magnoliopsida	Magnoliophyta	Vine, Forb/herb	Annual	Introduced to U.S.	33	GRIN		--
CUMO	Cucurbita moschata	FL, GA, NC, PA, PR, SC, VA, VI	Cucurbitaceae	Violales	Magnoliopsida	Magnoliophyta	Vine, Forb/herb	Annual	Introduced to U.S.	cultivation	GRIN	only in cultivation	--
CUPEP	Cucurbita pepo var. pepo	AL, CA, CT, KS, KY, LA, MA, MI, NC, NH, NM, NV, NY, OH, PA, PR, SC, TN, UT, VA	Cucurbitaceae	Violales	Magnoliopsida	Magnoliophyta	Vine, Forb/herb	Annual	Introduced to U.S.	cultivation	GRIN	only in cultivation	--
CUTR2	Cudrania tricuspidata	GA, NC	Moraceae	Urticales	Magnoliopsida	Magnoliophyta	Tree, Shrub	Perennial	Introduced to U.S.	2	GRIN		--
CUAM5	Cullen americanum	FL, MS	Fabaceae	Fabales	Magnoliopsida	Magnoliophyta	Forb/herb, Subshrub	Perennial	Introduced to U.S.	5, 6	GRIN		--
CUCO7	Cullen corylifolia	DE	Fabaceae	Fabales	Magnoliopsida	Magnoliophyta	Forb/herb	Annual	Introduced to U.S.	2, 12, 16, 17	GRIN		--
CUCY	Cuminum cyminum	MA, TX	Apiaceae	Apiales	Magnoliopsida	Magnoliophyta	Forb/herb	Annual	Introduced to U.S.	cultivation	GRIN	widely cultivated	--
CULA	Cunninghamia lanceolata	LA, NC	Cupressaceae	Pinales	Pinopsida	Coniferophyta	Tree	Perennial	Introduced to U.S.	2	GRIN		--
CUCA4	Cuphea carthagenensis	AL, AR, FL, GA, HI, LA, MS, NC, SC, TN, TX	Lythraceae	Myrtales	Magnoliopsida	Magnoliophyta	Forb/herb	Annual, Perennial	Introduced to U.S.	23, 25, 26, 27, 33	GRIN		--
CUGL4	Cuphea glutinosa	LA, TX	Lythraceae	Myrtales	Magnoliopsida	Magnoliophyta	Forb/herb	Perennial	Introduced to U.S.	24, 25, 26	FO ECUADOR, FO TEXAS, FLORA BRASILIENSIS	GRIN says native to TX; IS IN CURRENT TX CHECKLIST, BUT IS NOT IN FLORA OF TEXAS (1966) AND AQUATIC+WETLAND SPP OF SOUTHWEST US CITES ONLY ONE LOC (SAYS IS ALSO IN LA) AND SUGGESTS IS NATIVE TO STH AM (1975). BRAZIL, BUT NOT IN ECUADOR.	--
CUPR	Cuphea procumbens	GA, MA, NC, SC	Lythraceae	Myrtales	Magnoliopsida	Magnoliophyta	Forb/herb	Annual	Introduced to U.S.	9	GRIN		--
CYRE11	Cycas revoluta	FL, GA, PR	Cycadaceae	Cycadales	Cycadopsida	Cycadophyta	Tree, Shrub	Perennial	Introduced to U.S.	2	GRIN		--
CYLE7	Cyclospermum leptophyllum	AL, AR, AZ, CA, FL, GA, HI, IL, LA, MD, MS, NC, NM, NV, NY, OK, OR, PA, PR, SC, TN, TX, VA, VI, WV	Apiaceae	Apiales	Magnoliopsida	Magnoliophyta	Forb/herb	Annual	Introduced to U.S.	23, 27, 33	Flora of China, FO PERU, FO NICARAGUA, FO ECUADOR	PERU, MOBOT SAYS NATIVE TO NICARUAGUA BUT INTRODUCED TO ECUADOR	--
CYOB2	Cydonia oblonga	CA, CT, IL, MA, MD, NY, OH, OR, PA, VT	Rosaceae	Rosales	Magnoliopsida	Magnoliophyta	Tree, Shrub	Perennial	Introduced to U.S.	8	GRIN		--
CYMU	Cymbalaria muralis	AR, CA, CO, CT, DE, HI, IL, IN, KY, MA, MD, MI, MO, NC, NE, NJ, NY, OH, OR, PA, SC, SD, TN, UT, VA, VT, WA, WI, WV	Scrophulariaceae	Scrophulariales	Magnoliopsida	Magnoliophyta	Forb/herb	Annual	Introduced to U.S.	1	GRIN		--
CYAC7	Cymophora accedens	MD	Asteraceae	Asterales	Magnoliopsida	Magnoliophyta	Forb/herb	Annual	Introduced to U.S.	23	Powell, A.M. 1965. Taxonomy of Tridax. Brittonia 17: 47-96.	was Tridax	--
CYVI3	Cynanchum vincetoxicum	MI, NY	Asclepiadaceae	Gentianales	Magnoliopsida	Magnoliophyta	Vine, Forb/herb	Perennial	Introduced to U.S.	1, 6	GRIN		--
CYMA2	Cynodon magennisii	AL, TX	Poaceae	Cyperales	Liliopsida	Magnoliophyta	Graminoid	Perennial	Introduced to U.S.	cultivation	GRIN		--
CYTR	Cynodon transvaalensis	AL, CA, IA, NE, TX	Poaceae	Cyperales	Liliopsida	Magnoliophyta	Graminoid	Perennial	Introduced to U.S.	11, 12, 13	GRIN		--
CYAM3	Cynoglossum amabile	AR, HI, MA, NH, NY, OK, PR, WI	Boraginaceae	Lamiales	Magnoliopsida	Magnoliophyta	Forb/herb	Biennial, Perennial	Introduced to U.S.	2	GRIN		--
CYFU8	Cynoglossum furcatum	FL, LA, MS, PR, TX	Boraginaceae	Lamiales	Magnoliopsida	Magnoliophyta	Forb/herb	Biennial, Perennial	Introduced to U.S.	2, 8, 16, 17, 18	GRIN		--
CYGL8	Cynoglossum glochidiatum	MA	Boraginaceae	Lamiales	Magnoliopsida	Magnoliophyta	Forb/herb	Biennial	Introduced to U.S.	2, 8	GRIN	based on Cynoglossum wallichii G. Don var. glochidiatum (Wall. ex Benth.) Kazmi	--
CYMI3	Cynoglossum microglochin	MA	Boraginaceae	Lamiales	Magnoliopsida	Magnoliophyta	Forb/herb	Biennial, Perennial	Introduced to U.S.	8	TROPICOS	Himalayan; cited as being in Flora of Pakistan (1989) by TROPICOS, but no Cynoglossum in Flora of Pakistan in eFloras	--
CYOF	Cynoglossum officinale	AL, AR, AZ, CA, CO, CT, DC, DE, GA, IA, ID, IL, IN, KS, KY, MA, MD, ME, MI, MN, MO, MT, NC, ND, NE, NH, NJ, NM, NV, NY, OH, OR, PA, RI, SC, SD, TN, UT, VA, VT, WA, WI, WV, WY	Boraginaceae	Lamiales	Magnoliopsida	Magnoliophyta	Forb/herb	Biennial	Introduced to U.S.	1, 6, 8	GRIN		--
CYCR	Cynosurus cristatus	CA, CO, CT, DE, ID, MA, MD, ME, MI, MT, NC, NH, NJ, NY, OH, OR, PA, RI, TN, VA, VT, WA, WI, WV	Poaceae	Cyperales	Liliopsida	Magnoliophyta	Graminoid	Perennial	Introduced to U.S.	1, 5, 6	GRIN		--
CYEC	Cynosurus echinatus	AL, AR, CA, CT, GA, LA, MD, MI, MO, MS, MT, NC, NJ, NY, OH, OK, OR, PA, SC, TN, VA, WA, WV	Poaceae	Cyperales	Liliopsida	Magnoliophyta	Graminoid	Annual	Introduced to U.S.	5, 6, 8	GRIN		--
CYDI4	Cyperus difformis	AL, AZ, CA, FL, GA, HI, ID, KY, LA, MS, NC, NE, NJ, OK, OR, PA, PR, SC, TN, TX, VA, WA	Cyperaceae	Cyperales	Liliopsida	Magnoliophyta	Graminoid	Annual	Introduced to U.S.	2, 6, 8, 10, 11, 12, 13, 16, 17, 18, 28, 29, 31	GRIN		--
CYEN2	Cyperus entrerianus	AL, FL, GA, LA, MO, MS, OK, PR, TX	Cyperaceae	Cyperales	Liliopsida	Magnoliophyta	Graminoid	Perennial	Introduced to U.S.	23, 26, 33	GRIN		--
CYESS	Cyperus esculentus var. sativus	MD, VA	Cyperaceae	Cyperales	Liliopsida	Magnoliophyta	Graminoid	Perennial	Introduced to U.S.	cultivation	Schippers, P. et al. 1995. Systematic Botany 20: 461-481.	of the several infraspecific taxa of this species, this is the edible 'chufa' of cultivated origin	--
CYFU3	Cyperus fuscus	CA, CT, DC, MA, MD, MO, NE, NJ, NV, PA, SD, VA	Cyperaceae	Cyperales	Liliopsida	Magnoliophyta	Graminoid	Annual	Introduced to U.S.	1, 2, 6, 8, 17	FNA, Flora of Pakistan		--
CYIN6	Cyperus involucratus	AZ, CA, FL, HI, LA, MS, NY, PR, TX	Cyperaceae	Cyperales	Liliopsida	Magnoliophyta	Graminoid	Perennial	Introduced to U.S.	11, 12, 15	GRIN		--
CYPA8	Cyperus papyrus	CA, FL, HI, LA	Cyperaceae	Cyperales	Liliopsida	Magnoliophyta	Graminoid	Perennial	Introduced to U.S.	10, 11, 12, 13, 15, 28	GRIN		--
CYPI	Cyperus pilosus	FL, HI, LA, MS, SC	Cyperaceae	Cyperales	Liliopsida	Magnoliophyta	Graminoid	Annual, Perennial	Introduced to U.S.	2, 16, 17, 18, 29	GRIN		--
CYPR2	Cyperus prolixus	LA, TX	Cyperaceae	Cyperales	Liliopsida	Magnoliophyta	Graminoid	Perennial	Introduced to U.S.	9, 23, 25, 26	FNA	guess from FNA	--
CYPU3	Cyperus pumilus	AL, FL, GA	Cyperaceae	Cyperales	Liliopsida	Magnoliophyta	Graminoid	Annual	Introduced to U.S.	10, 12, 16, 17, 18, 29	Flora of Jammu		--
CYSA10	Cyperus sanguinolentus	AL, GA, HI, LA, MS	Cyperaceae	Cyperales	Liliopsida	Magnoliophyta	Graminoid	Annual, Perennial	Introduced to U.S.	2, 8, 12, 16, 17, 18, 29	GRIN		--
CYSE5	Cyperus serotinus	DE, NJ, PA	Cyperaceae	Cyperales	Liliopsida	Magnoliophyta	Graminoid	Perennial	Introduced to U.S.	1, 2, 6, 8	GRIN		--
CYFA2	Cyrtomium falcatum	AL, CA, CT, FL, GA, HI, LA, MS, NJ, NY, OH, OR, SC, TX, VA	Dryopteridaceae	Polypodiales	Filicopsida	Pteridophyta	Forb/herb	Perennial	Introduced to U.S.	2	GRIN		--
CYFO	Cyrtomium fortunei	GA, LA, MS, OR, SC	Dryopteridaceae	Polypodiales	Filicopsida	Pteridophyta	Forb/herb	Perennial	Introduced to U.S.	2	Flora of Japan		--
CYPR15	Cytisus ×praecox	MA	Fabaceae	Fabales	Magnoliopsida	Magnoliophyta	Shrub	Perennial	Introduced to U.S.	cultivation	GRIN		--
CYSCS2	Cytisus scoparius var. scoparius	AL, CA, CT, DC, DE, GA, HI, ID, KY, MA, MD, ME, MI, MT, NC, NH, NJ, NY, OH, OR, PA, SC, TN, UT, VA, WA, WV	Fabaceae	Fabales	Magnoliopsida	Magnoliophyta	Shrub	Perennial	Introduced to U.S.	1, 5, 6	GRIN	this is spp-level record	--
CYVI8	Cytisus villosus	NY	Fabaceae	Fabales	Magnoliopsida	Magnoliophyta	Shrub	Perennial	Introduced to U.S.	6	GRIN		--
DAGLA	Dactylis glomerata ssp. aschersoniana	NY	Poaceae	Cyperales	Liliopsida	Magnoliophyta	Graminoid	Perennial	Introduced to U.S.	1, 6, 8	GRIN	record is spp-level	--
DAGLG	Dactylis glomerata ssp. glomerata	AK, AL, AR, AZ, CA, CO, CT, DC, DE, FL, GA, HI, IA, ID, IL, IN, KS, KY, LA, MA, MD, ME, MI, MN, MO, MS, MT, NC, ND, NE, NH, NJ, NM, NV, NY, OH, OK, OR, PA, PR, RI, SC, SD, TN, TX, UT, VA, VT, WA, WI, WV, WY	Poaceae	Cyperales	Liliopsida	Magnoliophyta	Graminoid	Perennial	Introduced to U.S.	1, 6, 8	GRIN	this is spp-level record	--
DAAE	Dactyloctenium aegyptium	AL, AR, AZ, CA, CO, FL, GA, HI, IL, LA, MA, MD, ME, MS, NC, NJ, NM, NY, OH, PA, PR, SC, TN, TX, VA, VI	Poaceae	Cyperales	Liliopsida	Magnoliophyta	Graminoid	Annual	Introduced to U.S.	5, 6, 7, 8, 10, 11, 12, 13, 15, 16, 17, 18, 28	GRIN		--
DAGE	Dactyloctenium germinatum	MD	Poaceae	Cyperales	Liliopsida	Magnoliophyta	Graminoid	Perennial	Introduced to U.S.	12	GrassManualontheWeb		--
DARA2	Dactyloctenium radulans	AZ, FL, MA, SC	Poaceae	Cyperales	Liliopsida	Magnoliophyta	Graminoid	Annual	Introduced to U.S.	29, 30, 31	GRIN		--
DAPI3	Dahlia pinnata	MS, NC	Asteraceae	Asterales	Magnoliopsida	Magnoliophyta	Forb/herb	Perennial	Introduced to U.S.	9	GRIN		--
DAVI2	Dasypyrum villosum	PA	Poaceae	Cyperales	Liliopsida	Magnoliophyta	Graminoid	Annual	Introduced to U.S.	1, 6, 8	GRIN		--
DAIN2	Datura inoxia	AR, AZ, CA, CT, HI, IL, IN, MD, NJ, NM, NY, PA, PR, TX, VI	Solanaceae	Solanales	Magnoliopsida	Magnoliophyta	Forb/herb, Shrub	Annual, Perennial	Introduced to U.S.	23, 25, 26, 27	GRIN		--
DEEL2	Delphinium elatum	AK, MI, WI	Ranunculaceae	Ranunculales	Magnoliopsida	Magnoliophyta	Forb/herb	Perennial	Introduced to U.S.	1, 8	GRIN		--
DEGR80	Delphinium grandiflorum	VT	Ranunculaceae	Ranunculales	Magnoliopsida	Magnoliophyta	Forb/herb	Perennial	Introduced to U.S.	2	GRIN		--
DEPE3	Deparia petersonii	AL, FL, GA, HI, LA	Dryopteridaceae	Polypodiales	Filicopsida	Pteridophyta	Forb/herb	Perennial	Introduced to U.S.	2, 17, 18, 35	GRIN		--
DESO2	Descurainia sophia	AK, AR, AZ, CA, CO, CT, DC, DE, GA, HI, IA, ID, IL, IN, KS, KY, LA, MA, MD, ME, MI, MN, MO, MS, MT, NC, ND, NE, NH, NJ, NM, NV, NY, OH, OK, OR, PA, RI, SC, SD, TN, TX, UT, VA, VT, WA, WI, WV, WY	Brassicaceae	Capparales	Magnoliopsida	Magnoliophyta	Forb/herb	Annual, Biennial	Introduced to U.S.	1, 6, 8	GRIN		--
DEMA10	Deutzia ×magnifica	DC	Hydrangeaceae	Rosales	Magnoliopsida	Magnoliophyta	Shrub	Perennial	Introduced to U.S.	cultivation	GRIN	only in cultivation	--
DECR	Deutzia crenata	GA	Hydrangeaceae	Rosales	Magnoliopsida	Magnoliophyta	Shrub	Perennial	Introduced to U.S.	2	GRIN		--
DEGR3	Deutzia gracilis	GA, MD	Hydrangeaceae	Rosales	Magnoliopsida	Magnoliophyta	Shrub	Perennial	Introduced to U.S.	2	GRIN		--
DEPA10	Deutzia parviflora	GA	Hydrangeaceae	Rosales	Magnoliopsida	Magnoliophyta	Shrub	Perennial	Introduced to U.S.	2	GRIN		--
DIBA	Dianthus barbatus	AL, AR, CA, CO, CT, DE, GA, ID, IL, IN, KY, LA, MA, MD, ME, MI, MN, MO, MT, NC, ND, NE, NH, NJ, NY, OH, OR, PA, RI, SC, TN, UT, VA, VT, WA, WI, WV, WY	Caryophyllaceae	Caryophyllales	Magnoliopsida	Magnoliophyta	Forb/herb	Perennial	Introduced to U.S.	1, 2	GRIN		--
DICA19	Dianthus carthusianorum	MI, NH, NY, WI	Caryophyllaceae	Caryophyllales	Magnoliopsida	Magnoliophyta	Forb/herb	Perennial	Introduced to U.S.	1	GRIN		--
DICA26	Dianthus caryophyllus	AR, MA	Caryophyllaceae	Caryophyllales	Magnoliopsida	Magnoliophyta	Forb/herb	Perennial	Introduced to U.S.	6	Flora Europea, GRIN	probably native to Med, although rarely in wild	--
DIDE	Dianthus deltoides	AR, CA, CO, CT, DC, ID, IL, KS, MA, MD, ME, MI, MN, MO, MT, NC, NH, NJ, NY, OH, OR, PA, VA, VT, WA, WI, WY	Caryophyllaceae	Caryophyllales	Magnoliopsida	Magnoliophyta	Forb/herb	Perennial	Introduced to U.S.	1, 6	GRIN	excluded N. India	--
DIPL	Dianthus plumarius	AL, CA, CT, IL, IN, MA, MD, ME, MI, MO, NC, ND, NH, NY, OH, PA, SC, VA, VT, WI	Caryophyllaceae	Caryophyllales	Magnoliopsida	Magnoliophyta	Forb/herb	Perennial	Introduced to U.S.	1	GRIN		--
DISY2	Dianthus sylvestris	MI	Caryophyllaceae	Caryophyllales	Magnoliopsida	Magnoliophyta	Forb/herb	Perennial	Introduced to U.S.	1, 6	GRIN		--
DIAN	Dichanthium annulatum	HI, LA, PR, TX	Poaceae	Cyperales	Liliopsida	Magnoliophyta	Graminoid	Perennial	Introduced to U.S.	5, 6, 7, 8, 10, 12, 13, 16, 17, 18, 28	GRIN		--
DIAR5	Dichanthium aristatum	FL, HI, LA, PR, TX	Poaceae	Cyperales	Liliopsida	Magnoliophyta	Graminoid	Perennial	Introduced to U.S.	16	GRIN		--
DISE5	Dichanthium sericeum	FL, HI, MS, TX	Poaceae	Cyperales	Liliopsida	Magnoliophyta	Graminoid	Perennial	Introduced to U.S.	18, 29, 30, 31	GRIN		--
DIAL4	Dictamnus albus	MI, NY, VT	Rutaceae	Sapindales	Magnoliopsida	Magnoliophyta	Forb/herb	Perennial	Introduced to U.S.	1, 2, 6, 8	GRIN		--
DIMU8	Digera muricata	NJ	Amaranthaceae	Caryophyllales	Magnoliopsida	Magnoliophyta	Forb/herb	Annual	Introduced to U.S.	8, 12, 15, 16, 18	GRIN		--
DIGR4	Digitalis grandiflora	CT, ME, MI, MN, NH, NY, OH, VT	Scrophulariaceae	Scrophulariales	Magnoliopsida	Magnoliophyta	Forb/herb	Biennial, Perennial	Introduced to U.S.	1	GRIN		--
DILU	Digitalis lutea	CT, MD, MI, NH, NY, OH, PA, VT	Scrophulariaceae	Scrophulariales	Magnoliopsida	Magnoliophyta	Forb/herb	Perennial	Introduced to U.S.	1	GRIN		--
DIPU	Digitalis purpurea	AK, CA, CO, CT, ID, MA, MD, ME, MI, MT, NH, NJ, NY, OH, OR, PA, UT, VT, WA, WI, WV, WY	Scrophulariaceae	Scrophulariales	Magnoliopsida	Magnoliophyta	Forb/herb	Biennial	Introduced to U.S.	1, 6	GRIN		--
DIPUA	Digitalis purpurea var. alba	NY, WA, WV	Scrophulariaceae	Scrophulariales	Magnoliopsida	Magnoliophyta	Forb/herb	Biennial	Introduced to U.S.	1, 6	GRIN	record is spp-level	--
DIPUP2	Digitalis purpurea var. purpurea	AK, CA, CO, CT, ID, MA, MD, ME, MI, MT, NH, NJ, NY, OH, OR, PA, UT, VT, WA, WI, WV, WY	Scrophulariaceae	Scrophulariales	Magnoliopsida	Magnoliophyta	Forb/herb	Biennial	Introduced to U.S.	1, 6	GRIN		--
DIIS	Digitaria ischaemum	AL, AR, AZ, CA, CO, CT, DC, DE, FL, GA, IA, ID, IL, IN, KS, KY, LA, MA, MD, ME, MI, MN, MO, MS, MT, NC, ND, NE, NH, NJ, NM, NV, NY, OH, OK, OR, PA, PR, RI, SC, SD, TN, TX, UT, VA, VI, VT, WA, WI, WV, WY	Poaceae	Cyperales	Liliopsida	Magnoliophyta	Graminoid	Annual	Introduced to U.S.	1, 2, 6, 8	GRIN		--
DIVI2	Digitaria violascens	AL, AR, FL, GA, HI, IN, KY, LA, MA, MS, NC, OK, PR, SC, TN, TX	Poaceae	Cyperales	Liliopsida	Magnoliophyta	Graminoid	Annual, Perennial	Introduced to U.S.	2, 8, 16, 17, 18	GRIN		--
DIRE7	Dinebra retroflexa	MD, NC	Poaceae	Cyperales	Liliopsida	Magnoliophyta	Graminoid	Annual	Introduced to U.S.	7, 8, 10, 11, 12, 16, 28	GRIN		--
DIDA	Diodia dasycephala	AR, LA	Rubiaceae	Rubiales	Magnoliopsida	Magnoliophyta	Forb/herb		Introduced to U.S.	25, 26, 27	FLORA BRASILIENSIS, FO ECUADOR	BRAZIL, ECUADOR	--
DIRA6	Diodia radula	VA	Rubiaceae	Rubiales	Magnoliopsida	Magnoliophyta	Subshrub, Forb/herb	Perennial	Introduced to U.S.	25, 26, 27	GRIN		--
DIAL2	Dioscorea alata	FL, GA, LA, PR, VI	Dioscoreaceae	Liliales	Liliopsida	Magnoliophyta	Vine, Forb/herb	Perennial	Introduced to U.S.	cultivation	FNA		--
DIBU	Dioscorea bulbifera	FL, HI, LA, MS, PR, TX	Dioscoreaceae	Liliales	Liliopsida	Magnoliophyta	Vine, Forb/herb	Perennial	Introduced to U.S.	2, 10, 15, 16, 17, 18, 29	GRIN		--
DIER5	Diplotaxis erucoides	NJ, NY	Brassicaceae	Capparales	Magnoliopsida	Magnoliophyta	Forb/herb	Annual, Biennial	Introduced to U.S.	6	GRIN		--
DIMU2	Diplotaxis muralis	AL, AR, AZ, CA, CO, CT, DC, FL, IA, IL, IN, KS, LA, MA, ME, MI, MN, MT, NE, NJ, NM, NY, OH, OR, PA, SC, SD, TX, UT, VA, WI	Brassicaceae	Capparales	Magnoliopsida	Magnoliophyta	Forb/herb	Annual, Biennial	Introduced to U.S.	1, 5, 6	GRIN		--
DISI8	Diplotaxis siifolia	MD	Brassicaceae	Capparales	Magnoliopsida	Magnoliophyta	Forb/herb	Annual	Introduced to U.S.	6	Flora Europea		--
DITE4	Diplotaxis tenuifolia	AL, AZ, CA, CT, DE, FL, ID, IL, IN, MA, MD, ME, MI, NJ, NM, NY, OH, OR, PA, TX, VA	Brassicaceae	Capparales	Magnoliopsida	Magnoliophyta	Subshrub, Forb/herb	Perennial	Introduced to U.S.	1, 6	GRIN		--
DISA9	Dipsacus sativus	CA, NY, OH, OR, PA, VA	Dipsacaceae	Dipsacales	Magnoliopsida	Magnoliophyta	Forb/herb	Biennial	Introduced to U.S.	cultivation	GRIN	widely cultivated	--
DIGR3	Dittrichia graveolens	CA, CT, NJ, NY	Asteraceae	Asterales	Magnoliopsida	Magnoliophyta	Forb/herb	Annual	Introduced to U.S.	6, 8	GRIN		--
DIVI6	Dittrichia viscosa	FL, NJ, PA	Asteraceae	Asterales	Magnoliopsida	Magnoliophyta	Subshrub, Forb/herb	Perennial	Introduced to U.S.	6	GRIN		--
DOJU	Dopatrium junceum	CA, HI, LA	Scrophulariaceae	Scrophulariales	Magnoliopsida	Magnoliophyta	Forb/herb	Annual	Introduced to U.S.	2, 16, 17, 18, 29	GRIN		--
DOPA2	Doronicum pardalianches	MA	Asteraceae	Asterales	Magnoliopsida	Magnoliophyta	Forb/herb	Perennial	Introduced to U.S.	1	GRIN		--
DRMO	Dracocephalum moldavica	CT, NE, VT, WI	Lamiaceae	Lamiales	Magnoliopsida	Magnoliophyta	Forb/herb	Perennial	Introduced to U.S.	2, 8	GRIN		--
DRTH	Dracocephalum thymiflorum	ID, MA, MI, MT, ND, NY, UT, WY	Lamiaceae	Lamiales	Magnoliopsida	Magnoliophyta	Forb/herb	Perennial	Introduced to U.S.	1	Flora Europea		--
DRVU	Dracunculus vulgaris	CA, OR, PR, TN	Araceae	Arales	Liliopsida	Magnoliophyta	Forb/herb	Perennial	Introduced to U.S.	6	GRIN		--
DYPL	Dysphania plantaginella	MD	Chenopodiaceae	Caryophyllales	Magnoliopsida	Magnoliophyta	Forb/herb	Annual	Introduced to U.S.	29, 31	AustraliaVirtualHerbarium		--
ECEL	Ecballium elaterium	AL, NY, PA	Cucurbitaceae	Violales	Magnoliopsida	Magnoliophyta	Forb/herb	Perennial	Introduced to U.S.	1, 6	GRIN		--
ECCR2	Echinochloa crus-pavonis	AL, AR, AZ, CA, CO, FL, KS, LA, MD, MO, MS, NM, NV, OK, OR, PR, TX, UT	Poaceae	Cyperales	Liliopsida	Magnoliophyta	Graminoid	Annual	Introduced to U.S.	native	GRIN		--
ECCRC2	Echinochloa crus-pavonis var. crus-pavonis	AL, CA, FL, MS, NV, OR, PR, TX	Poaceae	Cyperales	Liliopsida	Magnoliophyta	Graminoid	Annual	Introduced to U.S.	exclude	GRIN, GrassManonWeb	northern variety is native; exact varietal range obscure	--
ECES	Echinochloa esculenta	CA, FL, HI, MO	Poaceae	Cyperales	Liliopsida	Magnoliophyta	Graminoid	Annual	Introduced to U.S.	cultivation	Flora of China		--
ECFR	Echinochloa frumentacea	AL, AR, CA, CO, CT, DC, FL, IA, IL, KY, MA, MD, ME, MI, MO, NC, ND, NE, NH, NJ, NV, NY, OH, OR, PA, RI, TN, TX, VA, VT, WA, WI, WV	Poaceae	Cyperales	Liliopsida	Magnoliophyta	Graminoid	Annual	Introduced to U.S.	cultivation	GRIN	widely cultivated	--
ECSP	Echinops sphaerocephalus	CA, CO, CT, IA, IL, IN, KY, MA, MD, ME, MI, MN, NH, NY, OR, PA, VA, VT, WA, WI, WV, WY	Asteraceae	Asterales	Magnoliopsida	Magnoliophyta	Forb/herb	Perennial	Introduced to U.S.	1, 8	GRIN		--
ECCR3	Echium creticum	MA, ME	Boraginaceae	Lamiales	Magnoliopsida	Magnoliophyta	Forb/herb	Biennial	Introduced to U.S.	6	GRIN		--
ECIT	Echium italicum	MD	Boraginaceae	Lamiales	Magnoliopsida	Magnoliophyta	Forb/herb	Biennial	Introduced to U.S.	1, 6	GRIN		--
ECPL	Echium plantagineum	CA, MA, NY, OR, PA	Boraginaceae	Lamiales	Magnoliopsida	Magnoliophyta	Forb/herb	Annual, Biennial	Introduced to U.S.	1, 5, 6	GRIN		--
ECPU2	Echium pustulatum	DC, IN, KY, MA, NJ, PA, VA, WV	Boraginaceae	Lamiales	Magnoliopsida	Magnoliophyta	Forb/herb	Biennial	Introduced to U.S.	1, 6, 8	GRIN	equals Echium vulgare ssp. Pustulatum; record is spp-level	--
EDCH	Edgeworthia chrysantha	GA	Thymelaeaceae	Myrtales	Magnoliopsida	Magnoliophyta	Shrub	Perennial	Introduced to U.S.	1	GRIN		--
ELUMP	Elaeagnus umbellata var. parvifolia	AL, AR, CT, DC, DE, FL, GA, HI, IA, IL, IN, KS, KY, LA, MA, MD, ME, MI, MO, MS, MT, NC, NE, NH, NJ, NY, OH, OR, PA, RI, SC, TN, VA, VT, WA, WI, WV	Elaeagnaceae	Rhamnales	Magnoliopsida	Magnoliophyta	Shrub	Perennial	Introduced to U.S.	8	GRIN		--
ELDU4	Eleocharis dulcus	GA	Cyperaceae	Cyperales	Liliopsida	Magnoliophyta	Graminoid	Perennial	Introduced to U.S.	2, 10, 11, 12, 15, 16, 17, 18, 29	GRIN		--
ELCO3	Eleusine coracana	SC	Poaceae	Cyperales	Liliopsida	Magnoliophyta	Graminoid	Annual	Introduced to U.S.	10, 12	GRIN		--
ELCOA	Eleusine coracana ssp. africana	SC	Poaceae	Cyperales	Liliopsida	Magnoliophyta	Graminoid	Annual	Introduced to U.S.	10, 12	GRIN		--
ELTR2	Eleusine tristachya	AL, CA, MO, NJ, NV, NY, OR, VA	Poaceae	Cyperales	Liliopsida	Magnoliophyta	Graminoid	Annual	Introduced to U.S.	26, 33	GRIN		--
ELPE6	Eleutherococcus pentaphyllus	CT, IN, KY, MA, PA, UT, WV	Araliaceae	Apiales	Magnoliopsida	Magnoliophyta	Shrub	Perennial	Introduced to U.S.	2	GRIN		--
ELSE6	Elymus semicostatus	GA, OR	Poaceae	Cyperales	Liliopsida	Magnoliophyta	Graminoid	Perennial	Introduced to U.S.	8	GRIN		--
EMSP	Emex spinosa	CA, FL, HI, MA, NJ, TX	Polygonaceae	Polygonales	Magnoliopsida	Magnoliophyta	Forb/herb	Annual	Introduced to U.S.	5, 6	GRIN		--
EMFO	Emilia fosbergii	CA, FL, HI, LA, PR, TX, VI	Asteraceae	Asterales	Magnoliopsida	Magnoliophyta	Forb/herb	Annual	Introduced to U.S.	16, 17, 18	FNA		--
ENPR	Enteropogon prieurii	AL, NC	Poaceae	Cyperales	Liliopsida	Magnoliophyta	Graminoid	Annual	Introduced to U.S.	5, 10, 12	GRIN		--
EPOB3	Epilobium obscurum	MI	Onagraceae	Myrtales	Magnoliopsida	Magnoliophyta	Forb/herb	Perennial	Introduced to U.S.	1, 5, 6	Flora Europea		--
EPPA5	Epilobium parviflorum	MI, OH, PA	Onagraceae	Myrtales	Magnoliopsida	Magnoliophyta	Forb/herb	Perennial	Introduced to U.S.	1, 2, 5, 6, 8	GRIN		--
EPYO	Epimedium ×youngianum	MA	Berberidaceae	Ranunculales	Magnoliopsida	Magnoliophyta	Forb/herb	Perennial	Introduced to U.S.	cultivation	KemperCenter		--
EPAT	Epipactis atrorubens	VT	Orchidaceae	Orchidales	Liliopsida	Magnoliophyta	Forb/herb	Perennial	Introduced to U.S.	1, 6, 8	FNA, Flora Europea		--
ERAM7	Eragrostis amabilis	AL, FL, GA, HI, MS, PR, SC, TX, VI	Poaceae	Cyperales	Liliopsida	Magnoliophyta	Graminoid	Annual, Perennial	Introduced to U.S.	2, 7, 10, 11, 12, 15, 16, 17, 18	GRIN		--
ERAT3	Eragrostis atrovirens	AL, FL, GA	Poaceae	Cyperales	Liliopsida	Magnoliophyta	Graminoid	Perennial	Introduced to U.S.	2, 6, 10, 12, 16, 17, 18	GRIN		--
ERBA	Eragrostis bahiensis	AL, FL, GA, LA, NJ, SC	Poaceae	Cyperales	Liliopsida	Magnoliophyta	Graminoid	Perennial	Introduced to U.S.	23, 26, 33	GRIN		--
ERBA2	Eragrostis barrelieri	AL, AZ, CA, CO, FL, KS, LA, MA, MD, MO, NE, NM, NV, OK, PR, SC, TN, TX, UT, VI	Poaceae	Cyperales	Liliopsida	Magnoliophyta	Graminoid	Annual	Introduced to U.S.	5, 6, 7, 8, 12	GRIN		--
ERCH15	Eragrostis chaetophylla	SC	Poaceae	Cyperales	Liliopsida	Magnoliophyta	Graminoid	Perennial	Introduced to U.S.	29, 31	GRIN		--
ERCI	Eragrostis cilianensis	AL, AR, AZ, CA, CO, CT, DC, DE, FL, GA, HI, IA, ID, IL, IN, KS, KY, LA, MA, MD, ME, MI, MN, MO, MS, MT, NC, ND, NE, NH, NJ, NM, NV, NY, OH, OK, OR, PA, RI, SC, SD, TN, TX, UT, VA, VT, WA, WI, WV, WY	Poaceae	Cyperales	Liliopsida	Magnoliophyta	Graminoid	Annual	Introduced to U.S.	1, 2, 6, 8, 10, 11, 12, 16, 17	GRIN		--
ERCU5	Eragrostis cumingii	AL, FL, GA, HI, NC, NJ	Poaceae	Cyperales	Liliopsida	Magnoliophyta	Graminoid	Annual, Perennial	Introduced to U.S.	29, 30, 31	GRIN		--
ERCY4	Eragrostis cylindriflora	MD	Poaceae	Cyperales	Liliopsida	Magnoliophyta	Graminoid	Annual	Introduced to U.S.	10, 12	GRIN		--
EREL2	Eragrostis elongata	FL, HI, SC	Poaceae	Cyperales	Liliopsida	Magnoliophyta	Graminoid	Perennial	Introduced to U.S.	18, 29, 30, 31	GRIN		--
ERGA2	Eragrostis gangetica	FL, LA, MS	Poaceae	Cyperales	Liliopsida	Magnoliophyta	Graminoid	Perennial	Introduced to U.S.	10, 12, 16, 17	GRIN		--
ERJA4	Eragrostis japonica	AL, AR, FL, GA, IL, LA, MO, MS, OK, SC, TN, TX	Poaceae	Cyperales	Liliopsida	Magnoliophyta	Graminoid	Annual	Introduced to U.S.	2, 8, 10, 11, 12, 13, 15, 16, 17, 18, 28	GRIN		--
ERLE4	Eragrostis leptostachya	HI, NC	Poaceae	Cyperales	Liliopsida	Magnoliophyta	Graminoid	Perennial	Introduced to U.S.	29	GRIN		--
ERMI5	Eragrostis minor	AL, AR, CA, CO, CT, DC, DE, FL, GA, IA, ID, IL, IN, KS, KY, LA, MA, MD, ME, MI, MN, MO, MS, MT, NC, NE, NH, NJ, NV, NY, OH, OK, OR, PA, RI, SC, SD, TN, TX, UT, VA, VT, WA, WI, WV, WY	Poaceae	Cyperales	Liliopsida	Magnoliophyta	Graminoid	Annual	Introduced to U.S.	1, 5, 6, 8, 12	GRIN		--
ERPL	Eragrostis plana	SC	Poaceae	Cyperales	Liliopsida	Magnoliophyta	Graminoid	Perennial	Introduced to U.S.	11, 12	GRIN		--
ERTE	Eragrostis tef	SC	Poaceae	Cyperales	Liliopsida	Magnoliophyta	Graminoid	Annual	Introduced to U.S.	12	Flora Zambesiaca		--
ERTR23	Eragrostis trichophora	MD	Poaceae	Cyperales	Liliopsida	Magnoliophyta	Graminoid	Perennial	Introduced to U.S.	11, 12	GRIN		--
ERUN	Eragrostis unioloides	FL, GA, HI, MD	Poaceae	Cyperales	Liliopsida	Magnoliophyta	Graminoid	Annual	Introduced to U.S.	2, 16, 17, 18, 29	GRIN		--
ERHY4	Eranthis hyemalis	DC, DE, IL, KY, NC, NJ, NY, OH, PA, VA	Ranunculaceae	Ranunculales	Magnoliopsida	Magnoliophyta	Forb/herb	Perennial	Introduced to U.S.	1, 8	GRIN		--
EROP	Eremochloa ophiuroides	AL, AR, FL, GA, LA, MA, MS, NC, PR, SC, TN, TX, VA	Poaceae	Cyperales	Liliopsida	Magnoliophyta	Graminoid	Perennial	Introduced to U.S.	17	GRIN		--
ERBO3	Eremopyrum bonaepartis	NY	Poaceae	Cyperales	Liliopsida	Magnoliophyta	Graminoid	Annual	Introduced to U.S.	6, 7, 8	GRIN		--
EROR7	Eremopyrum orientale	NY	Poaceae	Cyperales	Liliopsida	Magnoliophyta	Graminoid	Annual	Introduced to U.S.	1, 6, 8	GRIN		--
ERTR13	Eremopyrum triticeum	AZ, CO, ID, MT, NE, NM, NV, NY, OR, UT, WA, WY	Poaceae	Cyperales	Liliopsida	Magnoliophyta	Graminoid	Annual	Introduced to U.S.	8	GRIN		--
ERVA2	Erica vagans	MA, PA	Ericaceae	Ericales	Magnoliopsida	Magnoliophyta	Subshrub, Shrub	Perennial	Introduced to U.S.	1	GRIN		--
ERJA3	Eriobotrya japonica	CA, FL, HI, LA, PR	Rosaceae	Rosales	Magnoliopsida	Magnoliophyta	Tree	Perennial	Introduced to U.S.	2	GRIN		--
ERBE11	Eriocaulon benthamii	LA	Eriocaulaceae	Eriocaulales	Liliopsida	Magnoliophyta	Forb/herb	Perennial	Introduced to U.S.	9	TROPICOS		--
ERCI4	Eriocaulon cinereum	CA, HI, LA	Eriocaulaceae	Eriocaulales	Liliopsida	Magnoliophyta	Forb/herb	Annual, Perennial	Introduced to U.S.	2, 8, 16, 17, 18, 29	Flora of China	plus Africa… but where?	--
ERFA3	Eriochloa fatmensis	AZ, CA, MS	Poaceae	Cyperales	Liliopsida	Magnoliophyta	Graminoid	Annual	Introduced to U.S.	10, 11, 12, 13	GRIN		--
ERVI3	Eriochloa villosa	CA, CO, FL, IA, IL, KS, MN, MO, MS, NE, OR, PA, WI	Poaceae	Cyperales	Liliopsida	Magnoliophyta	Graminoid	Annual	Introduced to U.S.	2	GRIN		--
ERBO	Erodium botrys	CA, MA, ME, OR, TX, VT	Geraniaceae	Geraniales	Magnoliopsida	Magnoliophyta	Forb/herb	Annual, Biennial	Introduced to U.S.	5, 6	GRIN		--
ERCI9	Erodium ciconium	MA, PA	Geraniaceae	Geraniales	Magnoliopsida	Magnoliophyta	Forb/herb	Annual, Biennial	Introduced to U.S.	1, 5, 6, 8	GRIN		--
ERCIB2	Erodium cicutarium ssp. bipinnatum	KY	Geraniaceae	Geraniales	Magnoliopsida	Magnoliophyta	Forb/herb	Annual, Biennial	Introduced to U.S.	1, 5, 6, 8	GRIN	record is spp-level	--
ERCIC	Erodium cicutarium ssp. cicutarium	AK, AL, AR, AZ, CA, CO, CT, DC, DE, GA, HI, IA, ID, IL, IN, KS, KY, LA, MA, MD, ME, MI, MN, MO, MT, NC, ND, NE, NH, NJ, NM, NV, NY, OH, OK, OR, PA, RI, SC, SD, TN, TX, UT, VA, VT, WA, WI, WV, WY	Geraniaceae	Geraniales	Magnoliopsida	Magnoliophyta	Forb/herb	Annual, Biennial	Introduced to U.S.	1, 5, 6, 8	GRIN	record is spp-level	--
ERCY2	Erodium cygnorum	CA, MA	Geraniaceae	Geraniales	Magnoliopsida	Magnoliophyta	Forb/herb	Annual	Introduced to U.S.	29, 30, 31	GRIN		--
ERGR15	Erodium gruinum	NY	Geraniaceae	Geraniales	Magnoliopsida	Magnoliophyta	Forb/herb	Annual, Biennial	Introduced to U.S.	6	GRIN		--
ERLA18	Erodium laciniatum	MA	Geraniaceae	Geraniales	Magnoliopsida	Magnoliophyta	Forb/herb	Annual, Biennial	Introduced to U.S.	5, 6, 8	GRIN		--
ERLAB	Erodium laciniatum var. bovei	MA	Geraniaceae	Geraniales	Magnoliopsida	Magnoliophyta	Forb/herb	Annual, Biennial	Introduced to U.S.	5, 6, 8	GRIN	record is spp-level	--
ERMA6	Erodium malacoides	CA, MA, NY	Geraniaceae	Geraniales	Magnoliopsida	Magnoliophyta	Forb/herb	Annual, Biennial	Introduced to U.S.	5, 6, 8	GRIN		--
ERMO7	Erodium moschatum	AZ, CA, CT, DE, MA, ME, NJ, NY, OR, PA, SC, VT, WA	Geraniaceae	Geraniales	Magnoliopsida	Magnoliophyta	Forb/herb	Annual, Biennial	Introduced to U.S.	1, 5, 6	GRIN		--
ERMOM	Erodium moschatum var. moschatum	AZ, CA, DE, NJ, NY, OR, PA, SC, WA	Geraniaceae	Geraniales	Magnoliopsida	Magnoliophyta	Forb/herb	Annual, Biennial	Introduced to U.S.	1, 5, 6	GRIN	record is spp-level	--
ERMOP	Erodium moschatum var. praecox	CT, MA, ME, VT	Geraniaceae	Geraniales	Magnoliopsida	Magnoliophyta	Forb/herb	Annual, Biennial	Introduced to U.S.	1, 5, 6	GRIN	record is spp-level	--
ERST6	Erodium stephenianum	MA	Geraniaceae	Geraniales	Magnoliopsida	Magnoliophyta	Forb/herb	Annual, Biennial	Introduced to U.S.	2, 8	GRIN		--
ERVE5	Eruca vesicaria	AZ, CA, CT, IA, IL, KS, MA, MD, MI, MO, MT, NC, ND, NE, NJ, NM, NV, NY, OR, PA, TX, UT, VT, WA, WV, WY	Brassicaceae	Capparales	Magnoliopsida	Magnoliophyta	Forb/herb	Annual	Introduced to U.S.	6	GRIN		--
ERVES	Eruca vesicaria ssp. sativa	AZ, CA, CT, IA, IL, KS, MA, MD, MI, MO, MT, NC, ND, NE, NJ, NM, NV, NY, OR, PA, TX, UT, VT, WA, WV, WY	Brassicaceae	Capparales	Magnoliopsida	Magnoliophyta	Forb/herb	Annual	Introduced to U.S.	1, 5, 6, 7, 8, 12	GRIN		--
ERGA	Erucastrum gallicum	AL, CA, CT, DC, DE, FL, IA, ID, IL, IN, KS, KY, MA, MD, ME, MI, MN, MO, MT, NC, ND, NH, NJ, NY, OH, OR, PA, SC, SD, TX, UT, VA, VT, WA, WI, WV, WY	Brassicaceae	Capparales	Magnoliopsida	Magnoliophyta	Forb/herb	Annual, Biennial	Introduced to U.S.	1	GRIN		--
ERAM11	Eryngium amethystinum	MA	Apiaceae	Apiales	Magnoliopsida	Magnoliophyta	Forb/herb	Perennial	Introduced to U.S.	6, 8	Flora Europea, GRIN		--
ERCA19	Eryngium campestre	AL, MD, NJ	Apiaceae	Apiales	Magnoliopsida	Magnoliophyta	Forb/herb	Perennial	Introduced to U.S.	1, 6	GRIN		--
ERDI8	Eryngium divaricatum	FL, NC	Apiaceae	Apiales	Magnoliopsida	Magnoliophyta	Forb/herb	Perennial	Introduced to U.S.	26	Flora Brasiliensis		--
ERFO5	Eryngium foetidum	FL, GA, HI, PR, VI	Apiaceae	Apiales	Magnoliopsida	Magnoliophyta	Forb/herb	Annual, Perennial	Introduced to U.S.	23, 25, 26, 27	GRIN		--
ERMA7	Eryngium maritimum	NC, NJ, NY, VA	Apiaceae	Apiales	Magnoliopsida	Magnoliophyta	Forb/herb	Perennial	Introduced to U.S.	1, 6	GRIN		--
ERPL5	Eryngium planum	CO, CT, DC, MA, MI, NY, OR, SD, WI	Apiaceae	Apiales	Magnoliopsida	Magnoliophyta	Forb/herb	Perennial	Introduced to U.S.	1, 8	GRIN		--
ERCH9	Erysimum cheiranthoides	AK, AL, AR, AZ, CA, CO, CT, DC, DE, FL, IA, ID, IL, IN, KY, MA, MD, ME, MI, MN, MO, MT, NC, ND, NE, NH, NJ, NM, NV, NY, OH, OR, PA, RI, SC, SD, TN, UT, VA, VT, WA, WI, WV, WY	Brassicaceae	Capparales	Magnoliopsida	Magnoliophyta	Forb/herb	Annual, Biennial	Introduced to U.S.	1, 2, 8	GRIN		--
ERDI19	Erysimum diffusum	IA	Brassicaceae	Capparales	Magnoliopsida	Magnoliophyta	Forb/herb	Biennial, Perennial	Introduced to U.S.	1, 8	GRIN		--
ERHI8	Erysimum hieraciifolium	IA, IL, IN, KY, MI, NY, PA, WI	Brassicaceae	Capparales	Magnoliopsida	Magnoliophyta	Forb/herb	Biennial, Perennial	Introduced to U.S.	1	GRIN		--
ERMA18	Erysimum marschallianum	IA, VT, WI	Brassicaceae	Capparales	Magnoliopsida	Magnoliophyta	Forb/herb	Biennial, Perennial	Introduced to U.S.	cultivation	GRIN	only in cultivation	--
EROD2	Erysimum odoratum	MA	Brassicaceae	Capparales	Magnoliopsida	Magnoliophyta	Forb/herb	Biennial, Perennial	Introduced to U.S.	1	GRIN		--
ERPE18	Erysimum perofskianum	NY	Brassicaceae	Capparales	Magnoliopsida	Magnoliophyta	Forb/herb	Biennial, Perennial	Introduced to U.S.	cultivation	GRIN		--
ERRE4	Erysimum repandum	AL, AR, AZ, CA, CO, IA, ID, IL, IN, KS, KY, LA, MA, MD, MI, MO, MS, MT, NC, ND, NE, NJ, NM, NV, NY, OH, OK, OR, PA, SD, TN, TX, UT, VA, WA, WV, WY	Brassicaceae	Capparales	Magnoliopsida	Magnoliophyta	Forb/herb	Annual	Introduced to U.S.	1, 8	GRIN		--
ERCR6	Erythrina crista-galli	FL, GA, LA, MS, PR	Fabaceae	Fabales	Magnoliopsida	Magnoliophyta	Shrub, Tree	Perennial	Introduced to U.S.	26	GRIN		--
EUSY	Euclidium syriacum	CA, CO, ID, MA, MT, NE, NV, OR, UT, WA, WY	Brassicaceae	Capparales	Magnoliopsida	Magnoliophyta	Forb/herb	Annual	Introduced to U.S.	1, 8	Flora of China, Flora Europea		--
EUALA2	Euonymus alatus var. alatus	CT, DC, DE, GA, IA, IL, IN, KY, MA, MD, MI, MO, MT, NC, NH, NJ, NY, OH, PA, RI, SC, VA, VT, WI, WV	Celastraceae	Celastrales	Magnoliopsida	Magnoliophyta	Shrub	Perennial	Introduced to U.S.	2	GRIN		--
EUALA3	Euonymus alatus var. apterus	KY, PA	Celastraceae	Celastrales	Magnoliopsida	Magnoliophyta	Shrub	Perennial	Introduced to U.S.	2	GRIN	record is spp-level	--
EUBU5	Euonymus bungeanus	FL, GA, IL, SC	Celastraceae	Celastrales	Magnoliopsida	Magnoliophyta	Shrub, Tree	Perennial	Introduced to U.S.	2	GRIN		--
EUFOF	Euonymus fortunei var. fortunei	IL, MA	Celastraceae	Celastrales	Magnoliopsida	Magnoliophyta	Vine, Shrub	Perennial	Introduced to U.S.	2	GRIN	record is spp-level	--
EUFOR2	Euonymus fortunei var. radicans	AL, CT, DC, DE, GA, IL, IN, KS, KY, MA, MD, MI, MO, MS, NC, NJ, NY, OH, PA, RI, SC, TN, VA, WI	Celastraceae	Celastrales	Magnoliopsida	Magnoliophyta	Vine, Shrub	Perennial	Introduced to U.S.	2	GRIN		--
EUHA7	Euonymus hamiltonianus	IL, IN, MI, PA	Celastraceae	Celastrales	Magnoliopsida	Magnoliophyta	Shrub, Tree	Perennial	Introduced to U.S.	2, 8	GRIN		--
EUHAM2	Euonymus hamiltonianus ssp. maackii	IL, IN, MI	Celastraceae	Celastrales	Magnoliopsida	Magnoliophyta	Shrub, Tree	Perennial	Introduced to U.S.	2	GRIN		--
EUHAS2	Euonymus hamiltonianus ssp. sieboldianus	PA	Celastraceae	Celastrales	Magnoliopsida	Magnoliophyta	Shrub, Tree	Perennial	Introduced to U.S.	2	GRIN		--
EUJA8	Euonymus japonicus	IN, LA, MS, NC, VA	Celastraceae	Celastrales	Magnoliopsida	Magnoliophyta	Shrub, Tree	Perennial	Introduced to U.S.	2, 18	GRIN		--
EUKI5	Euonymus kiautschovicus	AL, AR, IL, KY, NC	Celastraceae	Celastrales	Magnoliopsida	Magnoliophyta	Shrub	Perennial	Introduced to U.S.	2	GRIN		--
EUPH6	Euonymus phellomanus	CT, MA	Celastraceae	Celastrales	Magnoliopsida	Magnoliophyta	Shrub	Perennial	Introduced to U.S.	2	GRIN		--
EUCA9	Eupatorium cannabinum	MD, NY, PA, VA	Asteraceae	Asterales	Magnoliopsida	Magnoliophyta	Forb/herb	Perennial	Introduced to U.S.	1, 6, 8	GRIN		--
EUAG	Euphorbia agraria	IA, KS, MA, MN, ND, NE, NY, PA, SD, WY	Euphorbiaceae	Euphorbiales	Magnoliopsida	Magnoliophyta	Forb/herb	Perennial	Introduced to U.S.	1	Flora Europea		--
EUDA5	Euphorbia davidii	AR, AZ, CA, CO, CT, FL, IA, IL, IN, KS, KY, MA, MI, MN, MO, NC, NE, NH, NJ, NM, NY, OH, OK, PA, RI, SD, TN, TX, UT, VA, VT, WI, WV, WY	Euphorbiaceae	Euphorbiales	Magnoliopsida	Magnoliophyta	Forb/herb	Annual	Introduced to U.S.	native	GRIN, Flora of Missouri	Flora of MO agrees native	--
EUEP	Euphorbia epithymoides	MT, NY	Euphorbiaceae	Euphorbiales	Magnoliopsida	Magnoliophyta	Forb/herb	Perennial	Introduced to U.S.	1, 6	GRIN		--
EUESE	Euphorbia esula var. esula	AZ, CA, CO, CT, DE, IA, ID, IL, IN, KS, MA, MD, ME, MI, MN, MO, MT, ND, NE, NH, NJ, NM, NV, NY, OH, OR, PA, SD, UT, VA, VT, WA, WI, WV, WY	Euphorbiaceae	Euphorbiales	Magnoliopsida	Magnoliophyta	Forb/herb	Perennial	Introduced to U.S.	1, 2, 8	GRIN		--
EUESU	Euphorbia esula var. uralensis	CO, CT, KS, MI, MN, MT, NE, PA, WY	Euphorbiaceae	Euphorbiales	Magnoliopsida	Magnoliophyta	Forb/herb	Perennial	Introduced to U.S.	1, 2, 8	GRIN	record is spp-level	--
EUEX3	Euphorbia exigua	CA, NJ, NY, PA, TX, WV	Euphorbiaceae	Euphorbiales	Magnoliopsida	Magnoliophyta	Forb/herb	Annual	Introduced to U.S.	1, 5, 6	GRIN		--
EUFA2	Euphorbia falcata	IA, KY, MD, OH, PA, VA, WV	Euphorbiaceae	Euphorbiales	Magnoliopsida	Magnoliophyta	Forb/herb	Annual	Introduced to U.S.	1, 6, 8	GRIN		--
EUHE2	Euphorbia helioscopia	AL, AR, CA, CT, DC, DE, GA, IL, KS, LA, MA, MD, ME, MI, MN, MT, NC, ND, NH, NJ, NY, OH, OR, PA, SC, SD, TN, TX, VA, VT, WA, WI, WV, WY	Euphorbiaceae	Euphorbiales	Magnoliopsida	Magnoliophyta	Forb/herb	Annual	Introduced to U.S.	1, 2, 6, 8	GRIN		--
EUHE13	Euphorbia herniarifolia	MD	Euphorbiaceae	Euphorbiales	Magnoliopsida	Magnoliophyta	Forb/herb	Perennial	Introduced to U.S.	6	GRIN		--
EULA4	Euphorbia lathyris	AZ, CA, CT, GA, ID, IL, KY, MA, MD, MT, NC, NJ, NY, OH, OR, PA, SC, TN, VA, WA, WV	Euphorbiaceae	Euphorbiales	Magnoliopsida	Magnoliophyta	Forb/herb	Annual	Introduced to U.S.	6	GRIN	plus china?	--
EULU2	Euphorbia lucida	IA, NY, PA	Euphorbiaceae	Euphorbiales	Magnoliopsida	Magnoliophyta	Forb/herb	Perennial	Introduced to U.S.	1	GRIN		--
EUMY2	Euphorbia myrsinites	CA, CO, ID, NM, OR, UT, WA, WI	Euphorbiaceae	Euphorbiales	Magnoliopsida	Magnoliophyta	Forb/herb	Biennial, Perennial	Introduced to U.S.	6	GRIN		--
EUPA13	Euphorbia paralias	PA	Euphorbiaceae	Euphorbiales	Magnoliopsida	Magnoliophyta	Forb/herb	Perennial	Introduced to U.S.	1, 5, 6	GRIN		--
EUPE6	Euphorbia peplus	AK, AL, AZ, CA, CO, CT, DE, GA, HI, IA, ID, IL, IN, LA, MA, MD, ME, MI, MT, ND, NH, NJ, NM, NY, OH, OR, PA, RI, TN, UT, VA, VT, WA, WI, WV	Euphorbiaceae	Euphorbiales	Magnoliopsida	Magnoliophyta	Forb/herb	Annual	Introduced to U.S.	1, 5, 6, 7, 8	GRIN		--
EUPL	Euphorbia platyphyllos	IL, LA, MA, MI, MO, NY, OH, PA, VT	Euphorbiaceae	Euphorbiales	Magnoliopsida	Magnoliophyta	Forb/herb	Annual	Introduced to U.S.	6	GRIN		--
EUSE8	Euphorbia segetalis	NJ, PA	Euphorbiaceae	Euphorbiales	Magnoliopsida	Magnoliophyta	Forb/herb	Annual	Introduced to U.S.	6	GRIN		--
EUTE10	Euphorbia terracina	CA, PA	Euphorbiaceae	Euphorbiales	Magnoliopsida	Magnoliophyta	Forb/herb	Perennial	Introduced to U.S.	6	GRIN		--
EUDI9	Euphrasia disjuncta	ME	Scrophulariaceae	Scrophulariales	Magnoliopsida	Magnoliophyta	Forb/herb	Annual	Introduced to U.S.	1	PLANTS	native to AK/CAN	--
EUMI10	Euphrasia micrantha	MA	Scrophulariaceae	Scrophulariales	Magnoliopsida	Magnoliophyta	Forb/herb	Annual	Introduced to U.S.	1	Flora Europea		--
EUST7	Euphrasia stricta	IL, MA, ME, MI, NH, NY, PA, RI, VT, WI	Scrophulariaceae	Scrophulariales	Magnoliopsida	Magnoliophyta	Forb/herb	Annual	Probably Introduced to U.S.	1	GRIN		--
EUTE8	Euphrasia tetraquetra	ME	Scrophulariaceae	Scrophulariales	Magnoliopsida	Magnoliophyta	Forb/herb	Annual	Probably Introduced to U.S.	1	Flora Europea		--
EUDI8	Eustachys distichophylla	CA, FL, GA, TX	Poaceae	Cyperales	Liliopsida	Magnoliophyta	Graminoid	Perennial	Introduced to U.S.	26, 27, 33	GRIN		--
EUPA27	Eustachys paspaloides	GA, LA, MS, TX	Poaceae	Cyperales	Liliopsida	Magnoliophyta	Graminoid	Perennial	Introduced to U.S.	11, 12, 13, 28	GRIN		--
EUPAC	Eustachys paspaloides ssp. caribaea	GA, LA, MS, TX	Poaceae	Cyperales	Liliopsida	Magnoliophyta	Graminoid	Perennial	Introduced to U.S.	11, 12, 13, 28	GRIN	record is spp-level	--
EURE5	Eustachys retusa	FL, GA, NY, SC, TX	Poaceae	Cyperales	Liliopsida	Magnoliophyta	Graminoid	Perennial	Introduced to U.S.	26, 33	GRIN		--
EVFI	Evolvulus filipes	MD, VI	Convolvulaceae	Solanales	Magnoliopsida	Magnoliophyta	Forb/herb	Perennial	Introduced to U.S.	23, 25, 27	Flora of Ecuador	distribution in South America unclear; this is conservative	--
FARE	Facelis retusa	AL, AR, FL, GA, LA, MS, NC, OK, SC, TX, VA	Asteraceae	Asterales	Magnoliopsida	Magnoliophyta	Forb/herb	Annual	Introduced to U.S.	26, 33	WWW.MOBOT.ORG	South American: MOBOT HAS VOUCHERS FORM URUGUAY, PARAGUAY, ARGENTINA	--
FAES2	Fagopyrum esculentum	AK, AL, AZ, CA, CO, CT, DC, DE, FL, GA, IA, ID, IL, IN, KS, KY, LA, MA, MD, ME, MI, MN, MO, MT, NC, ND, NE, NH, NJ, NM, NY, OH, OK, OR, PA, RI, SC, SD, TN, VA, VT, WA, WI, WV, WY	Polygonaceae	Polygonales	Magnoliopsida	Magnoliophyta	Forb/herb	Annual	Introduced to U.S.	cultivation	GRIN	widely cultivated	--
FATA	Fagopyrum tataricum	MA, ME, MI, NH, NY, PA, VT, WV	Polygonaceae	Polygonales	Magnoliopsida	Magnoliophyta	Forb/herb	Annual	Introduced to U.S.	8	GRIN		--
FASY	Fagus sylvatica	MA, MD, ME, NY, OH, RI, UT	Fagaceae	Fagales	Magnoliopsida	Magnoliophyta	Tree	Perennial	Introduced to U.S.	1	GRIN	not enough for 8	--
FAVU	Falcaria vulgaris	IA, IL, KS, LA, MA, MD, MO, NE, NY, OK, PA, VA, WI, WV, WY	Apiaceae	Apiales	Magnoliopsida	Magnoliophyta	Forb/herb	Perennial	Introduced to U.S.	1, 8	GRIN		--
FEBR7	Festuca brevipila	AL, CA, CT, DC, GA, IA, IL, IN, KY, LA, MA, MD, ME, MI, MN, MO, MS, NC, ND, NH, NJ, NM, NY, OH, OK, OR, PA, RI, SC, TN, VA, VT, WA, WI, WV, WY	Poaceae	Cyperales	Liliopsida	Magnoliophyta	Graminoid	Perennial	Introduced to U.S.	1	GRIN		--
FEFI	Festuca filiformis	CT, DC, IL, IN, MA, MD, ME, MI, MS, MT, NC, NH, NJ, NY, OH, OR, PA, RI, SC, TN, VA, VT, WA, WI, WV	Poaceae	Cyperales	Liliopsida	Magnoliophyta	Graminoid	Perennial	Introduced to U.S.	1	GRIN		--
FEHE2	Festuca heteromalla	MA, ME, NH, VT, WI	Poaceae	Cyperales	Liliopsida	Magnoliophyta	Graminoid	Perennial	Introduced to U.S.	1	PLANTS, GRIN	equals F. diffusa	--
FEHE	Festuca heterophylla	CT, NY, VA	Poaceae	Cyperales	Liliopsida	Magnoliophyta	Graminoid	Perennial	Introduced to U.S.	1	GRIN		--
FERUF3	Festuca rubra ssp. fallax	CT, MA, ME, NH, RI, VT	Poaceae	Cyperales	Liliopsida	Magnoliophyta	Graminoid	Perennial	Introduced to U.S.	1	GRIN		--
FEVA2	Festuca valesiaca	AZ, KS, MT, VT, WY	Poaceae	Cyperales	Liliopsida	Magnoliophyta	Graminoid	Perennial	Introduced to U.S.	1, 8	GRIN		--
FIPU2	Ficus pumila	AL, FL, GA, HI, LA, PR, TX	Moraceae	Urticales	Magnoliopsida	Magnoliophyta	Forb/herb, Vine	Perennial	Introduced to U.S.	2	GRIN		--
FIVU2	Filago vulgaris	AL, DC, DE, GA, KY, MA, MD, NC, NJ, NY, OH, OR, PA, SC, VA, WA, WV	Asteraceae	Asterales	Magnoliopsida	Magnoliophyta	Forb/herb	Annual	Introduced to U.S.	1, 6	FNA		--
FIULD2	Filipendula ulmaria ssp. denudata	CO, CT, ME, MN, VT	Rosaceae	Rosales	Magnoliopsida	Magnoliophyta	Forb/herb	Perennial	Introduced to U.S.	1, 8	GRIN	record is spp-level	--
FIULU	Filipendula ulmaria ssp. ulmaria	CT, IL, IN, KY, MA, ME, MN, NH, NJ, NY, OH, PA, VT, WI, WV	Rosaceae	Rosales	Magnoliopsida	Magnoliophyta	Forb/herb	Perennial	Introduced to U.S.	1, 8	GRIN	record is spp-level	--
FIVU	Filipendula vulgaris	CA, CT, MA, ME, NY, VT	Rosaceae	Rosales	Magnoliopsida	Magnoliophyta	Forb/herb	Perennial	Introduced to U.S.	1, 8	GRIN		--
FISC	Fimbristylis schoenoides	AL, FL, GA, HI, LA, MS	Cyperaceae	Cyperales	Liliopsida	Magnoliophyta	Graminoid	Perennial	Introduced to U.S.	2, 10, 11, 12, 13, 16, 17, 18, 28, 29	FO CAPENSIS, FO TROPICA AFRICA	SYNON BULBOSTYLIS SCHOENOIDES, B. ERRATA, SCIRPUS SCHOEN. CAPE OF AFRICA, UPPER GUINEA (CAMERON MTNS), SENEGAL SEIRRA LEONE, GHANA. COMMON IN INDIA, SOUTHERN CHINA MALAYSIA, CEYLON, SOUTHERN CHINA, NORTHERN AUSTRALIA. NEPAL.	--
FOPH2	Fontanesia phillyreoides	OH	Oleaceae	Scrophulariales	Magnoliopsida	Magnoliophyta	Shrub	Perennial	Introduced to U.S.	2, 6	GRIN	odd distribution	--
FOPHF	Fontanesia phillyreoides ssp. fortunei	OH	Oleaceae	Scrophulariales	Magnoliopsida	Magnoliophyta	Shrub	Perennial	Introduced to U.S.	2	GRIN		--
FOIN3	Forsythia ×intermedia	IN, OH, VA	Oleaceae	Scrophulariales	Magnoliopsida	Magnoliophyta	Shrub	Perennial	Introduced to U.S.	cultivation	GRIN	only in cultivation	--
FOOV80	Forsythia ovata	RI	Oleaceae	Scrophulariales	Magnoliopsida	Magnoliophyta	Shrub	Perennial	Introduced to U.S.	2	GRIN		--
FOSU	Forsythia suspensa	AR, CT, IL, KS, LA, MA, MD, MT, NC, NJ, NY, OH, PA, RI, UT, VA, WA	Oleaceae	Scrophulariales	Magnoliopsida	Magnoliophyta	Shrub	Perennial	Introduced to U.S.	2	GRIN		--
FOVI	Forsythia viridissima	AL, AR, CT, IL, KS, MA, MD, NC, NH, NJ, NY, PA, TN, VA, WV	Oleaceae	Scrophulariales	Magnoliopsida	Magnoliophyta	Shrub	Perennial	Introduced to U.S.	2	GRIN		--
FREX80	Fraxinus excelsior	CT, KY, MA, NY, OH	Oleaceae	Scrophulariales	Magnoliopsida	Magnoliophyta	Tree	Perennial	Introduced to U.S.	1, 8	GRIN		--
FUCA5	Fuirena caerulescens	VA	Cyperaceae	Cyperales	Liliopsida	Magnoliophyta	Graminoid	Perennial	Introduced to U.S.	11, 12, 13, 28	Flora Capiensis	not in tropical east or west Africa	--
FUCA	Fumaria capreolata	CA, FL, NY	Fumariaceae	Papaverales	Magnoliopsida	Magnoliophyta	Forb/herb	Perennial	Introduced to U.S.	1, 5, 6	GRIN		--
FUOF	Fumaria officinalis	AL, AR, CA, CT, DC, DE, FL, GA, IA, ID, IL, IN, KS, LA, MA, MD, ME, MI, MN, MO, MS, MT, NC, NE, NH, NJ, NY, OH, OR, PA, SC, TX, UT, VA, VT, WA, WI, WV, WY	Fumariaceae	Papaverales	Magnoliopsida	Magnoliophyta	Forb/herb	Annual	Introduced to U.S.	1, 5, 6	GRIN		--
FUOFO	Fumaria officinalis ssp. officinalis	AL, AR, CA, CT, DC, DE, FL, GA, IA, ID, IL, IN, KS, LA, MA, MD, ME, MI, MN, MO, MS, MT, NC, NH, NJ, NY, OH, OR, PA, SC, TX, UT, VA, VT, WA, WI, WV, WY	Fumariaceae	Papaverales	Magnoliopsida	Magnoliophyta	Forb/herb	Annual	Introduced to U.S.	1, 5, 6	GRIN	record is spp-level	--
FUPA	Fumaria parviflora	AZ, CA, FL, GA, OR, PA, TX	Fumariaceae	Papaverales	Magnoliopsida	Magnoliophyta	Forb/herb	Annual	Introduced to U.S.	1, 5, 6, 8	GRIN		--
FUVA	Fumaria vaillantii	AL, CO, LA, MT, ND, NE, SD	Fumariaceae	Papaverales	Magnoliopsida	Magnoliophyta	Forb/herb	Perennial	Introduced to U.S.	1, 5, 6, 8	GRIN		--
GALA13	Gadellia lactiflora	NH	Campanulaceae	Campanulales	Magnoliopsida	Magnoliophyta	Forb/herb	Perennial	Introduced to U.S.	8	GRIN		--
GAFI6	Gagea fistulosa	VT	Liliaceae	Liliales	Liliopsida	Magnoliophyta	Forb/herb	Perennial	Introduced to U.S.	1, 6	GRIN	not enough for 8	--
GAGR11	Gaillardia ×grandiflora	IN, MI, NY, PA	Asteraceae	Asterales	Magnoliopsida	Magnoliophyta	Forb/herb	Perennial	Introduced to U.S.	cultivation	GRIN	only in cultivation	--
GAEL5	Galanthus elwesii	NY, OH, PA	Liliaceae	Liliales	Liliopsida	Magnoliophyta	Forb/herb	Perennial	Introduced to U.S.	1	GRIN	not enough for 6 or 8	--
GANI	Galanthus nivalis	DC, DE, MA, MD, NC, NJ, NY, OH, PA, RI, UT, VA, WA	Liliaceae	Liliales	Liliopsida	Magnoliophyta	Forb/herb	Perennial	Introduced to U.S.	1	GRIN		--
GAAN5	Galeopsis angustifolia	WI	Lamiaceae	Lamiales	Magnoliopsida	Magnoliophyta	Forb/herb	Annual	Introduced to U.S.	1	PLANTS, GRIN	record is spp-level based on G. ladanum	--
GABI3	Galeopsis bifida	AK, CO, CT, ID, MA, ME, MI, MN, MT, NC, ND, NE, NH, NY, OH, PA, SD, VA, VT, WI, WV	Lamiaceae	Lamiales	Magnoliopsida	Magnoliophyta	Forb/herb	Annual	Introduced to U.S.	1	PLANTS, GRIN	record is spp-level based on G. tetrahit	--
GALA	Galeopsis ladanum	CT, IL, IN, MA, ME, MI, NJ, NY, OH, PA, RI, VT, WY	Lamiaceae	Lamiales	Magnoliopsida	Magnoliophyta	Forb/herb	Annual	Introduced to U.S.	1	GRIN		--
GALAL	Galeopsis ladanum var. ladanum	CT, IL, IN, MA, ME, MI, NJ, NY, OH, PA, RI, VT, WY	Lamiaceae	Lamiales	Magnoliopsida	Magnoliophyta	Forb/herb	Annual	Introduced to U.S.	1	GRIN	record is spp-level	--
GALAL2	Galeopsis ladanum var. latifolia	CT, MA, NY, VT	Lamiaceae	Lamiales	Magnoliopsida	Magnoliophyta	Forb/herb	Annual	Introduced to U.S.	1	GRIN	record is spp-level	--
GATE2	Galeopsis tetrahit	CA, CT, IA, ID, IL, KY, LA, MA, MD, ME, MI, MN, MO, MT, ND, NH, NJ, NY, OH, OR, PA, RI, SD, TN, VT, WA, WI	Lamiaceae	Lamiales	Magnoliopsida	Magnoliophyta	Forb/herb	Annual	Introduced to U.S.	1	GRIN		--
GATET2	Galeopsis tetrahit var. tetrahit	CA, CT, IA, ID, IL, KY, LA, MA, MD, ME, MI, MN, MO, MT, ND, NH, NJ, NY, OH, OR, PA, RI, SD, TN, VT, WA, WI	Lamiaceae	Lamiales	Magnoliopsida	Magnoliophyta	Forb/herb	Annual	Introduced to U.S.	1	GRIN	record is spp-level	--
GAUR4	Galinsoga urticifolia	DC	Asteraceae	Asterales	Magnoliopsida	Magnoliophyta	Forb/herb	Annual	Introduced to U.S.	9	GRIN, taxonomy from PLANTS, GRIN, Flora Bolivia	record is based on G. quadriradiata	--
GAPO3	Galium ×pomeranicum	CT, MA, NY	Rubiaceae	Rubiales	Magnoliopsida	Magnoliophyta	Forb/herb	Perennial	Introduced to U.S.	1	Flora der Schweiz	natural hybrid of G. album and G. verum	--
GAAL	Galium album	CT	Rubiaceae	Rubiales	Magnoliopsida	Magnoliophyta	Forb/herb	Perennial	Introduced to U.S.	1, 6	Flora Europea		--
GAAR5	Galium aristatum	NY	Rubiaceae	Rubiales	Magnoliopsida	Magnoliophyta	Forb/herb	Perennial	Introduced to U.S.	1	Flora Europea		--
GADI	Galium divaricatum	AL, AR, CA, GA, HI, IN, KY, LA, MO, MS, NC, OR, TN, VA, VT, WV	Rubiaceae	Rubiales	Magnoliopsida	Magnoliophyta	Forb/herb	Annual	Introduced to U.S.	1, 6	Flora Europea	in 8 too?	--
GAGL3	Galium glaucum	CT, NJ	Rubiaceae	Rubiales	Magnoliopsida	Magnoliophyta	Forb/herb	Perennial	Introduced to U.S.	1	Flora Europea		--
GAOD3	Galium odoratum	CO, DE, GA, MA, MD, MI, MN, NC, NJ, NY, OH, OR, PA, RI, VA, WA	Rubiaceae	Rubiales	Magnoliopsida	Magnoliophyta	Forb/herb	Perennial	Introduced to U.S.	1, 6, 8	GRIN		--
GARU	Galium rubioides	PA	Rubiaceae	Rubiales	Magnoliopsida	Magnoliophyta	Forb/herb	Perennial	Introduced to U.S.	1	Flora Europea	in 8 too?	--
GASY	Galium sylvaticum	CT, MA, ME, MI, NY, OR, WA, WI	Rubiaceae	Rubiales	Magnoliopsida	Magnoliophyta	Forb/herb	Perennial	Introduced to U.S.	1	Flora Europea	endemic to Europe	--
GATR6	Galium tricornutum	AR, CA, GA, MD, NJ, NY, OR, PA, RI, SC, WA, WI	Rubiaceae	Rubiales	Magnoliopsida	Magnoliophyta	Forb/herb	Annual	Introduced to U.S.	8	GRIN		--
GAVE5	Galium verrucosum	MI	Rubiaceae	Rubiales	Magnoliopsida	Magnoliophyta	Forb/herb	Annual	Introduced to U.S.	1, 6	Flora Europea	in 8 too?	--
GAVEV	Galium verum var. verum	CA, CO, CT, DC, DE, IA, ID, IL, IN, KS, KY, MA, MD, ME, MI, MN, MO, MT, NC, ND, NE, NH, NJ, NY, OH, OR, PA, RI, SD, VA, VT, WA, WI, WV, WY	Rubiaceae	Rubiales	Magnoliopsida	Magnoliophyta	Forb/herb, Vine	Perennial	Introduced to U.S.	1, 6	GRIN	record is spp-level	--
GAVEW2	Galium verum var. wirtgenii	CT, IN, MA, ME, MI, NJ, NY, PA, VT	Rubiaceae	Rubiales	Magnoliopsida	Magnoliophyta	Forb/herb	Perennial	Introduced to U.S.	1, 6	GRIN	record is spp-level	--
GACO11	Gamochaeta coarctata	AL, CA, FL, GA, LA, MS, SC	Asteraceae	Asterales	Magnoliopsida	Magnoliophyta	Forb/herb		Introduced to U.S.	26, 33	GRIN		--
GASI5	Gamochaeta simplicicaulis	AL, FL, GA, NC, SC	Asteraceae	Asterales	Magnoliopsida	Magnoliophyta	Forb/herb	Annual	Introduced to U.S.	25, 26, 33	GRIN		--
GAPH2	Gastridium phleoides	AZ, CA, HI, MA, ME, MS, OR, TX	Poaceae	Cyperales	Liliopsida	Magnoliophyta	Graminoid	Annual	Introduced to U.S.	7, 12	GRIN		--
GECR6	Gentiana cruciata	MA	Gentianaceae	Gentianales	Magnoliopsida	Magnoliophyta	Forb/herb	Perennial	Introduced to U.S.	1, 8	GRIN		--
GESE3	Gentiana septemfida	IL, WI	Gentianaceae	Gentianales	Magnoliopsida	Magnoliophyta	Forb/herb	Perennial	Introduced to U.S.	8	GRIN		--
GEDI	Geranium dissectum	AL, AR, CA, CT, DC, GA, HI, IL, IN, KY, LA, MA, MD, MO, MS, NC, NJ, NV, NY, OH, OK, OR, PA, SC, TN, TX, VA, WA, WV	Geraniaceae	Geraniales	Magnoliopsida	Magnoliophyta	Forb/herb	Annual, Biennial	Introduced to U.S.	1, 5, 6, 8	GRIN		--
GEDI5	Geranium divaricatum	IL	Geraniaceae	Geraniales	Magnoliopsida	Magnoliophyta	Forb/herb	Annual	Introduced to U.S.	1, 8	GRIN		--
GEMO	Geranium molle	AL, AR, CA, CT, DC, DE, GA, HI, IA, ID, IL, IN, KY, MA, MD, ME, MI, MO, MT, NC, NH, NJ, NY, OH, OK, OR, PA, RI, SC, TN, VA, VT, WA, WI, WV	Geraniaceae	Geraniales	Magnoliopsida	Magnoliophyta	Forb/herb	Annual, Biennial, Perennial	Introduced to U.S.	1, 5, 6, 8	GRIN		--
GEPR4	Geranium pratense	CT, MA, ME, MI, MN, PA, VT, WI	Geraniaceae	Geraniales	Magnoliopsida	Magnoliophyta	Forb/herb	Perennial	Introduced to U.S.	1, 8	GRIN		--
GEPU2	Geranium pusillum	AR, CA, CO, CT, DC, DE, GA, HI, IA, ID, IL, IN, KS, KY, MA, MD, ME, MI, MN, MO, MT, NC, ND, NE, NH, NJ, NY, OH, OK, OR, PA, SC, SD, TN, UT, VA, VT, WA, WI, WV, WY	Geraniaceae	Geraniales	Magnoliopsida	Magnoliophyta	Forb/herb	Annual, Biennial	Introduced to U.S.	1, 6, 8	GRIN		--
GEPY	Geranium pyrenaicum	CA, MI, VT	Geraniaceae	Geraniales	Magnoliopsida	Magnoliophyta	Forb/herb	Perennial	Introduced to U.S.	1, 6	GRIN		--
GERO3	Geranium rotundifolium	CA, KS, MD, NJ, NY	Geraniaceae	Geraniales	Magnoliopsida	Magnoliophyta	Forb/herb	Annual	Introduced to U.S.	1, 5, 6, 8	GRIN		--
GESA2	Geranium sanguineum	AK, IL, MA, ME, MI, NH, NJ, NY, OH, PA, RI, UT	Geraniaceae	Geraniales	Magnoliopsida	Magnoliophyta	Forb/herb	Perennial	Introduced to U.S.	1, 6	GRIN		--
GESI2	Geranium sibiricum	CA, CT, IA, IL, MA, MD, MN, NJ, NY, PA, WI	Geraniaceae	Geraniales	Magnoliopsida	Magnoliophyta	Forb/herb	Annual	Introduced to U.S.	1, 2, 8	GRIN		--
GEVE3	Geranium versicolor	PA	Geraniaceae	Geraniales	Magnoliopsida	Magnoliophyta	Forb/herb	Perennial	Introduced to U.S.	6	GRIN		--
GEUR	Geum urbanum	IL, MA, MI, NY, OH, OR, PA, RI, UT, VT, WA, WI	Rosaceae	Rosales	Magnoliopsida	Magnoliophyta	Forb/herb	Perennial	Introduced to U.S.	1, 6, 8	GRIN		--
GIBI2	Ginkgo biloba	DC, KY, NC, NJ, NY, PA, VA	Ginkgoaceae	Ginkgoales	Ginkgoopsida	Ginkgophyta	Tree	Perennial	Introduced to U.S.	2	GRIN		--
GLCO	Gladiolus ×colvillei	IL	Iridaceae	Liliales	Liliopsida	Magnoliophyta	Forb/herb	Perennial	Introduced to U.S.	cultivation	PLANTS	only in cultivation	--
GLGA2	Gladiolus ×gandavensis	AL, AR, FL, LA, MS, NC, OH, PA, SC, TN, VA	Iridaceae	Liliales	Liliopsida	Magnoliophyta	Forb/herb	Perennial	Introduced to U.S.	cultivation	GRIN	only in cultivation	--
GLCO2	Gladiolus communis	KY, TN	Iridaceae	Liliales	Liliopsida	Magnoliophyta	Forb/herb	Perennial	Introduced to U.S.	1, 6	GRIN		--
GLCOB	Gladiolus communis ssp. byzantinus	KY, TN	Iridaceae	Liliales	Liliopsida	Magnoliophyta	Forb/herb	Perennial	Introduced to U.S.	6	GRIN		--
GLCOC	Gladiolus communis ssp. communis	KY	Iridaceae	Liliales	Liliopsida	Magnoliophyta	Forb/herb	Perennial	Introduced to U.S.	1, 6	GRIN		--
GLIT	Gladiolus italicus	CA, KY, MS, TN	Iridaceae	Liliales	Liliopsida	Magnoliophyta	Forb/herb	Perennial	Introduced to U.S.	6, 8	GRIN		--
GLPA3	Gladiolus papilio	AL, GA, MS, NC, SC	Iridaceae	Liliales	Liliopsida	Magnoliophyta	Forb/herb	Perennial	Introduced to U.S.	11, 12	GRIN		--
GLHY	Glandularia ×hybrida	AL, AZ, CA, FL, GA, IA, KY, LA, MA, MS, OH, OK, PA, SC, TX	Verbenaceae	Lamiales	Magnoliopsida	Magnoliophyta	Forb/herb	Perennial	Introduced to U.S.	cultivation	GRIN	only in cultivation	--
GLHI2	Glandularia hispida	MA	Verbenaceae	Lamiales	Magnoliopsida	Magnoliophyta	Forb/herb	Perennial	Introduced to U.S.	26, 27, 33	GRIN	= Verbena hispida	--
GLPE	Glandularia peruviana	IL	Verbenaceae	Lamiales	Magnoliopsida	Magnoliophyta	Forb/herb	Perennial	Introduced to U.S.	26, 33	GRIN		--
GLPU3	Glandularia pulchella	AL, AR, AZ, CA, FL, GA, KY, LA, MO, MS, NC, NM, PR, SC, TN, TX, UT	Verbenaceae	Lamiales	Magnoliopsida	Magnoliophyta	Subshrub, Forb/herb	Annual, Perennial	Introduced to U.S.	26, 33	GRIN		--
GLTE3	Glandularia tenera	AL	Verbenaceae	Lamiales	Magnoliopsida	Magnoliophyta	Subshrub, Forb/herb	Perennial	Introduced to U.S.	26, 33	GRIN		--
GLCO3	Glaucium corniculatum	CO, KS, MT, NV, NY, OK, OR, PA, TX	Papaveraceae	Papaverales	Magnoliopsida	Magnoliophyta	Forb/herb	Annual	Introduced to U.S.	1, 5, 6, 7, 8	GRIN		--
GLFL	Glaucium flavum	CA, CO, CT, DE, MA, MD, MI, NJ, NY, OK, OR, PA, RI, VA, WV	Papaveraceae	Papaverales	Magnoliopsida	Magnoliophyta	Forb/herb	Biennial	Introduced to U.S.	1, 5, 6	GRIN		--
GLCA5	Glebionis carinatum	CA, MA	Asteraceae	Asterales	Magnoliopsida	Magnoliophyta	Forb/herb	Annual	Introduced to U.S.	6	GRIN		--
GLCO6	Glebionis coronarium	AL, AZ, CA, CO, FL, MA, ME, VT	Asteraceae	Asterales	Magnoliopsida	Magnoliophyta	Forb/herb	Annual	Introduced to U.S.	5, 6, 8	GRIN		--
GLSE5	Glebionis segetum	AK, AL, CA, CT, FL, LA, MA, MD, ME, NC, NY, OH, OR, PA, SC, VA	Asteraceae	Asterales	Magnoliopsida	Magnoliophyta	Forb/herb	Annual	Introduced to U.S.	6	GRIN		--
GLLO	Glinus lotoides	AR, AZ, CA, KS, LA, MO, OK, TX	Molluginaceae	Caryophyllales	Magnoliopsida	Magnoliophyta	Forb/herb	Annual	Introduced to U.S.	2, 6, 10, 11, 12, 13, 16, 18, 28, 29, 30, 31	GRIN		--
GLPU6	Glochidion puberum	AL	Euphorbiaceae	Euphorbiales	Magnoliopsida	Magnoliophyta	Shrub	Perennial	Introduced to U.S.	2	GRIN		--
GLDI	Glossostigma diandrum	CT, NJ, PA	Scrophulariaceae	Scrophulariales	Magnoliopsida	Magnoliophyta	Forb/herb	Annual, Perennial	Introduced to U.S.	exclude	Les, D.H., Capers, R.S., Tippery, N.P. 2006. Introduction of Glossostigma (Phyrmaceae) to North America: a taxonomic and ecological overview. Am J Bot 93: 927-939.	there appears to be sufficient genetic evidence that all ENA populations are G. cleistanthum, not diandrum	--
GLDE	Glyceria declinata	LA, NY	Poaceae	Cyperales	Liliopsida	Magnoliophyta	Graminoid	Perennial	Introduced to U.S.	1	Flora Europea		--
GLFL2	Glyceria fluitans	AR, CA, HI, ID, MA, MD, NY, PA, SD, TN	Poaceae	Cyperales	Liliopsida	Magnoliophyta	Graminoid	Perennial	Introduced to U.S.	1, 6	GRIN		--
GLMA3	Glyceria maxima	MA, WI	Poaceae	Cyperales	Liliopsida	Magnoliophyta	Graminoid	Perennial	Introduced to U.S.	1	GRIN		--
GLMA4	Glycine max	AL, AR, DE, FL, GA, IA, IL, IN, KY, LA, MA, MD, MI, MN, MO, MS, NC, NE, NJ, NY, OH, PA, PR, SC, TN, VA, WI, WV	Fabaceae	Fabales	Magnoliopsida	Magnoliophyta	Forb/herb	Annual	Introduced to U.S.	cultivation	GRIN	only in cultivation	--
GNUL	Gnaphalium uliginosum	AK, CO, CT, DC, DE, ID, IL, IN, KY, MA, MD, ME, MI, MN, MT, NH, NJ, NY, OH, OR, PA, RI, UT, VA, VT, WA, WI, WV	Asteraceae	Asterales	Magnoliopsida	Magnoliophyta	Forb/herb	Annual	Introduced to U.S.	1, 2, 8	GRIN		--
GOGL	Gomphrena globosa	DC, HI, LA, MA, MD, NY, OH, PA, PR, TX, VA, VI	Amaranthaceae	Caryophyllales	Magnoliopsida	Magnoliophyta	Forb/herb	Annual	Introduced to U.S.	cultivation	GRIN	widely cultivated	--
GOMA2	Gomphrena martiana	NY	Amaranthaceae	Caryophyllales	Magnoliopsida	Magnoliophyta	Forb/herb	Perennial	Introduced to U.S.	26, 27	FNA, TROPICOS		--
GRBI2	Grewia biloba	VA	Tiliaceae	Malvales	Magnoliopsida	Magnoliophyta	Shrub	Perennial	Introduced to U.S.	2	GRIN		--
GUAB	Guizotia abyssinica	CA, CT, IL, KS, MA, MD, MI, NJ, NY, OH, PA, TN, VA, WI	Asteraceae	Asterales	Magnoliopsida	Magnoliophyta	Forb/herb	Annual	Introduced to U.S.	12	GRIN		--
GYCO	Gymnadenia conopsea	CT	Orchidaceae	Orchidales	Liliopsida	Magnoliophyta	Forb/herb	Perennial	Introduced to U.S.	1, 2, 6	GRIN		--
GYAN	Gymnostyles anthemifolia	FL, LA, MS	Asteraceae	Asterales	Magnoliopsida	Magnoliophyta	Forb/herb	Annual	Introduced to U.S.	26	GRIN		--
GYST	Gymnostyles stolonifera	AL, AR, FL, GA, LA, SC, TX	Asteraceae	Asterales	Magnoliopsida	Magnoliophyta	Forb/herb	Annual	Introduced to U.S.	33	GRIN		--
GYAC	Gypsophila acutifolia	MA, MT, WI	Caryophyllaceae	Caryophyllales	Magnoliopsida	Magnoliophyta	Forb/herb	Perennial	Introduced to U.S.	1	GRIN		--
GYCE	Gypsophila cerastoides	NJ	Caryophyllaceae	Caryophyllales	Magnoliopsida	Magnoliophyta	Forb/herb	Perennial	Introduced to U.S.	2, 8	GRIN		--
GYEL	Gypsophila elegans	AK, CA, CO, CT, ID, IL, KS, MA, ME, MI, MN, NC, ND, NH, NJ, NY, OR, PA, RI, UT, VA, VT, WI, WV	Caryophyllaceae	Caryophyllales	Magnoliopsida	Magnoliophyta	Forb/herb	Annual, Biennial	Introduced to U.S.	8	GRIN		--
GYMU	Gypsophila muralis	CT, DC, IN, KS, KY, MA, ME, MI, MN, NH, NJ, NY, OH, PA, RI, SD, TN, VT, WI	Caryophyllaceae	Caryophyllales	Magnoliopsida	Magnoliophyta	Forb/herb	Annual	Introduced to U.S.	1, 8	GRIN		--
GYOL	Gypsophila oldhamiana	AL	Caryophyllaceae	Caryophyllales	Magnoliopsida	Magnoliophyta	Forb/herb	Perennial	Introduced to U.S.	2	GRIN		--
GYPI	Gypsophila pilosa	MD, NY, OR	Caryophyllaceae	Caryophyllales	Magnoliopsida	Magnoliophyta	Forb/herb	Annual	Introduced to U.S.	6, 8	GRIN		--
GYRE	Gypsophila repens	ME	Caryophyllaceae	Caryophyllales	Magnoliopsida	Magnoliophyta	Forb/herb	Perennial	Introduced to U.S.	1	GRIN		--
HAGR3	Hackelochloa granularis	AL, AZ, FL, GA, HI, LA, MD, MO, MS, NM, PR, TX	Poaceae	Cyperales	Liliopsida	Magnoliophyta	Graminoid	Annual	Introduced to U.S.	2, 7, 10, 12, 16, 17, 18, 29	GRIN		--
HACY	Hainardia cylindrica	CA, LA, SC, TX	Poaceae	Cyperales	Liliopsida	Magnoliophyta	Graminoid	Annual	Introduced to U.S.	5, 6	GRIN		--
HAHA8	Halimodendron halodendron	CA, IA, MT, ND, OK, UT	Fabaceae	Fabales	Magnoliopsida	Magnoliophyta	Shrub	Perennial	Introduced to U.S.	8	GRIN		--
HECO20	Hedera colchica	AZ, NC, SC	Araliaceae	Apiales	Magnoliopsida	Magnoliophyta	Vine	Perennial	Introduced to U.S.	1	GRIN		--
HEHI12	Hedera hibernica	NC, SC	Araliaceae	Apiales	Magnoliopsida	Magnoliophyta	Vine	Perennial	Introduced to U.S.	1	GRIN		--
HECO11	Hedychium coronarium	FL, GA, HI, LA, PR	Zingiberaceae	Zingiberales	Liliopsida	Magnoliophyta	Forb/herb	Perennial	Introduced to U.S.	2	GRIN		--
HESA11	Helianthemum salicifolium	NY	Cistaceae	Violales	Magnoliopsida	Magnoliophyta	Forb/herb	Annual	Introduced to U.S.	1, 6	Flora Europea	in 8 too?	--
HEAM4	Heliotropium amplexicaule	AL, CA, DC, FL, GA, HI, LA, MA, MS, NC, NJ, PA, PR, SC, TN, TX, VA	Boraginaceae	Lamiales	Magnoliopsida	Magnoliophyta	Forb/herb	Perennial	Introduced to U.S.	26, 33	GRIN		--
HEAR16	Heliotropium arborescens	NY, PR	Boraginaceae	Lamiales	Magnoliopsida	Magnoliophyta	Forb/herb	Perennial	Introduced to U.S.	27	GRIN		--
HEEU	Heliotropium europaeum	AL, AR, CA, DC, DE, FL, GA, IL, MA, MD, MS, NC, NJ, NY, OH, PA, SC, TN, TX, VA, WV	Boraginaceae	Lamiales	Magnoliopsida	Magnoliophyta	Forb/herb	Perennial	Introduced to U.S.	1, 5, 6	GRIN		--
HEIN	Heliotropium indicum	AL, AR, FL, GA, IL, IN, KS, KY, LA, MA, MD, MO, MS, NC, NY, OH, OK, PR, SC, TN, TX, VA, VI, WV	Boraginaceae	Lamiales	Magnoliopsida	Magnoliophyta	Forb/herb	Annual	Introduced to U.S.	2, 16, 17, 18	Flora of China		--
HERA7	Heliotropium ramosissimum	PA	Boraginaceae	Lamiales	Magnoliopsida	Magnoliophyta	Subshrub, Forb/herb	Perennial	Introduced to U.S.	5, 6, 7, 10, 12, 15	[needed]	widespread in deserts and semi-arid regions of Africa; no good floristic source	--
HESU6	Heliotropium supinum	PA	Boraginaceae	Lamiales	Magnoliopsida	Magnoliophyta	Forb/herb	Annual	Introduced to U.S.	5, 6, 10, 12, 13, 28	GRIN		--
HENI6	Helleborus niger	MI, NY	Ranunculaceae	Ranunculales	Magnoliopsida	Magnoliophyta	Forb/herb	Perennial	Introduced to U.S.	1	GRIN		--
HEOR3	Helleborus orientalis	DC	Ranunculaceae	Ranunculales	Magnoliopsida	Magnoliophyta	Forb/herb	Perennial	Introduced to U.S.	8	GRIN		--
HEVI	Helleborus viridis	IL, MD, MI, NC, NJ, NY, OH, PA, TN, VA, WV	Ranunculaceae	Ranunculales	Magnoliopsida	Magnoliophyta	Forb/herb	Perennial	Introduced to U.S.	1	GRIN		--
HEAL5	Hemarthria altissima	FL, PA, TX	Poaceae	Cyperales	Liliopsida	Magnoliophyta	Graminoid	Perennial	Introduced to U.S.	5, 6, 11, 12, 13, 17, 18	GRIN		--
HERE6	Hemigraphis reptans	FL, HI, LA, PR	Acanthaceae	Scrophulariales	Magnoliopsida	Magnoliophyta	Forb/herb	Perennial	Introduced to U.S.	19, 20, 22	GRIN		--
HESP6	Heracleum sphondylium	CT, DC, MA, ME, NJ, NY, OR, VT, WA	Apiaceae	Apiales	Magnoliopsida	Magnoliophyta	Forb/herb	Perennial	Introduced to U.S.	1, 2, 6, 8	GRIN		--
HESPS	Heracleum sphondylium ssp. sibiricum	CT, DC, MA, ME, NJ, NY, OR, VT, WA	Apiaceae	Apiales	Magnoliopsida	Magnoliophyta	Forb/herb	Perennial	Introduced to U.S.	1	GRIN		--
HEOD	Hermbstaedtia odorata	MD	Amaranthaceae	Caryophyllales	Magnoliopsida	Magnoliophyta	Forb/herb	Perennial	Introduced to U.S.	11, 12	Flora Zambesiaca		--
HEGL8	Herniaria glabra	MD, ME, MI, NJ, NY, PA, UT	Caryophyllaceae	Caryophyllales	Magnoliopsida	Magnoliophyta	Forb/herb	Annual, Perennial	Introduced to U.S.	1, 6, 8	GRIN		--
HEHI7	Herniaria hirsuta	AZ, CA, MA, MD, NY, OR, PA, WA, WI	Caryophyllaceae	Caryophyllales	Magnoliopsida	Magnoliophyta	Forb/herb	Annual	Introduced to U.S.	6	GRIN		--
HEHIC	Herniaria hirsuta ssp. cinerea	AZ, CA, MA, MD, NY, OR, PA, WA, WI	Caryophyllaceae	Caryophyllales	Magnoliopsida	Magnoliophyta	Forb/herb	Annual	Introduced to U.S.	6	GRIN	record is spp-level	--
HEIN4	Herniaria incana	MD	Caryophyllaceae	Caryophyllales	Magnoliopsida	Magnoliophyta	Forb/herb	Perennial	Introduced to U.S.	1	Flora Europea		--
HIMU3	Hibiscus mutabilis	AL, HI, LA	Malvaceae	Malvales	Magnoliopsida	Magnoliophyta	Tree, Shrub	Perennial	Introduced to U.S.	2	GRIN		--
HIAT	Hieracium ×atramentarium	MI, NY, WI	Asteraceae	Asterales	Magnoliopsida	Magnoliophyta	Forb/herb	Perennial	Introduced to U.S.	1	Flora Europea	endemic to Europe	--
HIBR3	Hieracium ×brachiatum	NY	Asteraceae	Asterales	Magnoliopsida	Magnoliophyta	Forb/herb	Perennial	Introduced to U.S.	1	Flora Europea		--
HIFL2	Hieracium ×flagellare	CT, DE, IN, MA, ME, MI, NH, NJ, NY, OH, PA, VA, VT, WY	Asteraceae	Asterales	Magnoliopsida	Magnoliophyta	Forb/herb	Perennial	Introduced to U.S.	1	FNA, Flora Europea		--
HIFLC	Hieracium ×flagellare var. cernuiforme	NY	Asteraceae	Asterales	Magnoliopsida	Magnoliophyta	Forb/herb	Perennial	Introduced to U.S.	1	Flora Europea		--
HIFLF	Hieracium ×flagellare var. flagellare	CT, DE, IN, MA, ME, MI, NH, NJ, NY, OH, PA, VA, VT, WY	Asteraceae	Asterales	Magnoliopsida	Magnoliophyta	Forb/herb	Perennial	Introduced to U.S.	1	FNA, Flora Europea		--
HIFL3	Hieracium ×floribundum	CT, ID, MA, MD, ME, MI, MN, MT, NH, NJ, NY, OH, RI, VA, VT, WA, WV, WY	Asteraceae	Asterales	Magnoliopsida	Magnoliophyta	Forb/herb	Perennial	Introduced to U.S.	1	GRIN		--
HIFU2	Hieracium ×fuscatrum	CT, NY	Asteraceae	Asterales	Magnoliopsida	Magnoliophyta	Forb/herb	Perennial	Introduced to U.S.	1	Flora Europea	endemic to Europe	--
HICA10	Hieracium caespitosum	CT, DC, DE, GA, ID, IL, IN, KY, MA, MD, ME, MI, MN, MT, NC, NH, NJ, NY, OH, OR, PA, RI, SC, TN, VA, VT, WA, WI, WV, WY	Asteraceae	Asterales	Magnoliopsida	Magnoliophyta	Forb/herb	Perennial	Introduced to U.S.	1	GRIN		--
HILA8	Hieracium lachenalii	CT, DE, MA, ME, MI, MN, NH, NJ, NY, OR, PA, RI, VT, WA, WI	Asteraceae	Asterales	Magnoliopsida	Magnoliophyta	Forb/herb	Perennial	Introduced to U.S.	1	GRIN	just says 'Europe'	--
HILA10	Hieracium lactucella	NY	Asteraceae	Asterales	Magnoliopsida	Magnoliophyta	Forb/herb	Perennial	Introduced to U.S.	1	Flora Europea		--
HIMA3	Hieracium maculatum	MI	Asteraceae	Asterales	Magnoliopsida	Magnoliophyta	Forb/herb	Perennial	Introduced to U.S.	1	Flora Europea		--
HIMU	Hieracium murorum	AK, CT, IL, MA, ME, MI, NH, NJ, NY, PA, VT, WI	Asteraceae	Asterales	Magnoliopsida	Magnoliophyta	Forb/herb	Perennial	Introduced to U.S.	1, 6	GRIN		--
HIPIN	Hieracium pilosella var. niveum	CT, MA, ME	Asteraceae	Asterales	Magnoliopsida	Magnoliophyta	Forb/herb	Perennial	Introduced to U.S.	1	GRIN	record is spp-level	--
HIPIP	Hieracium pilosella var. pilosella	CT, DE, GA, KY, MA, MD, ME, MI, MN, NC, NH, NJ, NY, OH, OR, PA, RI, TN, VA, VT, WA, WV	Asteraceae	Asterales	Magnoliopsida	Magnoliophyta	Forb/herb	Perennial	Introduced to U.S.	1	GRIN	record is spp-level	--
HIPR3	Hieracium praealtum	CT, MA, ME, NH, NY, VT, WY	Asteraceae	Asterales	Magnoliopsida	Magnoliophyta	Forb/herb	Perennial	Introduced to U.S.	1	Flora Europea		--
HIPRD	Hieracium praealtum var. decipiens	CT, MA, ME, NH, NY, VT, WY	Asteraceae	Asterales	Magnoliopsida	Magnoliophyta	Forb/herb	Perennial	Introduced to U.S.	1	Flora Europea	record is spp-level	--
HISA4	Hieracium sabaudum	CT, MA, NJ, NY, PA, WI	Asteraceae	Asterales	Magnoliopsida	Magnoliophyta	Forb/herb	Perennial	Introduced to U.S.	1	GRIN		--
HIPU	Hippeastrum puniceum	LA, PR, VI	Liliaceae	Liliales	Liliopsida	Magnoliophyta	Forb/herb	Perennial	Introduced to U.S.	23, 25	GRIN		--
HICO3	Hippocrepis comosa	PA	Fabaceae	Fabales	Magnoliopsida	Magnoliophyta	Forb/herb	Perennial	Introduced to U.S.	1	GRIN		--
HOMO	Holcus mollis	CA, DE, ID, NC, NH, NJ, NY, OR, PA, VT, WA	Poaceae	Cyperales	Liliopsida	Magnoliophyta	Graminoid	Perennial	Introduced to U.S.	1, 5, 6	GRIN		--
HOUM	Holosteum umbellatum	AL, AR, CA, CO, CT, DE, GA, IA, ID, IL, IN, KS, KY, MA, MD, MI, MO, MS, MT, NC, NE, NJ, NV, NY, OH, OK, OR, PA, RI, SC, SD, TN, TX, UT, VA, VT, WA, WI, WV, WY	Caryophyllaceae	Caryophyllales	Magnoliopsida	Magnoliophyta	Forb/herb	Annual	Introduced to U.S.	1, 8	GRIN		--
HOMA2	Hordeum marinum	AZ, CA, ID, IL, MA, MT, NJ, NV, OH, OK, OR, PA, UT, WA	Poaceae	Cyperales	Liliopsida	Magnoliophyta	Graminoid	Annual	Introduced to U.S.	1, 6, 8	GRIN		--
HOMAG	Hordeum marinum ssp. gussonianum	AZ, CA, ID, IL, MA, MT, NJ, NV, OH, OK, OR, PA, UT, WA	Poaceae	Cyperales	Liliopsida	Magnoliophyta	Graminoid	Annual	Introduced to U.S.	1, 6, 8	GRIN		--
HOMAM	Hordeum marinum ssp. marinum	CA, NJ, OR	Poaceae	Cyperales	Liliopsida	Magnoliophyta	Graminoid	Annual	Introduced to U.S.	1, 6	GRIN		--
HOMU	Hordeum murinum	AL, AZ, CA, CO, CT, DC, DE, GA, HI, ID, MA, MD, ME, MT, NC, NJ, NM, NV, NY, OK, OR, PA, SC, TX, UT, VA, WA, WY	Poaceae	Cyperales	Liliopsida	Magnoliophyta	Graminoid	Annual	Introduced to U.S.	1, 5, 6, 8	GRIN		--
HOMUG	Hordeum murinum ssp. glaucum	AL, AZ, CA, CO, ID, NM, NV, OK, OR, TX, UT, WA	Poaceae	Cyperales	Liliopsida	Magnoliophyta	Graminoid	Annual	Introduced to U.S.	5, 6, 7, 8	GRIN		--
HOMUL	Hordeum murinum ssp. leporinum	AZ, CA, CT, DC, DE, GA, HI, ID, MA, MD, ME, MT, NC, NJ, NM, NV, NY, OK, OR, PA, SC, TX, UT, VA, WA, WY	Poaceae	Cyperales	Liliopsida	Magnoliophyta	Graminoid	Annual	Introduced to U.S.	1, 5, 6, 8	GRIN		--
HOMUM	Hordeum murinum ssp. murinum	AZ, CA, CO, DE, MD, OR, PA, UT, WA	Poaceae	Cyperales	Liliopsida	Magnoliophyta	Graminoid	Annual	Introduced to U.S.	1	GRIN		--
HOVU	Hordeum vulgare	AK, AL, AR, AZ, CA, CO, CT, DC, FL, HI, IA, ID, IL, IN, KS, KY, LA, MA, MD, ME, MI, MN, MO, MS, MT, NC, ND, NE, NH, NJ, NM, NV, NY, OH, OK, OR, PA, RI, SC, SD, TN, TX, UT, VA, VT, WA, WI, WY	Poaceae	Cyperales	Liliopsida	Magnoliophyta	Graminoid	Annual	Introduced to U.S.	6, 8	GRIN		--
HOLA3	Hosta lancifolia	CT, IL, MD, NJ, NY, OH, PA	Liliaceae	Liliales	Liliopsida	Magnoliophyta	Forb/herb	Perennial	Introduced to U.S.	cultivation	GRIN	only in cultivation	--
HOPL2	Hosta plantaginea	PA, VA	Liliaceae	Liliales	Liliopsida	Magnoliophyta	Forb/herb	Perennial	Introduced to U.S.	2	GRIN		--
HOVE	Hosta ventricosa	CT, DE, IN, KY, MA, MD, MI, NC, NJ, NY, OH, PA, RI, VA, VT, WV	Liliaceae	Liliales	Liliopsida	Magnoliophyta	Forb/herb	Perennial	Introduced to U.S.	2	GRIN		--
HOCO3	Houttuynia cordata	LA	Saururaceae	Piperales	Magnoliopsida	Magnoliophyta	Forb/herb	Perennial	Introduced to U.S.	2	GRIN		--
HODU2	Hovenia dulcis	NC, TX	Rhamnaceae	Rhamnales	Magnoliopsida	Magnoliophyta	Tree, Shrub	Perennial	Introduced to U.S.	2	GRIN		--
HULUL2	Humulus lupulus var. lupulus	CA, CT, DE, IL, IN, KY, MA, MD, ME, MI, MO, NH, NJ, NY, OH, PA, VA, VT, WI, WV	Cannabaceae	Urticales	Magnoliopsida	Magnoliophyta	Vine, Forb/herb	Perennial	Introduced to U.S.	1, 6, 8	GRIN		--
HYHI5	Hyacinthoides hispanica	DE, VA, WA	Liliaceae	Liliales	Liliopsida	Magnoliophyta	Forb/herb	Perennial	Introduced to U.S.	6	GRIN		--
HYNO	Hyacinthoides nonscripta	IN, KY, NY, OH, OR, PA, VA, WA	Liliaceae	Liliales	Liliopsida	Magnoliophyta	Forb/herb	Perennial	Introduced to U.S.	1	GRIN		--
HYOR	Hyacinthus orientalis	CA, KY, PA, TX, UT, VA	Liliaceae	Liliales	Liliopsida	Magnoliophyta	Forb/herb	Perennial	Introduced to U.S.	6	GRIN		--
HYBO3	Hydrocotyle bowlesioides	GA, HI	Apiaceae	Apiales	Magnoliopsida	Magnoliophyta	Forb/herb	Perennial	Introduced to U.S.	2, 10, 12, 15, 16, 17, 18	GRIN	record is spp-level for H. sibthorpioides	--
HYSI	Hydrocotyle sibthorpioides	AR, CA, DC, DE, FL, GA, HI, IN, KY, LA, MD, MS, NC, NJ, OH, PA, SC, TN, VA, WV	Apiaceae	Apiales	Magnoliopsida	Magnoliophyta	Forb/herb	Perennial	Introduced to U.S.	2, 10, 11, 12, 15, 16, 17, 18	GRIN		--
HYPO3	Hygrophila polysperma	FL, TX, VA	Acanthaceae	Scrophulariales	Magnoliopsida	Magnoliophyta	Forb/herb	Annual, Perennial	Introduced to U.S.	16, 17	GRIN		--
HYER3	Hylotelephium erythrostictum	AR, GA, IA, IL, IN, LA, MA, ME, NC, NJ, NY, PA, TN, VA, VT, WI	Crassulaceae	Rosales	Magnoliopsida	Magnoliophyta	Forb/herb	Perennial	Introduced to U.S.	2	Flora of China		--
HYSP9	Hylotelephium spectabile	CT, GA, LA, NC, NY, PA, WI	Crassulaceae	Rosales	Magnoliopsida	Magnoliophyta	Forb/herb	Perennial	Introduced to U.S.	2	GRIN		--
HYTE10	Hylotelephium telephium	CT, DE, IA, ID, IL, IN, KS, KY, MA, MD, ME, MI, MN, MO, MS, NC, NH, NJ, NY, OH, PA, RI, TN, VA, VT, WA, WI, WV	Crassulaceae	Rosales	Magnoliopsida	Magnoliophyta	Forb/herb	Perennial	Introduced to U.S.	1, 2, 6, 8	GRIN		--
HYTEF	Hylotelephium telephium ssp. fabaria	CT	Crassulaceae	Rosales	Magnoliopsida	Magnoliophyta	Forb/herb	Perennial	Introduced to U.S.	1	GRIN		--
HYTET2	Hylotelephium telephium ssp. telephium	CT, DE, IA, ID, IL, IN, KS, KY, MA, MD, ME, MI, MN, MO, MS, NC, NH, NJ, NY, OH, PA, RI, TN, VA, VT, WA, WI, WV	Crassulaceae	Rosales	Magnoliopsida	Magnoliophyta	Forb/herb	Perennial	Introduced to U.S.	1	GRIN		--
HYAN	Hymenoxys anthemoides	AL	Asteraceae	Asterales	Magnoliopsida	Magnoliophyta	Forb/herb	Perennial	Introduced to U.S.	26	TROPICOS		--
HYAL2	Hyoscyamus albus	FL, NJ, PA	Solanaceae	Solanales	Magnoliopsida	Magnoliophyta	Forb/herb	Annual, Biennial, Perennial	Introduced to U.S.	5, 6	GRIN		--
HYNI	Hyoscyamus niger	CO, CT, DE, IA, ID, IL, IN, MA, MD, ME, MI, MT, ND, NE, NH, NJ, NM, NV, NY, OR, PA, SD, UT, VT, WA, WI, WY	Solanaceae	Solanales	Magnoliopsida	Magnoliophyta	Forb/herb	Annual, Biennial	Introduced to U.S.	1, 6, 8	GRIN		--
HYIM	Hypecoum imberbe	PA	Fumariaceae	Papaverales	Magnoliopsida	Magnoliophyta	Forb/herb	Annual	Introduced to U.S.	6	Meikle, R.D. 1956. Notes of the flora of Cyprus: I. Kew Bulletin 11: 545-549.		--
HYPE8	Hypecoum pendulum	MD	Fumariaceae	Papaverales	Magnoliopsida	Magnoliophyta	Forb/herb	Annual	Introduced to U.S.	6, 7, 8	GRIN		--
HYCA10	Hypericum calycinum	CA, OR, TN, WA	Clusiaceae	Theales	Magnoliopsida	Magnoliophyta	Subshrub, Shrub	Perennial	Introduced to U.S.	1	GRIN		--
HYHU2	Hypericum humifusum	NY	Clusiaceae	Theales	Magnoliopsida	Magnoliophyta	Forb/herb	Perennial	Introduced to U.S.	1, 5, 6	GRIN		--
HYBR5	Hypochaeris brasiliensis	AL, FL, GA, LA, MS, NC, SC, TX	Asteraceae	Asterales	Magnoliopsida	Magnoliophyta	Forb/herb	Perennial	Introduced to U.S.	26, 33	GRIN		--
HYBRT2	Hypochaeris brasiliensis var. tweediei	AL, FL, GA, LA, MS, NC, SC, TX	Asteraceae	Asterales	Magnoliopsida	Magnoliophyta	Forb/herb	Perennial	Introduced to U.S.	26, 33	GRIN	record is spp-level	--
HYGL2	Hypochaeris glabra	AL, AR, CA, FL, GA, HI, IL, LA, MA, ME, MS, NC, NY, OH, OR, PA, SC, TX, WA, WV	Asteraceae	Asterales	Magnoliopsida	Magnoliophyta	Forb/herb	Annual	Introduced to U.S.	1, 6	GRIN		--
HYMI5	Hypochaeris microcephala	GA, LA, TX	Asteraceae	Asterales	Magnoliopsida	Magnoliophyta	Forb/herb	Perennial	Introduced to U.S.	26, 33	WWW.MOBOT.ORG	South American: MOBOT HAS VOUCHERS FORM CHILE, PARAGUAY, ARGENTINA	--
HYMIA	Hypochaeris microcephala var. albiflora	GA, LA, TX	Asteraceae	Asterales	Magnoliopsida	Magnoliophyta	Forb/herb	Perennial	Introduced to U.S.	unknown		unknown within parent range	--
HYMU2	Hyptis mutabilis	AL, FL, GA, LA, MS, SC, VA	Lamiaceae	Lamiales	Magnoliopsida	Magnoliophyta	Forb/herb	Perennial	Introduced to U.S.	23, 25	GRIN	also 33?	--
HYOF	Hyssopus officinalis	CO, CT, MA, ME, MI, MN, MT, NC, NJ, NY, PA, VT, WI	Lamiaceae	Lamiales	Magnoliopsida	Magnoliophyta	Subshrub, Forb/herb	Perennial	Introduced to U.S.	1, 6	GRIN		--
IBAM	Iberis amara	AK, CO, CT, KY, MA, ME, MI, MT, OR, PA, VT, WV	Brassicaceae	Capparales	Magnoliopsida	Magnoliophyta	Forb/herb	Annual	Introduced to U.S.	1	GRIN		--
IBCA2	Iberis carnosa	NY	Brassicaceae	Capparales	Magnoliopsida	Magnoliophyta	Forb/herb	Annual, Perennial	Introduced to U.S.	6	Flora Europea	odd taxonomy	--
IBSE	Iberis sempervirens	MI, NC, NH, NY, TN, UT	Brassicaceae	Capparales	Magnoliopsida	Magnoliophyta	Subshrub, Forb/herb	Perennial	Introduced to U.S.	6	GRIN		--
IBUM	Iberis umbellata	CA, IA, ME, MI, MN, MT, NH, NM, NY, OH, PA, UT, WI	Brassicaceae	Capparales	Magnoliopsida	Magnoliophyta	Forb/herb	Annual	Introduced to U.S.	6	GRIN		--
IBLU	Ibicella lutea	CA, FL, MS	Pedaliaceae	Scrophulariales	Magnoliopsida	Magnoliophyta	Forb/herb	Annual	Introduced to U.S.	26, 33	GRIN		--
ILCO80	Ilex cornuta	AL, NC	Aquifoliaceae	Celastrales	Magnoliopsida	Magnoliophyta	Tree, Shrub	Perennial	Introduced to U.S.	2	GRIN		--
ILRO2	Ilex rotunda	GA	Aquifoliaceae	Celastrales	Magnoliopsida	Magnoliophyta	Tree	Perennial	Introduced to U.S.	2	GRIN		--
ILVE3	Illecebrum verticillatum	MA	Caryophyllaceae	Caryophyllales	Magnoliopsida	Magnoliophyta	Forb/herb	Annual	Introduced to U.S.	1, 5, 6	GRIN		--
IMBA2	Impatiens balfourii	CA, OR, WA, WI	Balsaminaceae	Geraniales	Magnoliopsida	Magnoliophyta	Forb/herb	Perennial	Introduced to U.S.	8	GRIN		--
IMBA	Impatiens balsamina	AL, FL, IL, KY, LA, MI, MO, NC, NJ, NY, OH, PA, PR, RI, SC, VA, WI, WV	Balsaminaceae	Geraniales	Magnoliopsida	Magnoliophyta	Forb/herb	Annual	Introduced to U.S.	2	GRIN		--
IMGL	Impatiens glandulifera	CA, CT, ID, MA, ME, MI, MT, NY, OR, VT, WA	Balsaminaceae	Geraniales	Magnoliopsida	Magnoliophyta	Forb/herb	Annual	Introduced to U.S.	16	GRIN		--
IMWA	Impatiens walleriana	DC, FL, HI, PR	Balsaminaceae	Geraniales	Magnoliopsida	Magnoliophyta	Forb/herb	Annual, Perennial	Introduced to U.S.	12	GRIN		--
IMBR	Imperata brasiliensis	AL, FL, LA, MS, PR, SC	Poaceae	Cyperales	Liliopsida	Magnoliophyta	Graminoid	Perennial	Introduced to U.S.	23, 25, 26, 27, 33	GRIN		--
INPA	Indigofera ?parviflora	AL	Fabaceae	Fabales	Magnoliopsida	Magnoliophyta	Forb/herb	Annual	Introduced to U.S.	11, 12, 13, 16, 28, 29, 31	GRIN		--
INDE3	Indigofera decora	GA	Fabaceae	Fabales	Magnoliopsida	Magnoliophyta	Shrub	Perennial	Introduced to U.S.	2	GRIN		--
INHI	Indigofera hirsuta	AL, FL, GA, PR, SC	Fabaceae	Fabales	Magnoliopsida	Magnoliophyta	Subshrub, Forb/herb	Annual	Introduced to U.S.	5, 10, 11, 12, 15, 16, 17, 18, 29, 31	GRIN		--
INKI	Indigofera kirilowii	TN	Fabaceae	Fabales	Magnoliopsida	Magnoliophyta	Shrub	Perennial	Introduced to U.S.	2	GRIN		--
INTI	Indigofera tinctoria	AL, FL, NC, PR, SC, TN, VI	Fabaceae	Fabales	Magnoliopsida	Magnoliophyta	Subshrub	Perennial	Introduced to U.S.	2, 5, 10, 11, 12, 15, 16, 17, 18, 29	GRIN		--
INTR2	Indigofera trifoliata	MD	Fabaceae	Fabales	Magnoliopsida	Magnoliophyta	Subshrub, Forb/herb	Perennial	Introduced to U.S.	2, 16, 17, 18, 29	GRIN		--
INBR	Inula britannica	DC, NY	Asteraceae	Asterales	Magnoliopsida	Magnoliophyta	Forb/herb	Perennial	Introduced to U.S.	1, 2, 8	GRIN		--
INHE	Inula helenium	CA, CT, DE, IA, IL, IN, KY, MA, MD, ME, MI, MN, MO, NC, NH, NJ, NY, OH, OR, PA, RI, TN, UT, VA, VT, WA, WI, WV	Asteraceae	Asterales	Magnoliopsida	Magnoliophyta	Forb/herb	Perennial	Introduced to U.S.	1, 8	GRIN		--
INSA	Inula salicina	MA, NY, WI	Asteraceae	Asterales	Magnoliopsida	Magnoliophyta	Forb/herb	Perennial	Introduced to U.S.	1, 6	GRIN	record not precise	--
IPAM	Ipomoea amnicola	MO, TX	Convolvulaceae	Solanales	Magnoliopsida	Magnoliophyta	Vine, Forb/herb	Perennial	Introduced to U.S.	27	GRIN		--
IPBA2	Ipomoea batatas	FL, HI, KS, LA, MS, NC, NY, PA, PR, SC, TX, UT, VA, VI	Convolvulaceae	Solanales	Magnoliopsida	Magnoliophyta	Vine, Forb/herb	Annual, Perennial	Introduced to U.S.	cultivation	GRIN		--
IPCA	Ipomoea cairica	AL, AR, CA, FL, HI, LA, MO, MS, TX	Convolvulaceae	Solanales	Magnoliopsida	Magnoliophyta	Vine, Forb/herb	Perennial	Introduced to U.S.	unknown	Flora of China	pantropic, native range obscure	--
IPCA5	Ipomoea carnea	FL, PR, SC, TX, VI	Convolvulaceae	Solanales	Magnoliopsida	Magnoliophyta	Shrub, Vine	Perennial	Introduced to U.S.	23, 25, 26, 27	GRIN		--
IPCAF	Ipomoea carnea ssp. fistulosa	FL, PR, SC, TX, VI	Convolvulaceae	Solanales	Magnoliopsida	Magnoliophyta	Shrub, Vine	Perennial	Introduced to U.S.	23, 25, 26, 27	GRIN		--
IPCO3	Ipomoea coccinea	AL, AR, CT, DC, DE, FL, GA, IA, IL, IN, KS, KY, LA, MA, MD, MI, MO, MS, NC, NJ, NY, OH, OK, PA, RI, SC, TN, TX, VA, WV	Convolvulaceae	Solanales	Magnoliopsida	Magnoliophyta	Vine, Forb/herb	Annual	Introduced to U.S.	native	WEAKLEY, FO ECUADOR	native to US Southeast, accordding to GRIN; check Weakley WEAKLY SAYS APPARENTLY NATIVE TO STHN US, FLORA OF ECUADOR AGREES, ALSO INCLUDING MOST OF SOUTH AMERICA IN NATIVE RANGE	--
IPCO9	Ipomoea cordifolia	AL	Convolvulaceae	Solanales	Magnoliopsida	Magnoliophyta	Forb/herb	Perennial	Introduced to U.S.	12	GRIN		--
IPIN	Ipomoea indica	AL, CA, FL, GA, HI, LA, MS, PR, TX, VI	Convolvulaceae	Solanales	Magnoliopsida	Magnoliophyta	Vine, Forb/herb	Annual, Perennial	Introduced to U.S.	23, 25, 27, 33	Flora of China, FO ECUADOR	CHILE COLUMBIA GALAPAGOS, NATIVE AND CULTIVATED ECUADOR, NICARAGUA	--
IPQU	Ipomoea quamoclit	AL, CA, DC, FL, GA, IL, KS, LA, MD, MO, MS, NC, NY, OK, PA, PR, SC, TN, TX, VA, VI	Convolvulaceae	Solanales	Magnoliopsida	Magnoliophyta	Vine, Forb/herb	Annual	Introduced to U.S.	23, 24, 25, 26	FO PERU, FO BRAZIL, FO SURINAME	SURINAME, BRAZIL, CULTIVATED IN PERU, BUT FO SURINAME AND FO ECUADOR (BOOK) SUGGEST PANTROPICAL. FO ECUADOR (MOBOT) SAYS NATIVE AND CULTIVATED IN ECUADOR, FO NICARAGUA SUGGESTS PROBABLY NATIVE TO MEXICO	--
IPSE3	Ipomoea setosa	FL, MS, TX	Convolvulaceae	Solanales	Magnoliopsida	Magnoliophyta	Vine, Forb/herb	Perennial	Introduced to U.S.	23, 25, 26, 27	GRIN		--
IPTR3	Ipomoea tricolor	AZ, FL, MA, PA, PR, TX, VI	Convolvulaceae	Solanales	Magnoliopsida	Magnoliophyta	Vine, Forb/herb	Annual	Probably Introduced to U.S.	23	Flora of Ecuador	MEXICO AND CENTRAL AMERICA, CULTIVATED AND ESCAPED ELSEWHERE IN STH AM	--
IPTU3	Ipomoea turbinata	AR, FL, GA, LA, MS, NC, SC, TX	Convolvulaceae	Solanales	Magnoliopsida	Magnoliophyta	Vine, Forb/herb	Annual	Probably Introduced to U.S.	23	GRIN	probable origin Mexico	--
IPWR	Ipomoea wrightii	AL, AR, FL, GA, LA, MS, OK, PR, TN, TX, VA, VI	Convolvulaceae	Solanales	Magnoliopsida	Magnoliophyta	Vine, Forb/herb	Annual, Perennial	Introduced to U.S.	23	GRIN	tropical S Am unclear	--
IRFU2	Iris ×fulvala	KY	Iridaceae	Liliales	Liliopsida	Magnoliophyta	Forb/herb	Perennial	Introduced to U.S.	native	PLANTS	hybrid between fulva and brevicaulis, both native	--
IRAP	Iris aphylla	MO	Iridaceae	Liliales	Liliopsida	Magnoliophyta	Forb/herb	Perennial	Introduced to U.S.	1	GRIN		--
IREN	Iris ensata	CT, MD, NC, PA, VT	Iridaceae	Liliales	Liliopsida	Magnoliophyta	Forb/herb	Perennial	Introduced to U.S.	2, 8	GRIN		--
IRFL2	Iris flavescens	IL, KY, PA	Iridaceae	Liliales	Liliopsida	Magnoliophyta	Forb/herb	Perennial	Introduced to U.S.	1	GRIN		--
IRGE	Iris germanica	CA, CT, FL, GA, IA, IL, IN, KS, KY, LA, MA, MD, ME, MI, MN, MO, MS, NC, NJ, NY, OH, OR, PA, SC, TN, UT, VA, WA, WI	Iridaceae	Liliales	Liliopsida	Magnoliophyta	Forb/herb	Perennial	Introduced to U.S.	cultivation	GRIN	widely cultivated	--
IRLA4	Iris laevigata	CT	Iridaceae	Liliales	Liliopsida	Magnoliophyta	Forb/herb	Perennial	Introduced to U.S.	1, 2	GRIN		--
IROR	Iris orientalis	CA, CT, MO	Iridaceae	Liliales	Liliopsida	Magnoliophyta	Forb/herb	Perennial	Introduced to U.S.	6	GRIN		--
IRPA2	Iris pallida	AR, KY, LA, MO, TX	Iridaceae	Liliales	Liliopsida	Magnoliophyta	Forb/herb	Perennial	Introduced to U.S.	1	GRIN		--
IRPU2	Iris pumila	IL, ME, MI, MO, WI	Iridaceae	Liliales	Liliopsida	Magnoliophyta	Forb/herb	Perennial	Introduced to U.S.	1	GRIN		--
IRSA2	Iris sanguinea	NC	Iridaceae	Liliales	Liliopsida	Magnoliophyta	Forb/herb	Perennial	Introduced to U.S.	2	GRIN		--
IRSI	Iris sibirica	CA, CT, MA, ME, NH, NY, PA, VT, WA	Iridaceae	Liliales	Liliopsida	Magnoliophyta	Forb/herb	Perennial	Introduced to U.S.	1	GRIN		--
IRSP80	Iris spuria	CA, CT	Iridaceae	Liliales	Liliopsida	Magnoliophyta	Forb/herb	Perennial	Introduced to U.S.	1, 6, 8	GRIN		--
IRSPO	Iris spuria ssp. ochroleuca	CA, CT	Iridaceae	Liliales	Liliopsida	Magnoliophyta	Forb/herb	Perennial	Introduced to U.S.	1, 6, 8	GRIN	record is spp-level	--
IRTE4	Iris tectorum	NH	Iridaceae	Liliales	Liliopsida	Magnoliophyta	Forb/herb	Perennial	Introduced to U.S.	2	GRIN		--
IRVA	Iris variegata	MA	Iridaceae	Liliales	Liliopsida	Magnoliophyta	Forb/herb	Perennial	Introduced to U.S.	1	GRIN		--
IRXI	Iris xiphium	LA, TN	Iridaceae	Liliales	Liliopsida	Magnoliophyta	Forb/herb	Perennial	Introduced to U.S.	6	GRIN		--
ISIN3	Ischaemum indicum	HI, MD	Poaceae	Cyperales	Liliopsida	Magnoliophyta	Graminoid	Annual, Perennial	Introduced to U.S.	2, 16, 17, 18	GRIN		--
ISRU	Ischaemum rugosum	MD	Poaceae	Cyperales	Liliopsida	Magnoliophyta	Graminoid	Annual, Perennial	Introduced to U.S.	2, 16, 17, 18, 29	GRIN		--
ISHY2	Isolepis hystrix	VA	Cyperaceae	Cyperales	Liliopsida	Magnoliophyta	Graminoid	Annual	Introduced to U.S.	11, 12, 13, 28	Flora Capiensis		--
ISSE2	Isolepis setacea	CA, NJ, OR, PA, WA	Cyperaceae	Cyperales	Liliopsida	Magnoliophyta	Graminoid	Perennial	Introduced to U.S.	1, 6, 8, 12	Flora of Pakistan		--
IXST	Ixeris stolonifera	DE, NJ, NY, PA	Asteraceae	Asterales	Magnoliopsida	Magnoliophyta	Forb/herb	Perennial	Introduced to U.S.	2	FNA	Japan	--
JAIN2	Jaborosa integrifolia	AL, LA	Solanaceae	Solanales	Magnoliopsida	Magnoliophyta	Forb/herb	Perennial	Introduced to U.S.	26, 33	GRIN		--
JAMO	Jasione montana	CT, MA, MD, NC, NJ, NY, OR, PA, RI, WA	Campanulaceae	Campanulales	Magnoliopsida	Magnoliophyta	Forb/herb	Perennial	Introduced to U.S.	1, 6	Flora Europea	not in other eFloras… 8?	--
JAME	Jasminum mesnyi	AL, FL, GA, LA, TX	Oleaceae	Scrophulariales	Magnoliopsida	Magnoliophyta	Vine	Perennial	Introduced to U.S.	2	GRIN		--
JANU	Jasminum nudiflorum	GA, MD, NJ	Oleaceae	Scrophulariales	Magnoliopsida	Magnoliophyta	Vine	Perennial	Introduced to U.S.	2	GRIN		--
JAOF	Jasminum officinale	DC, FL, PR, VI	Oleaceae	Scrophulariales	Magnoliopsida	Magnoliophyta	Vine, Shrub	Perennial	Introduced to U.S.	2, 8	GRIN		--
JOHE	Jovibarba heuffelii	WI	Crassulaceae	Rosales	Magnoliopsida	Magnoliophyta	Forb/herb	Perennial	Introduced to U.S.	6	GRIN		--
JUIN3	Juglans ×intermedia	VA	Juglandaceae	Juglandales	Magnoliopsida	Magnoliophyta	Tree	Perennial	Introduced to U.S.	hybrid	PLANTS	regia (Europe) and nigra (native) hybrid	--
JUQU	Juglans ×quadrangulata	MA	Juglandaceae	Juglandales	Magnoliopsida	Magnoliophyta	Tree	Perennial	Introduced to U.S.	hybrid	PLANTS	regia (Europe) and cinera (native) hybrid	--
JUAI2	Juglans ailantifolia	MA, ME, RI	Juglandaceae	Juglandales	Magnoliopsida	Magnoliophyta	Tree	Perennial	Introduced to U.S.	2	GRIN		--
JURE80	Juglans regia	CA, ID, MI, NY, WA	Juglandaceae	Juglandales	Magnoliopsida	Magnoliophyta	Tree	Perennial	Introduced to U.S.	6, 8	GRIN		--
JUCA5	Juncus capitatus	AL, CA, LA, OK, TX	Juncaceae	Juncales	Liliopsida	Magnoliophyta	Graminoid	Annual	Introduced to U.S.	1, 6, 8	FNA		--
JUCO	Juncus compressus	CO, IL, IN, MD, ME, MI, MN, MT, ND, NE, NY, OH, PA, UT, VT, WI, WY	Juncaceae	Juncales	Liliopsida	Magnoliophyta	Graminoid	Perennial	Introduced to U.S.	1, 6, 8	GRIN		--
JUIN	Juncus inflexus	MA, MI, NJ, NY, PA, VA	Juncaceae	Juncales	Liliopsida	Magnoliophyta	Graminoid	Perennial	Introduced to U.S.	1, 5, 6, 8	GRIN	plus S. Africa? Seems odd	--
JUMA5	Juncus maritimus	NY	Juncaceae	Juncales	Liliopsida	Magnoliophyta	Graminoid	Perennial	Introduced to U.S.	1, 5, 6, 8	GRIN		--
JUSU7	Juncus subnodulosus	MA	Juncaceae	Juncales	Liliopsida	Magnoliophyta	Graminoid	Perennial	Introduced to U.S.	1, 6	FNA, Flora Europea		--
KASE	Kalopanax septemlobus	CT, MD	Araliaceae	Apiales	Magnoliopsida	Magnoliophyta	Tree	Perennial	Introduced to U.S.	2	GRIN		--
KIEL	Kickxia elatine	AL, AR, CA, CT, DC, DE, GA, IL, IN, KS, KY, LA, MA, MD, MI, MO, NC, NJ, NY, OH, OK, OR, PA, RI, SC, TN, TX, VA, WA, WI, WV	Scrophulariaceae	Scrophulariales	Magnoliopsida	Magnoliophyta	Forb/herb	Annual	Introduced to U.S.	1, 5, 6, 7, 8	GRIN		--
KISP	Kickxia spuria	AL, CA, FL, KY, MO, MT, NC, NJ, NY, OH, OR, PA, RI, TN, WI	Scrophulariaceae	Scrophulariales	Magnoliopsida	Magnoliophyta	Forb/herb	Annual	Introduced to U.S.	1, 6	Flora Europea	not in other eFloras… 8?	--
KNAR	Knautia arvensis	CO, CT, ID, IL, MA, MD, ME, MI, MN, MT, ND, NH, NJ, NY, OR, PA, SD, UT, VT, WI, WV, WY	Dipsacaceae	Dipsacales	Magnoliopsida	Magnoliophyta	Forb/herb	Annual, Perennial	Introduced to U.S.	1, 8	GRIN		--
KOEL	Koelreuteria elegans	FL, LA, MS, TX	Sapindaceae	Sapindales	Magnoliopsida	Magnoliophyta	Tree	Perennial	Introduced to U.S.	2, 19	GRIN		--
KOELF	Koelreuteria elegans ssp. formosana	FL, LA, MS, TX	Sapindaceae	Sapindales	Magnoliopsida	Magnoliophyta	Tree	Perennial	Introduced to U.S.	2	GRIN		--
KOAM80	Kolkwitzia amabilis	KY, MA, MI, PA, UT, VT	Caprifoliaceae	Dipsacales	Magnoliopsida	Magnoliophyta	Shrub	Perennial	Introduced to U.S.	2	GRIN		--
LAPU6	Lablab purpureus	DC, FL, GA, HI, MA, MD, NJ, NY, OH, PA, PR, VA, VI, WV	Fabaceae	Fabales	Magnoliopsida	Magnoliophyta	Vine, Forb/herb	Perennial	Introduced to U.S.	10, 11, 12, 13, 15, 28	GRIN		--
LAWA7	Laburnum ×watereri	ME	Fabaceae	Fabales	Magnoliopsida	Magnoliophyta	Shrub, Tree	Perennial	Introduced to U.S.	1	GRIN	hybrid between anagyroides and alpinum, both European	--
LAAN2	Laburnum anagyroides	CA, MA, UT, WA	Fabaceae	Fabales	Magnoliopsida	Magnoliophyta	Tree	Perennial	Introduced to U.S.	1	GRIN		--
LASA	Lactuca saligna	AL, AR, AZ, CA, DC, DE, GA, IA, IL, IN, KS, KY, LA, MD, MI, MO, NC, NE, NJ, NM, NV, NY, OH, OK, OR, PA, SC, TN, TX, VA, WA, WI, WV	Asteraceae	Asterales	Magnoliopsida	Magnoliophyta	Forb/herb	Annual, Biennial	Introduced to U.S.	1, 6	GRIN		--
LASA3	Lactuca sativa	AL, CA, DC, DE, ID, IL, IN, MA, ME, MI, MO, ND, NJ, NM, NY, OH, OK, OR, PA, PR, VI, WA, WV	Asteraceae	Asterales	Magnoliopsida	Magnoliophyta	Forb/herb	Annual, Biennial, Perennial	Introduced to U.S.	cultivation	GRIN	only in cultivation	--
LAVI8	Lactuca virosa	AL, CA, DC	Asteraceae	Asterales	Magnoliopsida	Magnoliophyta	Forb/herb	Annual, Biennial	Introduced to U.S.	1, 6	GRIN		--
LASI	Lagenaria siceraria	AL, AR, AZ, FL, GA, IL, KY, LA, MA, MO, MS, NC, NY, PA, PR, SC, TX, VA, VI	Cucurbitaceae	Violales	Magnoliopsida	Magnoliophyta	Vine, Forb/herb	Annual	Introduced to U.S.	12	GRIN		--
LAOV	Lagurus ovatus	CA, CT, FL, NC, NJ, OR	Poaceae	Cyperales	Liliopsida	Magnoliophyta	Graminoid	Annual	Introduced to U.S.	5, 6	GRIN		--
LAGA2	Lamiastrum galeobdolon	CA, MA, NY, PA, VA	Lamiaceae	Lamiales	Magnoliopsida	Magnoliophyta	Forb/herb	Perennial	Introduced to U.S.	1	GRIN		--
LAAL	Lamium album	AK, MA, ME, MI, MN, MS, NJ, NY, OH, PA, RI, VA	Lamiaceae	Lamiales	Magnoliopsida	Magnoliophyta	Forb/herb	Perennial	Introduced to U.S.	1, 2, 8	GRIN		--
LAPUI	Lamium purpureum var. incisum	CT, KY, LA, MA, ME, NC, NH, NJ, NY, OK, OR, TX, VA, VT, WA	Lamiaceae	Lamiales	Magnoliopsida	Magnoliophyta	Forb/herb	Annual	Introduced to U.S.	1, 5, 6	GRIN	record is spp-level	--
LAPUP	Lamium purpureum var. purpureum	AK, AL, AR, CA, CO, CT, DC, DE, GA, IA, ID, IL, IN, KS, KY, LA, MA, MD, ME, MI, MO, MS, MT, NC, NE, NH, NJ, NY, OH, OK, OR, PA, RI, SC, TN, TX, UT, VA, VT, WA, WI, WV	Lamiaceae	Lamiales	Magnoliopsida	Magnoliophyta	Forb/herb	Annual	Introduced to U.S.	1, 5, 6	GRIN	record is spp-level	--
LASP8	Lamprocapnos spectabilis	CT, IN, KY, ME, NY, PA, WI	Fumariaceae	Papaverales	Magnoliopsida	Magnoliophyta	Forb/herb	Perennial	Introduced to U.S.	2	GRIN		--
LAMA9	Lappula marginata	CO, OR, PA	Boraginaceae	Lamiales	Magnoliopsida	Magnoliophyta	Forb/herb	Annual	Introduced to U.S.	6, 8	Flora of China		--
LASQ	Lappula squarrosa	AK, AR, AZ, CA, CO, CT, DC, IA, ID, IL, IN, KS, KY, MA, MD, ME, MI, MN, MO, MT, ND, NE, NH, NJ, NM, NV, NY, OH, OR, PA, RI, SD, TN, TX, UT, VA, VT, WA, WI, WV, WY	Boraginaceae	Lamiales	Magnoliopsida	Magnoliophyta	Forb/herb	Annual, Biennial	Introduced to U.S.	1, 2, 8	GRIN		--
LADE2	Larix decidua	CT, IL, MA, MD, ME, MI, MN, NC, NH, NJ, NY, PA, RI, VA, VT	Pinaceae	Pinales	Pinopsida	Coniferophyta	Tree	Perennial	Introduced to U.S.	1	GRIN		--
LAKA2	Larix kaempferi	PA	Pinaceae	Pinales	Pinopsida	Coniferophyta	Tree	Perennial	Introduced to U.S.	2	GRIN		--
LAAP2	Lathyrus aphaca	AL, AR, CA, KY, LA, MA, MD, MS, NE, OR, PA, TN, TX, WA	Fabaceae	Fabales	Magnoliopsida	Magnoliophyta	Vine, Forb/herb	Annual	Introduced to U.S.	1, 5, 6, 8	GRIN		--
LAHI2	Lathyrus hirsutus	AL, AR, CA, FL, GA, IL, KY, LA, MD, MI, MO, MS, NC, NM, OK, OR, SC, TN, TX, VA	Fabaceae	Fabales	Magnoliopsida	Magnoliophyta	Vine, Forb/herb	Annual	Introduced to U.S.	1, 5, 6, 8	GRIN		--
LAIN14	Lathyrus inconspicuus	MD	Fabaceae	Fabales	Magnoliopsida	Magnoliophyta	Forb/herb	Annual	Introduced to U.S.	6, 8	GRIN		--
LAOD	Lathyrus odoratus	CA, CT, IL, KY, ME, MI, NC, NY, OH, SC, TN, UT, VA, WV	Fabaceae	Fabales	Magnoliopsida	Magnoliophyta	Vine, Forb/herb	Annual	Introduced to U.S.	6	GRIN		--
LAPR	Lathyrus pratensis	AK, CT, IL, MA, ME, MI, NH, NJ, NY, OH, VA, VT, WA, WI	Fabaceae	Fabales	Magnoliopsida	Magnoliophyta	Vine, Forb/herb	Perennial	Introduced to U.S.	1, 2, 6, 8	GRIN	also N Ethiopia	--
LASA2	Lathyrus sativus	CA, MA, MD, OR, WI	Fabaceae	Fabales	Magnoliopsida	Magnoliophyta	Vine, Forb/herb	Annual	Introduced to U.S.	cultivation	GRIN	widely cultivated	--
LASY	Lathyrus sylvestris	AR, CO, CT, GA, ID, KY, MA, MI, MN, MS, MT, NC, NH, NY, OR, SC, UT, VA, VT, WA, WI, WV, WY	Fabaceae	Fabales	Magnoliopsida	Magnoliophyta	Vine, Forb/herb	Perennial	Introduced to U.S.	1, 6	GRIN		--
LATU	Lathyrus tuberosus	CT, IA, IL, KY, MA, ME, MI, MN, MO, MT, NE, NJ, NY, OH, PA, TN, VT, WA, WI, WV	Fabaceae	Fabales	Magnoliopsida	Magnoliophyta	Vine, Forb/herb	Perennial	Introduced to U.S.	1, 8	GRIN		--
LAAN81	Lavandula angustifolia	NY, VT	Lamiaceae	Lamiales	Magnoliopsida	Magnoliophyta	Shrub	Perennial	Introduced to U.S.	6	GRIN		--
LATH	Lavatera thuringiaca	MN, ND, WY	Malvaceae	Malvales	Magnoliopsida	Magnoliophyta	Forb/herb	Annual	Introduced to U.S.	1	Flora Europea		--
LATR3	Lavatera trimestris	CA, CT, MO, TX, VT	Malvaceae	Malvales	Magnoliopsida	Magnoliophyta	Forb/herb	Annual	Introduced to U.S.	5, 6	GRIN		--
LESP2	Legousia speculum-veneris	CA, PA	Campanulaceae	Campanulales	Magnoliopsida	Magnoliophyta	Forb/herb	Annual, Perennial	Introduced to U.S.	1, 6	GRIN		--
LECU2	Lens culinaris	CA, CT, ID, IN, LA, MA, MD, ME, NJ, NY, PA, WA	Fabaceae	Fabales	Magnoliopsida	Magnoliophyta	Forb/herb	Annual	Introduced to U.S.	6, 8	GRIN		--
LENE	Leonotis nepetifolia	AL, AR, FL, GA, HI, LA, MS, NC, PR, SC, TN, TX, VI	Lamiaceae	Lamiales	Magnoliopsida	Magnoliophyta	Forb/herb	Annual	Probably Introduced to U.S.	10, 12	GRIN	rough guess	--
LEAU2	Leontodon autumnalis	AK, CA, CT, DC, DE, HI, IA, ID, IL, MA, MD, ME, MI, MN, MT, NH, NJ, NY, OH, OR, PA, RI, VA, VT, WA, WI, WV	Asteraceae	Asterales	Magnoliopsida	Magnoliophyta	Forb/herb	Perennial	Introduced to U.S.	1, 6, 8	FNA, Flora Europea	8 is a guess	--
LEAUA	Leontodon autumnalis ssp. autumnalis	AK, CA, CT, DC, DE, HI, IA, ID, IL, MA, MD, ME, MI, MN, MT, NH, NJ, NY, OH, OR, PA, RI, VA, VT, WA, WI, WV	Asteraceae	Asterales	Magnoliopsida	Magnoliophyta	Forb/herb	Perennial	Introduced to U.S.	1, 6, 8	FNA, Flora Europea	8 is a guess	--
LEAUP2	Leontodon autumnalis ssp. pratensis	CT, DE, MA, MD, ME, MN, NH, NY, OH, PA	Asteraceae	Asterales	Magnoliopsida	Magnoliophyta	Forb/herb	Perennial	Introduced to U.S.	1	Flora Europea		--
LEHI	Leontodon hispidus	AL, CT, KS, MD, NY, OH, PA, RI, TX	Asteraceae	Asterales	Magnoliopsida	Magnoliophyta	Forb/herb	Perennial	Introduced to U.S.	1	GRIN		--
LEHID	Leontodon hispidus ssp. danubialis	CT, NY, OH, RI	Asteraceae	Asterales	Magnoliopsida	Magnoliophyta	Forb/herb	Perennial	Introduced to U.S.	1	GRIN		--
LEHIH	Leontodon hispidus ssp. hispidus	AL, KS, MD, NY, PA, RI, TX	Asteraceae	Asterales	Magnoliopsida	Magnoliophyta	Forb/herb	Perennial	Introduced to U.S.	1, 8	GRIN	record is spp-level	--
LETA	Leontodon taraxacoides	AL, AZ, CA, CT, DC, IL, IN, MA, MD, MI, NC, NJ, NM, NV, NY, OH, OR, PA, RI, TN, TX, VA, VT, WA, WI	Asteraceae	Asterales	Magnoliopsida	Magnoliophyta	Forb/herb	Annual, Biennial, Perennial	Introduced to U.S.	1, 6	Flora Europea		--
LETAT	Leontodon taraxacoides ssp. taraxacoides	AL, AZ, CA, CT, DC, IL, IN, MA, MD, MI, NC, NJ, NM, NV, NY, OH, OR, PA, RI, TN, TX, VA, VT, WA, WI	Asteraceae	Asterales	Magnoliopsida	Magnoliophyta	Forb/herb	Biennial, Perennial	Introduced to U.S.	1, 6	Flora Europea		--
LECAC7	Leonurus cardiaca ssp. cardiaca	AL, AR, AZ, CO, CT, DC, DE, GA, IA, ID, IL, IN, KS, KY, LA, MA, MD, ME, MI, MN, MO, MS, MT, NC, ND, NE, NH, NJ, NM, NV, NY, OH, OK, OR, PA, RI, SC, SD, TN, TX, UT, VA, VT, WA, WI, WV, WY	Lamiaceae	Lamiales	Magnoliopsida	Magnoliophyta	Forb/herb	Perennial	Introduced to U.S.	1	GRIN	record is spp-level	--
LESI	Leonurus sibiricus	AR, DE, FL, HI, IA, IL, KY, LA, MN, MO, MS, NE, OH, OK, PA, PR, TX, VA, VI, WV	Lamiaceae	Lamiales	Magnoliopsida	Magnoliophyta	Forb/herb	Annual, Biennial, Perennial	Introduced to U.S.	2, 8	GRIN		--
LEHI5	Lepidium ?hirtum	ME	Brassicaceae	Capparales	Magnoliopsida	Magnoliophyta	Forb/herb	Perennial	Introduced to U.S.	6	GRIN		--
LEAF	Lepidium africanum	HI, SC	Brassicaceae	Capparales	Magnoliopsida	Magnoliophyta	Forb/herb	Annual, Perennial	Introduced to U.S.	10, 11, 12, 13, 28	Flora Tropical East Africa		--
LEBO2	Lepidium bonariense	GA, HI, SC	Brassicaceae	Capparales	Magnoliopsida	Magnoliophyta	Forb/herb	Annual, Biennial	Introduced to U.S.	26, 33	GRIN		--
LEGR5	Lepidium graminifolium	MD, MI, NJ, OR, PA	Brassicaceae	Capparales	Magnoliopsida	Magnoliophyta	Forb/herb	Annual	Introduced to U.S.	1, 6	GRIN		--
LEHE2	Lepidium heterophyllum	CA, MA, NJ, NY, OR, PA, WA	Brassicaceae	Capparales	Magnoliopsida	Magnoliophyta	Forb/herb	Annual	Introduced to U.S.	1	GRIN		--
LEHY2	Lepidium hyssopifolium	HI, MD	Brassicaceae	Capparales	Magnoliopsida	Magnoliophyta	Forb/herb	Perennial	Introduced to U.S.	29	New South Wales Flora		--
LEPE2	Lepidium perfoliatum	AK, AR, AZ, CA, CO, CT, GA, IA, ID, IL, KS, KY, MA, MD, ME, MI, MN, MO, MS, MT, NC, ND, NE, NM, NV, OH, OK, OR, PA, RI, SC, SD, TN, TX, UT, VA, WA, WI, WV, WY	Brassicaceae	Capparales	Magnoliopsida	Magnoliophyta	Forb/herb	Annual, Biennial	Introduced to U.S.	1, 8	GRIN		--
LERU	Lepidium ruderale	AL, CA, CT, DE, FL, IL, KY, LA, MA, MD, ME, MI, NC, NH, NJ, NY, OH, OR, PA, RI, TN, TX, VA, WA, WI, WV	Brassicaceae	Capparales	Magnoliopsida	Magnoliophyta	Forb/herb	Annual, Biennial	Introduced to U.S.	1, 8	GRIN		--
LESA2	Lepidium sativum	CA, CO, CT, DE, IL, IN, MA, ME, MI, MN, MT, ND, NE, NH, NJ, NY, OH, OR, PA, RI, UT, VA, VT, WA, WY	Brassicaceae	Capparales	Magnoliopsida	Magnoliophyta	Forb/herb	Annual	Introduced to U.S.	7, 8	GRIN	also Ethiopia	--
LESC3	Lepidium schinzii	SC	Brassicaceae	Capparales	Magnoliopsida	Magnoliophyta	Forb/herb	Annual	Introduced to U.S.	11, 12	TROPICOS	limited specimen info; could be more widespread	--
LEDE22	Leptochloa decipiens	MS, SC	Poaceae	Cyperales	Liliopsida	Magnoliophyta	Graminoid	Perennial	Introduced to U.S.	29	GRIN		--
LEDEP2	Leptochloa decipiens ssp. peacockii	MS, SC	Poaceae	Cyperales	Liliopsida	Magnoliophyta	Graminoid	Perennial	Introduced to U.S.	29	GRIN		--
LEDI28	Leptochloa digitata	SC	Poaceae	Cyperales	Liliopsida	Magnoliophyta	Graminoid	Perennial	Introduced to U.S.	29, 31	AustraliaVirtualHerbarium		--
LEDI29	Leptochloa divaricatissima	SC	Poaceae	Cyperales	Liliopsida	Magnoliophyta	Graminoid	Perennial	Introduced to U.S.	29	AustraliaVirtualHerbarium		--
LEDU	Leptochloa dubia	AZ, CA, CO, FL, KS, MD, MO, MS, NC, NM, OK, SC, TX	Poaceae	Cyperales	Liliopsida	Magnoliophyta	Graminoid	Perennial	Introduced to U.S.	native	GRIN, FL Atlas	native to S Florida	--
LECY80	Lespedeza cyrtobotrya	CT, MA, VA	Fabaceae	Fabales	Magnoliopsida	Magnoliophyta	Subshrub	Perennial	Introduced to U.S.	2	GRIN		--
LEDA3	Lespedeza daurica	DE, IA, IL	Fabaceae	Fabales	Magnoliopsida	Magnoliophyta	Forb/herb	Perennial	Introduced to U.S.	2	GRIN		--
LEFO3	Lespedeza formosa	OH	Fabaceae	Fabales	Magnoliopsida	Magnoliophyta	Shrub	Perennial	Introduced to U.S.	2	GRIN		--
LEVI80	Lespedeza virgata	FL, NC	Fabaceae	Fabales	Magnoliopsida	Magnoliophyta	Forb/herb	Perennial	Introduced to U.S.	2	GRIN		--
LESE6	Leucanthemella serotina	CT, MI, MN, NY, WI	Asteraceae	Asterales	Magnoliopsida	Magnoliophyta	Forb/herb	Perennial	Introduced to U.S.	1	GRIN		--
LESU49	Leucanthemum ×superbum	MI	Asteraceae	Asterales	Magnoliopsida	Magnoliophyta	Forb/herb	Perennial	Introduced to U.S.	cultivation	GRIN	only in cultivation	--
LELA10	Leucanthemum lacustre	NC, SC, VA, WY	Asteraceae	Asterales	Magnoliopsida	Magnoliophyta	Forb/herb	Perennial	Introduced to U.S.	6	GRIN		--
LEMA8	Leucanthemum maximum	CA, CO, LA, NY, OH, OR, PR, WA	Asteraceae	Asterales	Magnoliopsida	Magnoliophyta	Forb/herb	Annual	Introduced to U.S.	1	GRIN		--
LEAE	Leucojum aestivum	AL, AR, CA, CT, DE, IL, IN, KY, LA, MA, MD, ME, MO, MS, NC, NY, OH, OR, PA, SC, TN, VA	Liliaceae	Liliales	Liliopsida	Magnoliophyta	Forb/herb	Perennial	Introduced to U.S.	1, 6	GRIN		--
LEAEA	Leucojum aestivum ssp. aestivum	AL, AR, CA, CT, DE, IL, IN, KY, LA, MA, MD, ME, MO, MS, NC, NY, OH, OR, PA, SC, TN, VA	Liliaceae	Liliales	Liliopsida	Magnoliophyta	Forb/herb	Perennial	Introduced to U.S.	1, 6	GRIN	record is spp-level	--
LEAEP	Leucojum aestivum ssp. pulchellum	MO	Liliaceae	Liliales	Liliopsida	Magnoliophyta	Forb/herb	Perennial	Introduced to U.S.	1, 6	GRIN	record is spp-level	--
LEOF	Levisticum officinale	CO, CT, MA, ME, MI, MN, MO, NJ, NM, NY, OH, PA, VT, WI	Apiaceae	Apiales	Magnoliopsida	Magnoliophyta	Forb/herb	Perennial	Introduced to U.S.	8	GRIN		--
LEAR11	Leymus arenarius	CT, IL, IN, MI, NY, WI	Poaceae	Cyperales	Liliopsida	Magnoliophyta	Graminoid	Perennial	Introduced to U.S.	1	GRIN		--
LERA5	Leymus racemosus	AZ, ID, MI, MN, NE, OR, WA, WY	Poaceae	Cyperales	Liliopsida	Magnoliophyta	Graminoid	Perennial	Introduced to U.S.	1, 8	GRIN		--
LIDE8	Ligularia dentata	MD	Asteraceae	Asterales	Magnoliopsida	Magnoliophyta	Forb/herb	Perennial	Introduced to U.S.	2	GRIN		--
LITS2	Ligustrum tschonoskii	DC	Oleaceae	Scrophulariales	Magnoliopsida	Magnoliophyta	Shrub	Perennial	Introduced to U.S.	2	GRIN		--
LICA22	Lilium candidum	PA	Liliaceae	Liliales	Liliopsida	Magnoliophyta	Forb/herb	Perennial	Introduced to U.S.	6	GRIN		--
LIFO2	Lilium formosanum	FL, LA	Liliaceae	Liliales	Liliopsida	Magnoliophyta	Forb/herb	Perennial	Introduced to U.S.	2	GRIN		--
LILA8	Lilium lancifolium	AL, CT, IA, IL, IN, KY, LA, MA, MD, ME, MI, MN, MO, MT, NC, ND, NH, NJ, NY, OH, PA, RI, VA, VT, WI, WV	Liliaceae	Liliales	Liliopsida	Magnoliophyta	Forb/herb	Perennial	Introduced to U.S.	2	GRIN		--
LILO3	Lilium longiflorum	AL, FL, UT	Liliaceae	Liliales	Liliopsida	Magnoliophyta	Forb/herb	Perennial	Introduced to U.S.	2	GRIN		--
LIPH4	Lilium philippinense	FL, KY	Liliaceae	Liliales	Liliopsida	Magnoliophyta	Forb/herb	Perennial	Introduced to U.S.	2, 18	GRIN		--
LIRE6	Lilium regale	AL	Liliaceae	Liliales	Liliopsida	Magnoliophyta	Forb/herb	Perennial	Introduced to U.S.	2	GRIN		--
LISE3	Limnophila sessiliflora	FL, GA, TX	Scrophulariaceae	Scrophulariales	Magnoliopsida	Magnoliophyta	Forb/herb	Annual, Perennial	Introduced to U.S.	2, 16, 17, 18	GRIN		--
LILE8	Limonium leptostachyum	NY	Plumbaginaceae	Plumbaginales	Magnoliopsida	Magnoliophyta	Forb/herb	Perennial	Introduced to U.S.	8	FNA	**doubtful actually naturalized in ENA, viz. FNA	--
LIAE2	Linaria aeruginea	CT	Scrophulariaceae	Scrophulariales	Magnoliopsida	Magnoliophyta	Forb/herb	Annual, Perennial	Introduced to U.S.	6	Flora Europea		--
LIAN10	Linaria angustissima	MA	Scrophulariaceae	Scrophulariales	Magnoliopsida	Magnoliophyta	Forb/herb	Perennial	Introduced to U.S.	1	Flora Europea		--
LIBI3	Linaria bipartita	CA, CT	Scrophulariaceae	Scrophulariales	Magnoliopsida	Magnoliophyta	Forb/herb	Annual	Introduced to U.S.	6	GRIN		--
LIDA	Linaria dalmatica	AR, AZ, CA, CO, CT, IA, ID, IL, IN, KS, MA, ME, MI, MN, MT, ND, NE, NH, NJ, NM, NV, NY, OH, OK, OR, PA, RI, SD, UT, VT, WA, WI, WY	Scrophulariaceae	Scrophulariales	Magnoliopsida	Magnoliophyta	Forb/herb	Perennial	Introduced to U.S.	6	GRIN		--
LIDAD	Linaria dalmatica ssp. dalmatica	AR, AZ, CA, CO, CT, ID, IL, IN, KS, MA, ME, MI, MN, MT, ND, NE, NH, NJ, NM, NV, NY, OH, OK, OR, PA, RI, SD, UT, VT, WA, WI, WY	Scrophulariaceae	Scrophulariales	Magnoliopsida	Magnoliophyta	Forb/herb	Perennial	Introduced to U.S.	6	Flora Europea		--
LIDAM	Linaria dalmatica ssp. macedonica	IA, IN, MA, NH, OR, WA	Scrophulariaceae	Scrophulariales	Magnoliopsida	Magnoliophyta	Forb/herb	Perennial	Introduced to U.S.	6	GRIN	record is spp-level	--
LIGE	Linaria genistifolia	MA, MN, OH, OR, PA	Scrophulariaceae	Scrophulariales	Magnoliopsida	Magnoliophyta	Forb/herb	Perennial	Introduced to U.S.	1, 8	GRIN		--
LIIN3	Linaria incarnata	CT	Scrophulariaceae	Scrophulariales	Magnoliopsida	Magnoliophyta	Forb/herb	Annual	Introduced to U.S.	6	GRIN		--
LIMA3	Linaria maroccana	AZ, CA, CT, MA, ME, NH, NY, OR, VA, WV	Scrophulariaceae	Scrophulariales	Magnoliopsida	Magnoliophyta	Forb/herb	Annual	Introduced to U.S.	6	GRIN		--
LIRE3	Linaria repens	CT, MA, ME, NJ, PA	Scrophulariaceae	Scrophulariales	Magnoliopsida	Magnoliophyta	Forb/herb	Annual	Introduced to U.S.	1	Flora Europea		--
LIRE8	Linaria reticulata	CA, CT	Scrophulariaceae	Scrophulariales	Magnoliopsida	Magnoliophyta	Forb/herb	Annual, Perennial	Introduced to U.S.	6	GRIN		--
LISP5	Linaria spartea	CT, MI	Scrophulariaceae	Scrophulariales	Magnoliopsida	Magnoliophyta	Forb/herb	Annual	Introduced to U.S.	6	Flora Europea		--
LISU3	Linaria supina	CA, MA, NJ, OR, PA	Scrophulariaceae	Scrophulariales	Magnoliopsida	Magnoliophyta	Forb/herb	Annual	Introduced to U.S.	1	GRIN		--
LIAN5	Lindernia antipoda	HI, LA	Scrophulariaceae	Scrophulariales	Magnoliopsida	Magnoliophyta	Forb/herb	Annual, Perennial	Introduced to U.S.	2, 16, 17, 18	GRIN		--
LIPR5	Lindernia procumbens	HI, VA	Scrophulariaceae	Scrophulariales	Magnoliopsida	Magnoliophyta	Forb/herb	Annual	Introduced to U.S.	1, 2, 8, 16, 17, 18	GRIN		--
LIBI5	Linum bienne	CA, HI, OR, PA	Linaceae	Linales	Magnoliopsida	Magnoliophyta	Forb/herb	Annual, Biennial, Perennial	Introduced to U.S.	1, 5, 6	GRIN		--
LICA9	Linum catharticum	MA, ME, MI, NH, NY, PA, VT	Linaceae	Linales	Magnoliopsida	Magnoliophyta	Forb/herb	Annual	Introduced to U.S.	1, 6	GRIN		--
LIGR4	Linum grandiflorum	CA, CO, FL, KY, NE, NY, OH, TX, UT	Linaceae	Linales	Magnoliopsida	Magnoliophyta	Forb/herb	Annual	Introduced to U.S.	6	GRIN		--
LIPE2	Linum perenne	IA, IL, KS, ME, MI, MT, NE, NY, OH, OR, PA, VA, WI, WV	Linaceae	Linales	Magnoliopsida	Magnoliophyta	Subshrub, Forb/herb	Perennial	Introduced to U.S.	1	GRIN		--
LIUS	Linum usitatissimum	AL, AR, AZ, CA, CO, CT, DC, DE, FL, GA, IA, ID, IL, IN, KS, KY, LA, MA, MD, ME, MI, MN, MO, MS, MT, NC, ND, NE, NH, NJ, NM, NY, OH, OK, OR, PA, RI, SC, SD, TN, TX, VA, VT, WA, WI, WV, WY	Linaceae	Linales	Magnoliopsida	Magnoliophyta	Forb/herb	Annual	Introduced to U.S.	cultivation	GRIN	only in cultivation	--
LIRE12	Lipocarpha ?rehmanii	VA	Cyperaceae	Cyperales	Liliopsida	Magnoliophyta	Graminoid	Annual	Introduced to U.S.	exclude	PLANTS	unknown if this is in North America	--
LIMU6	Liriope muscari	GA, LA, MD, MS, SC	Liliaceae	Liliales	Liliopsida	Magnoliophyta	Forb/herb	Perennial	Introduced to U.S.	2	GRIN		--
LIOF	Lithospermum officinale	CT, IL, IN, MA, ME, MI, MN, NH, NJ, NY, OH, PA, RI, TN, VT, WI	Boraginaceae	Lamiales	Magnoliopsida	Magnoliophyta	Forb/herb	Perennial	Introduced to U.S.	1, 6, 8	GRIN		--
LOER	Lobelia erinus	CA, HI, MI, OR, PA, UT	Campanulaceae	Campanulales	Magnoliopsida	Magnoliophyta	Forb/herb	Annual, Perennial	Introduced to U.S.	11, 12, 13, 28	GRIN		--
LOMA	Lobularia maritima	AZ, CA, CO, CT, DC, FL, HI, IA, ID, IL, IN, KS, LA, MA, MD, ME, MI, MN, MO, MS, MT, NC, NE, NJ, NM, NV, NY, OH, OR, PA, RI, TX, UT, VA, VT, WA, WI, WV, WY	Brassicaceae	Capparales	Magnoliopsida	Magnoliophyta	Forb/herb	Annual, Perennial	Introduced to U.S.	5, 6	GRIN		--
LOAR5	Logfia arvensis	ID, MI, MN, MT, NE, NY, OR, SD, TX, WA, WY	Asteraceae	Asterales	Magnoliopsida	Magnoliophyta	Forb/herb	Annual	Introduced to U.S.	1, 6	FNA, Flora Europea		--
LOMI4	Logfia minima	CA, MA, NY, OR, PA, WA	Asteraceae	Asterales	Magnoliopsida	Magnoliophyta	Forb/herb	Annual	Introduced to U.S.	1, 6	FNA, Flora Europea		--
LOPEP	Lolium perenne ssp. perenne	AK, AL, AR, AZ, CA, CO, CT, DC, DE, FL, GA, IA, ID, IL, IN, KS, KY, LA, MA, MD, ME, MI, MN, MO, MS, MT, NC, ND, NE, NH, NJ, NM, NV, NY, OH, OK, OR, PA, PR, RI, SC, SD, TN, TX, UT, VA, VT, WA, WI, WV, WY	Poaceae	Cyperales	Liliopsida	Magnoliophyta	Graminoid	Perennial	Introduced to U.S.	1, 5, 6, 7, 8	GRIN	subsp. Not in GRIN; this is spp level record	--
LOPE2	Lolium persicum	CO, MO, MT, ND, NY, WY	Poaceae	Cyperales	Liliopsida	Magnoliophyta	Graminoid	Annual, Perennial	Introduced to U.S.	8	GRIN		--
LORI	Lolium rigidum	AZ, CA, LA, MO, MS, OR, TX	Poaceae	Cyperales	Liliopsida	Magnoliophyta	Graminoid	Annual	Introduced to U.S.	1, 6, 8	GRIN		--
LOTE2	Lolium temulentum	AK, AL, AR, AZ, CA, CT, DE, FL, GA, HI, IA, ID, IL, KS, KY, LA, MA, MD, ME, MI, MN, MO, MS, MT, NC, ND, NJ, NM, NY, OH, OK, OR, PA, RI, SC, SD, TN, TX, VA, VT, WA, WV, WY	Poaceae	Cyperales	Liliopsida	Magnoliophyta	Graminoid	Annual	Introduced to U.S.	6	GRIN		--
LOTET	Lolium temulentum ssp. temulentum	AK, AL, AR, AZ, CA, CT, DE, FL, GA, HI, IA, ID, IL, KS, KY, LA, MA, MD, ME, MI, MN, MO, MS, MT, NC, ND, NJ, NM, NY, OH, OK, OR, PA, RI, SC, SD, TN, TX, VA, VT, WA, WV, WY	Poaceae	Cyperales	Liliopsida	Magnoliophyta	Graminoid	Annual	Introduced to U.S.	6	GRIN	record is spp level	--
LOHE6	Lonicera ×heckrottii	IL	Caprifoliaceae	Dipsacales	Magnoliopsida	Magnoliophyta	Shrub	Perennial	Introduced to U.S.	cultivation	PLANTS	sempervirens x americana	--
LOMI5	Lonicera ×minutiflora	IL, IN, MI, OH, WI, WY	Caprifoliaceae	Dipsacales	Magnoliopsida	Magnoliophyta	Shrub	Perennial	Introduced to U.S.	cultivation	GRIN	only in cultivation	--
LONO	Lonicera ×notha	IL, IN, NY, WI	Caprifoliaceae	Dipsacales	Magnoliopsida	Magnoliophyta	Shrub	Perennial	Introduced to U.S.	cultivation	GRIN	only in cultivation	--
LOSA8	Lonicera ×salicifolia	OH	Caprifoliaceae	Dipsacales	Magnoliopsida	Magnoliophyta	Shrub	Perennial	Introduced to U.S.	cultivation	PLANTS	derivative of another hybrid	--
LOXY2	Lonicera ×xylosteoides	IL, IN, MI, NY, OH, WI	Caprifoliaceae	Dipsacales	Magnoliopsida	Magnoliophyta	Shrub	Perennial	Introduced to U.S.	cultivation	GRIN	only in cultivation	--
LOKO2	Lonicera korolkowii	NH	Caprifoliaceae	Dipsacales	Magnoliopsida	Magnoliophyta	Shrub	Perennial	Introduced to U.S.	8	GRIN		--
LORU3	Lonicera ruprechtiana	IL, IN, MI, NY, OH	Caprifoliaceae	Dipsacales	Magnoliopsida	Magnoliophyta	Shrub	Perennial	Introduced to U.S.	2	GRIN		--
LOGL10	Lotus glaber	CA, CO, ID, KS, MD, MS, MT, NC, NE, NV, NY, OH, OR, PA, RI, UT, VA, WA, WV	Fabaceae	Fabales	Magnoliopsida	Magnoliophyta	Forb/herb	Perennial	Introduced to U.S.	1, 6, 8	GRIN		--
LOPE80	Lotus pedunculatus	CA, FL, HI, ID, IL, OR, WA	Fabaceae	Fabales	Magnoliopsida	Magnoliophyta	Forb/herb	Perennial	Introduced to U.S.	6	GRIN		--
LUGR9	Ludwigia grandiflora	AL, AR, CA, DC, FL, GA, KY, LA, MO, MS, NC, NJ, NY, OK, OR, PA, SC, TN, TX, VA, WA, WV	Onagraceae	Myrtales	Magnoliopsida	Magnoliophyta	Forb/herb, Subshrub	Perennial	Introduced to U.S.	unknown	Zardini et al. 1991 (Systematic Botany 162:242); Nesom, G. Y. & J. T. Kartesz. 2000 (Castanea 65:123–125.)	two disjunct pops in SE US and S Brazil/NE Argentina/Uruguay/Paraguay; nativity in eastern US unclear; seems safer to exclude this taxon	--
LUGRG2	Ludwigia grandiflora ssp. grandiflora	AL, AR, CA, DC, FL, GA, KY, LA, MO, MS, NC, NJ, NY, OK, OR, PA, SC, TN, TX, VA, WA, WV	Onagraceae	Myrtales	Magnoliopsida	Magnoliophyta	Forb/herb, Subshrub	Perennial	Introduced to U.S.	26, 33	GRIN	other infraspp taxon is native to NAm	--
LUGRH	Ludwigia grandiflora ssp. hexapetala	AL, AR, FL, GA, KY, LA, MS, NC, OR, SC, TN	Onagraceae	Myrtales	Magnoliopsida	Magnoliophyta	Forb/herb, Subshrub	Perennial	Introduced to U.S.	26, 33	GRIN	species is native, but this ssp. Is from S. Am	--
LUPEM	Ludwigia peploides ssp. montevidensis	CA, LA	Onagraceae	Myrtales	Magnoliopsida	Magnoliophyta	Forb/herb	Perennial	Introduced to U.S.	23, 27	FO PERU	PERU, ECUADOR, NICARAGUA; FO NICARAGUA SUGGESTS INTRODUCED TO AUSTRALIA; IS NOT IN FO AUSTRALIA	--
LUPE6	Ludwigia peruviana	AL, FL, GA, MS, NC, PR, TX	Onagraceae	Myrtales	Magnoliopsida	Magnoliophyta	Subshrub, Shrub, Forb/herb	Perennial	Introduced to U.S.	23, 25, 26, 27, 33	GRIN		--
LUAC2	Luffa acutangula	LA, PR, VA	Cucurbitaceae	Violales	Magnoliopsida	Magnoliophyta	Vine, Forb/herb	Annual	Introduced to U.S.	16	GRIN		--
LUAE	Luffa aegyptiaca	FL, IL, LA, NC, PR, SC, TX, VA, VI	Cucurbitaceae	Violales	Magnoliopsida	Magnoliophyta	Vine, Forb/herb	Annual	Introduced to U.S.	2, 16, 17, 18	Marr et al. 2005. Economic Botany 59: 137-153.	liberal estimate based on report of Marr et al.2005	--
LUAN	Lunaria annua	AR, CA, CO, CT, DC, DE, GA, ID, IL, IN, KY, MA, MD, ME, MI, MN, MT, NC, NY, OH, OR, PA, RI, TN, UT, VA, VT, WA, WV	Brassicaceae	Capparales	Magnoliopsida	Magnoliophyta	Forb/herb	Annual, Biennial	Introduced to U.S.	6	GRIN		--
LURE	Lunaria rediviva	MD, PA, VA	Brassicaceae	Capparales	Magnoliopsida	Magnoliophyta	Forb/herb	Perennial	Introduced to U.S.	1, 6	GRIN		--
LUAL22	Lupinus albus	FL, MA	Fabaceae	Fabales	Magnoliopsida	Magnoliophyta	Forb/herb	Annual	Introduced to U.S.	6	GRIN		--
LUAN4	Lupinus angustifolius	FL, ME	Fabaceae	Fabales	Magnoliopsida	Magnoliophyta	Forb/herb	Annual	Introduced to U.S.	6	GRIN		--
LUPE4	Luziola peruviana	FL, LA, TX	Poaceae	Cyperales	Liliopsida	Magnoliophyta	Graminoid	Perennial	Introduced to U.S.	23, 25, 26, 27, 33	GRIN		--
LUCO8	Luzula congesta	MA, ME, VT	Juncaceae	Juncales	Liliopsida	Magnoliophyta	Graminoid	Perennial	Introduced to U.S.	exclude	FNA	difficult complex; FNA treats as the native L. comosa	--
LYCH3	Lychnis chalcedonica	CT, ID, IL, IN, MA, ME, MI, MN, MT, ND, NH, NY, PA, VT, WI	Caryophyllaceae	Caryophyllales	Magnoliopsida	Magnoliophyta	Forb/herb	Perennial	Introduced to U.S.	8	GRIN		--
LYCO	Lychnis coronaria	AL, AR, CA, CO, CT, DE, GA, ID, IL, IN, KY, LA, MA, MD, ME, MI, MO, MT, NC, NH, NJ, NY, OH, OR, PA, RI, SC, TN, VA, VT, WA, WI, WV	Caryophyllaceae	Caryophyllales	Magnoliopsida	Magnoliophyta	Forb/herb	Perennial	Introduced to U.S.	1, 6, 8	GRIN		--
LYFU2	Lychnis fulgens	PA	Caryophyllaceae	Caryophyllales	Magnoliopsida	Magnoliophyta	Forb/herb	Perennial	Introduced to U.S.	2	GRIN		--
LYVI2	Lychnis viscaria	CT, MA, ME, NH, NY, OH, PA, WI	Caryophyllaceae	Caryophyllales	Magnoliopsida	Magnoliophyta	Forb/herb	Perennial	Introduced to U.S.	1	GRIN		--
LYAS4	Lycianthes asarifolia	LA, TX	Solanaceae	Solanales	Magnoliopsida	Magnoliophyta	Vine, Forb/herb	Perennial	Introduced to U.S.	25, 26	GRIN		--
LYBA4	Lycium barbarum	AL, AR, CA, CO, CT, DC, DE, FL, GA, IA, ID, IL, IN, KS, KY, LA, MA, MD, ME, MI, MN, MO, MT, NC, ND, NE, NH, NJ, NM, NV, NY, OH, OK, OR, PA, RI, SC, SD, TN, TX, UT, VA, VT, WA, WI, WV, WY	Solanaceae	Solanales	Magnoliopsida	Magnoliophyta	Vine, Shrub	Perennial	Introduced to U.S.	8	GRIN		--
LYCH	Lycium chinense	CA, CT, GA, IL, KS, KY, MA, MD, ME, MI, MO, NC, NH, NY, OH, OK, PA, TN, VA, VT	Solanaceae	Solanales	Magnoliopsida	Magnoliophyta	Vine, Shrub	Perennial	Introduced to U.S.	2	GRIN		--
LYEU	Lycopus europaeus	AL, DE, IL, IN, LA, MA, MD, MI, MS, NC, NJ, NY, OH, PA, VA, WI, WV	Lamiaceae	Lamiales	Magnoliopsida	Magnoliophyta	Forb/herb	Perennial	Introduced to U.S.	1, 2, 8	GRIN		--
LYRA	Lycoris radiata	FL, IL, LA, MS, NC, SC, TN	Liliaceae	Liliales	Liliopsida	Magnoliophyta	Forb/herb	Perennial	Introduced to U.S.	2	GRIN		--
LYSQ	Lycoris squamigera	OH, TN	Liliaceae	Liliales	Liliopsida	Magnoliophyta	Forb/herb	Perennial	Introduced to U.S.	2	GRIN		--
LYBA3	Lysimachia barystachys	GA	Primulaceae	Primulales	Magnoliopsida	Magnoliophyta	Forb/herb	Perennial	Introduced to U.S.	2	Flora of China		--
LYCL2	Lysimachia clethroides	CT, DC, IA, IL, KY, ME, MI, NC, NY, PA, TN, WI	Primulaceae	Primulales	Magnoliopsida	Magnoliophyta	Forb/herb	Perennial	Introduced to U.S.	2	GRIN		--
LYJA2	Lysimachia japonica	AR, LA, WV	Primulaceae	Primulales	Magnoliopsida	Magnoliophyta	Forb/herb	Perennial	Introduced to U.S.	2	Flora of China	also Indonesia?	--
LYPU2	Lysimachia punctata	CT, DC, IA, IL, KS, MA, MD, ME, MI, MT, NC, NE, NH, NJ, NY, OH, OR, PA, VT, WA, WI	Primulaceae	Primulales	Magnoliopsida	Magnoliophyta	Forb/herb	Perennial	Introduced to U.S.	1	Flora Europea		--
LYHY3	Lythrum hyssopifolium	CA, MA, ME, MI, NH, NJ, NY, OH, OR, PA, RI, WA	Lythraceae	Myrtales	Magnoliopsida	Magnoliophyta	Forb/herb	Annual, Biennial	Introduced to U.S.	1, 6	Flora Europea		--
LYPO4	Lythrum portula	CA, OH, OR, WA	Lythraceae	Myrtales	Magnoliopsida	Magnoliophyta	Forb/herb	Annual	Introduced to U.S.	1, 6	Flora Europea		--
LYTH5	Lythrum thymifolia	AL	Lythraceae	Myrtales	Magnoliopsida	Magnoliophyta	Forb/herb	Annual	Introduced to U.S.	1, 6	Flora Europea		--
MAUN3	Macfadyena unguis-cati	FL, GA, HI, LA, PR, SC, TX, VI	Bignoniaceae	Scrophulariales	Magnoliopsida	Magnoliophyta	Vine	Perennial	Introduced to U.S.	23, 25, 26, 27	GRIN		--
MATO3	Macrothelypteris torresiana	AL, AR, FL, GA, HI, LA, MS, PR, SC, TX	Thelypteridaceae	Polypodiales	Filicopsida	Pteridophyta	Forb/herb	Perennial	Introduced to U.S.	2, 11, 15, 17, 18, 20, 21, 29, 35	GRIN		--
MASO9	Magnolia ×soulangiana	OH, PA	Magnoliaceae	Magnoliales	Magnoliopsida	Magnoliophyta	Shrub, Tree	Perennial	Introduced to U.S.	cultivation	GRIN	only in cultivation	--
MAKO	Magnolia kobus	PA	Magnoliaceae	Magnoliales	Magnoliopsida	Magnoliophyta	Shrub, Tree	Perennial	Introduced to U.S.	2	GRIN		--
MAST6	Magnolia stellata	OH	Magnoliaceae	Magnoliales	Magnoliopsida	Magnoliophyta	Tree	Perennial	Introduced to U.S.	2	GRIN		--
MAAF	Malcolmia africana	AZ, CA, CO, ID, IL, KS, MT, NM, NV, OR, TX, UT, WA, WY	Brassicaceae	Capparales	Magnoliopsida	Magnoliophyta	Forb/herb	Annual	Introduced to U.S.	6	GRIN		--
MAMA4	Malcolmia maritima	MN, NH, OR, WI	Brassicaceae	Capparales	Magnoliopsida	Magnoliophyta	Forb/herb	Annual	Introduced to U.S.	6	GRIN		--
MAMA29	Malus ×magdeburgensis	MA	Rosaceae	Rosales	Magnoliopsida	Magnoliophyta	Tree, Shrub	Perennial	Introduced to U.S.	cultivation	GRIN		--
MAHA7	Malus halliana	NC	Rosaceae	Rosales	Magnoliopsida	Magnoliophyta	Shrub, Tree	Perennial	Introduced to U.S.	2	GRIN		--
MASP9	Malus spectabilis	DC	Rosaceae	Rosales	Magnoliopsida	Magnoliophyta	Tree	Perennial	Introduced to U.S.	2	GRIN		--
MATO6	Malus toringo	IL, MA, MD, NY, OH, PA, WI	Rosaceae	Rosales	Magnoliopsida	Magnoliophyta	Shrub	Perennial	Introduced to U.S.	2	GRIN		--
MAZU2	Malus zumi	OH, VA	Rosaceae	Rosales	Magnoliopsida	Magnoliophyta	Shrub	Perennial	Introduced to U.S.	2	GRIN		--
MAAL	Malva alcea	CT, IN, MA, ME, MI, NH, NJ, NY, OH, PA, RI, VT, WI	Malvaceae	Malvales	Magnoliopsida	Magnoliophyta	Forb/herb	Perennial	Introduced to U.S.	1, 6	GRIN		--
MAMO2	Malva moschata	CA, CT, DC, DE, ID, IL, IN, KY, MA, MD, ME, MI, MO, MT, NC, NH, NJ, NY, OH, OR, PA, RI, TN, VA, VT, WA, WI, WV, WY	Malvaceae	Malvales	Magnoliopsida	Magnoliophyta	Forb/herb	Perennial	Introduced to U.S.	6	GRIN		--
MANI2	Malva nicaeensis	CA, MT, NJ	Malvaceae	Malvales	Magnoliopsida	Magnoliophyta	Forb/herb	Annual, Biennial	Introduced to U.S.	6, 8	GRIN		--
MAPA5	Malva parviflora	AZ, CA, CO, FL, GA, HI, IA, ID, KS, LA, MA, MD, MO, MT, ND, NE, NJ, NM, NV, NY, OR, SC, TX, WA, WY	Malvaceae	Malvales	Magnoliopsida	Magnoliophyta	Forb/herb	Annual, Biennial, Perennial	Introduced to U.S.	5, 6, 8	GRIN		--
MAPU5	Malva pusilla	CA, IA, IL, IN, KS, MA, MD, MI, MN, MO, ND, NE, NM, OH, OK, PA, SD, TN, TX, VA, WI, WY	Malvaceae	Malvales	Magnoliopsida	Magnoliophyta	Forb/herb	Annual, Biennial	Introduced to U.S.	1, 5, 8	GRIN		--
MASY	Malva sylvestris	AZ, CA, CO, CT, DC, DE, IA, ID, IL, IN, KS, KY, LA, MA, MD, ME, MI, MN, MO, MT, NC, ND, NE, NH, NJ, NM, NY, OH, OR, PA, RI, SC, SD, TN, TX, UT, VA, VT, WA, WI, WV, WY	Malvaceae	Malvales	Magnoliopsida	Magnoliophyta	Forb/herb	Annual, Biennial, Perennial	Introduced to U.S.	1, 5, 6, 8	GRIN		--
MAVE	Malva verticillata	CA, CO, CT, DC, DE, IA, IL, MA, MD, ME, MI, MN, MO, ND, NE, NH, NJ, NM, NY, OH, PA, RI, UT, VT, WA, WI, WV, WY	Malvaceae	Malvales	Magnoliopsida	Magnoliophyta	Forb/herb	Annual	Introduced to U.S.	2	GRIN		--
MACO6	Malvastrum coromandelianum	AL, FL, HI, LA, MA, NJ, PA, PR, TX, VI	Malvaceae	Malvales	Magnoliopsida	Magnoliophyta	Subshrub, Forb/herb	Annual, Perennial	Introduced to U.S.	9, 23	Stone, Benjamin C. 1970. The flora of Guam. Micronesica 6:1-659.; cited online (HEAR)	pantropic	--
MAARA	Malvaviscus arboreus var. arboreus	FL, HI, NC, PR, VI	Malvaceae	Malvales	Magnoliopsida	Magnoliophyta	Shrub, Subshrub	Perennial	Introduced to U.S.	9, 23	GRIN	record is spp-level	--
MAES	Manihot esculenta	AL, FL, HI, MS, PR, TX, VI	Euphorbiaceae	Euphorbiales	Magnoliopsida	Magnoliophyta	Subshrub, Shrub, Forb/herb	Perennial	Introduced to U.S.	24, 25	GRIN		--
MAGR8	Manihot grahamii	FL, GA, LA	Euphorbiaceae	Euphorbiales	Magnoliopsida	Magnoliophyta	Tree	Perennial	Introduced to U.S.	26, 33	GRIN		--
MAVU	Marrubium vulgare	AK, AL, AR, AZ, CA, CO, CT, DC, DE, GA, HI, IA, ID, IL, IN, KS, KY, MA, MD, ME, MI, MN, MO, MS, MT, NC, NE, NJ, NM, NV, NY, OH, OK, OR, PA, RI, SC, SD, TN, TX, UT, VA, VT, WA, WI, WV, WY	Lamiaceae	Lamiales	Magnoliopsida	Magnoliophyta	Subshrub, Forb/herb	Perennial	Introduced to U.S.	1, 5, 6, 8	GRIN		--
MAMI13	Marsilea minuta	FL, GA	Marsileaceae	Hydropteridales	Filicopsida	Pteridophyta	Forb/herb	Perennial	Introduced to U.S.	7, 10, 12, 15, 16, 18	GRIN		--
MARE6	Matricaria recutita	AR, AZ, CT, IA, IL, IN, KS, KY, MA, MD, ME, MI, MN, MO, ND, NJ, NY, OH, OR, PA, RI, TN, TX, UT, VA, WA, WI, WY	Asteraceae	Asterales	Magnoliopsida	Magnoliophyta	Forb/herb	Annual	Introduced to U.S.	1, 6, 8	GRIN		--
MAIN4	Matthiola incana	CA, IL, NC, TX	Brassicaceae	Capparales	Magnoliopsida	Magnoliophyta	Subshrub, Forb/herb	Annual, Biennial, Perennial	Introduced to U.S.	6	GRIN		--
MALO3	Matthiola longipetala	AZ, CA, ID, KS, MI, NM, TX	Brassicaceae	Capparales	Magnoliopsida	Magnoliophyta	Forb/herb	Annual, Biennial	Introduced to U.S.	6, 7	GRIN		--
MAMI4	Mazus miquelii	MA, ME, MI, NC, NJ, NY, PA, WV	Scrophulariaceae	Scrophulariales	Magnoliopsida	Magnoliophyta	Forb/herb	Perennial	Introduced to U.S.	8	GRIN		--
MAPU7	Mazus pumilus	AL, AR, CA, CT, DC, DE, FL, GA, IL, KY, LA, MA, MD, MO, MS, NC, NJ, NY, OH, OK, OR, PA, SC, TN, TX, VA, WA, WI, WV	Scrophulariaceae	Scrophulariales	Magnoliopsida	Magnoliophyta	Forb/herb	Annual	Introduced to U.S.	2, 17, 18	GRIN		--
MEAR	Medicago arabica	AL, AR, CA, CT, DC, FL, GA, IL, LA, MA, ME, MO, MS, MT, NC, NJ, OK, OR, PA, RI, SC, TN, TX, VA, VT, WA	Fabaceae	Fabales	Magnoliopsida	Magnoliophyta	Forb/herb	Annual	Introduced to U.S.	1, 5, 6	GRIN		--
MEHE5	Medicago heldreichii	MD	Fabaceae	Fabales	Magnoliopsida	Magnoliophyta	Forb/herb		Introduced to U.S.	6, 8	GRIN	borderline	--
MEHY4	Medicago hybrida	IN	Fabaceae	Fabales	Magnoliopsida	Magnoliophyta	Forb/herb	Perennial	Introduced to U.S.	1	GRIN	borderline	--
MELA5	Medicago laciniata	LA, MA, ME, SC	Fabaceae	Fabales	Magnoliopsida	Magnoliophyta	Forb/herb	Annual	Introduced to U.S.	5, 6, 7, 12	GRIN		--
MELI5	Medicago littoralis	NJ	Fabaceae	Fabales	Magnoliopsida	Magnoliophyta	Forb/herb	Annual	Introduced to U.S.	5, 6, 8	GRIN		--
MEMI	Medicago minima	AL, AR, AZ, CA, CT, FL, HI, KS, LA, MA, MD, MI, MO, MS, NC, NJ, NY, OK, OR, SC, TN, TX, VA, WA	Fabaceae	Fabales	Magnoliopsida	Magnoliophyta	Forb/herb	Annual	Introduced to U.S.	1, 5, 6, 8, 12	GRIN		--
MEMO10	Medicago monantha	MA	Fabaceae	Fabales	Magnoliopsida	Magnoliophyta	Forb/herb	Annual	Introduced to U.S.	8	GRIN		--
MEMO5	Medicago monspeliaca	AL, MA, MD, NY	Fabaceae	Fabales	Magnoliopsida	Magnoliophyta	Forb/herb	Annual	Introduced to U.S.	1, 6, 8	GRIN		--
MEOR2	Medicago orbicularis	AL, CA, FL, GA, IL, LA, MD, MS, NC, NJ, OK, TN, TX	Fabaceae	Fabales	Magnoliopsida	Magnoliophyta	Forb/herb	Annual	Introduced to U.S.	5, 6, 8, 12	GRIN		--
MEPO3	Medicago polymorpha	AK, AL, AR, AZ, CA, CT, FL, GA, HI, ID, LA, MA, ME, MI, MO, MS, MT, NC, NJ, NM, NV, NY, OH, OK, OR, PA, RI, SC, TN, TX, UT, VA, VT, WA, WY	Fabaceae	Fabales	Magnoliopsida	Magnoliophyta	Forb/herb	Annual, Perennial	Introduced to U.S.	1, 5, 6, 8	GRIN		--
MEPR	Medicago praecox	CA, MA, OR	Fabaceae	Fabales	Magnoliopsida	Magnoliophyta	Forb/herb	Perennial	Introduced to U.S.	6	GRIN		--
MERI3	Medicago rigidula	MA	Fabaceae	Fabales	Magnoliopsida	Magnoliophyta	Forb/herb	Annual	Introduced to U.S.	1, 6	GRIN		--
MESAF	Medicago sativa ssp. falcata	AK, AZ, CA, DE, IA, IL, KS, MA, MD, MI, MN, MS, MT, ND, NE, NJ, NV, NY, OH, OR, PA, SD, UT, VA, WA, WI, WY	Fabaceae	Fabales	Magnoliopsida	Magnoliophyta	Forb/herb	Annual, Perennial	Introduced to U.S.	1, 2, 5, 6, 8	GRIN		--
MESAS	Medicago sativa ssp. sativa	AK, AL, AR, AZ, CA, CO, CT, DC, DE, FL, GA, HI, IA, ID, IL, IN, KS, KY, LA, MA, MD, ME, MI, MN, MO, MS, MT, NC, ND, NE, NH, NJ, NM, NV, NY, OH, OK, OR, PA, PR, RI, SC, SD, TN, TX, UT, VA, VI, VT, WA, WI, WV, WY	Fabaceae	Fabales	Magnoliopsida	Magnoliophyta	Forb/herb	Annual, Perennial	Introduced to U.S.	2	GRIN		--
MESC6	Medicago scutellata	MD	Fabaceae	Fabales	Magnoliopsida	Magnoliophyta	Forb/herb	Annual	Introduced to U.S.	6	GRIN		--
METU	Medicago turbinata	NJ, OR	Fabaceae	Fabales	Magnoliopsida	Magnoliophyta	Forb/herb	Annual	Introduced to U.S.	6	GRIN		--
MEQU	Melaleuca quinquenervia	FL, HI, LA, PR	Myrtaceae	Myrtales	Magnoliopsida	Magnoliophyta	Tree, Shrub	Perennial	Introduced to U.S.	18, 22, 29	GRIN		--
MESE2	Melampodium sericeum	MD	Asteraceae	Asterales	Magnoliopsida	Magnoliophyta	Forb/herb	Annual	Introduced to U.S.	9, 23	Stuessy, T. F. 1972. Revision of the genus Melampodium (Compositae: Heliantheae). Rhodora 74: 1–70, 161–219.Rhodora 1-77.		--
MEAL	Melica altissima	NY, OK	Poaceae	Cyperales	Liliopsida	Magnoliophyta	Graminoid	Perennial	Introduced to U.S.	1, 8	GrassBase (Kew)		--
MEAL3	Melilotus altissimus	IL, ME, MI, NJ, NY, OH, PA, WI	Fabaceae	Fabales	Magnoliopsida	Magnoliophyta	Forb/herb	Biennial, Perennial	Introduced to U.S.	1	GRIN		--
MEIN2	Melilotus indicus	AL, AR, AZ, CA, DE, FL, GA, HI, ID, KY, LA, MA, ME, MN, MS, NC, NH, NJ, NM, NV, NY, OK, OR, PA, SC, TX, UT, VA, VT, WA, WI	Fabaceae	Fabales	Magnoliopsida	Magnoliophyta	Forb/herb	Annual	Introduced to U.S.	5, 6, 7, 8	GRIN		--
MESU2	Melilotus sulcatus	AL, NJ, PA	Fabaceae	Fabales	Magnoliopsida	Magnoliophyta	Forb/herb	Annual	Introduced to U.S.	5, 6	GRIN		--
MERE9	Melinis repens	AZ, CA, FL, GA, HI, LA, MD, NC, NM, PR, TX, VI	Poaceae	Cyperales	Liliopsida	Magnoliophyta	Graminoid	Annual, Perennial	Introduced to U.S.	5, 6, 10, 11, 12, 15	GRIN		--
MEOF2	Melissa officinalis	AR, CA, CT, DC, DE, GA, ID, IL, IN, KS, KY, LA, MA, MD, ME, MI, MO, MT, NC, NJ, NY, OH, OK, OR, PA, RI, SC, TN, VA, VT, WA, WV	Lamiaceae	Lamiales	Magnoliopsida	Magnoliophyta	Forb/herb	Perennial	Introduced to U.S.	1, 5, 6, 8	GRIN		--
MECO4	Melochia corchorifolia	AL, AR, FL, GA, IL, LA, MD, MO, MS, NC, NY, SC, TX	Sterculiaceae	Malvales	Magnoliopsida	Magnoliophyta	Subshrub, Forb/herb	Annual	Introduced to U.S.	2, 12, 15, 16, 17, 18, 29	GRIN		--
MEVE2	Mentha ?×verticillata	CT, IL, NJ, PA, WI, WV	Lamiaceae	Lamiales	Magnoliopsida	Magnoliophyta	Forb/herb	Perennial	Introduced to U.S.	cultivation	GRIN	only in cultivation	--
MEGR2	Mentha ×gracilis	AR, CT, DC, DE, IA, IL, IN, KS, KY, MA, MD, ME, MI, MN, MO, NC, NE, NH, NJ, NY, OH, PA, RI, SC, VA, VT, WI, WV	Lamiaceae	Lamiales	Magnoliopsida	Magnoliophyta	Forb/herb	Perennial	Introduced to U.S.	cultivation	GRIN	only in cultivation	--
MERO2	Mentha ×rotundifolia	AL, AZ, CT, DC, DE, GA, IL, IN, KY, LA, MA, MD, ME, MI, MS, NC, NJ, NM, NY, OH, PA, SC, TN, TX, VA, WV	Lamiaceae	Lamiales	Magnoliopsida	Magnoliophyta	Forb/herb	Perennial	Introduced to U.S.	cultivation	GRIN	only in cultivation	--
MEVI6	Mentha ×villosa	CA, CT, HI, IL, IN, KY, MA, ME, MI, NH, NJ, NY, OH, OR, PA, PR, RI, VI, VT, WA, WI	Lamiaceae	Lamiales	Magnoliopsida	Magnoliophyta	Forb/herb	Perennial	Introduced to U.S.	cultivation	GRIN	only in cultivation	--
MEAQ	Mentha aquatica	AR, CA, CT, DE, GA, IL, IN, KY, MA, MD, ME, MI, MO, NC, NJ, NY, OH, OR, PA, PR, RI, UT, VA, VT, WA, WI, WV	Lamiaceae	Lamiales	Magnoliopsida	Magnoliophyta	Forb/herb	Perennial	Introduced to U.S.	1, 5, 6, 11, 12	GRIN		--
MEPU	Mentha pulegium	CA, HI, MD, NJ, OR, PA, WA	Lamiaceae	Lamiales	Magnoliopsida	Magnoliophyta	Forb/herb	Perennial	Introduced to U.S.	1, 5, 6, 8	GRIN		--
MESU5	Mentha suaveolens	AL, AZ, CA, CT, DE, FL, IL, IN, KY, LA, MA, ME, MI, NC, NJ, NM, NY, OH, OR, PA, SC, TX, WA	Lamiaceae	Lamiales	Magnoliopsida	Magnoliophyta	Forb/herb	Perennial	Introduced to U.S.	1, 5, 6	GRIN		--
MEAN	Mercurialis annua	AL, CA, DC, DE, IL, MA, MD, ME, NJ, NY, OH, OR, PA, SC	Euphorbiaceae	Euphorbiales	Magnoliopsida	Magnoliophyta	Forb/herb	Annual	Introduced to U.S.	1, 5, 6	GRIN		--
MECR3	Mesembryanthemum crystallinum	AZ, CA, PA	Aizoaceae	Caryophyllales	Magnoliopsida	Magnoliophyta	Forb/herb	Annual, Perennial	Introduced to U.S.	6, 12, 13, 28	GRIN		--
MEJA	Metaplexis japonica	IA	Asclepiadaceae	Gentianales	Magnoliopsida	Magnoliophyta	Vine, Forb/herb	Perennial	Introduced to U.S.	2	GRIN		--
MIMI	Mibora minima	MA, NY	Poaceae	Cyperales	Liliopsida	Magnoliophyta	Graminoid	Perennial	Introduced to U.S.	1, 6	GrassBase (Kew)		--
MIPE8	Microthlaspi perfoliatum	AR, DC, IA, IL, IN, KS, KY, LA, MD, MO, NC, NJ, NY, OH, OK, PA, TN, VA, WA, WV	Brassicaceae	Capparales	Magnoliopsida	Magnoliophyta	Forb/herb	Annual	Introduced to U.S.	1, 6, 8	GRIN		--
MIJA	Mirabilis jalapa	AL, AR, AZ, CA, CT, DC, FL, GA, HI, IL, IN, KY, LA, MD, MS, NC, NJ, NV, NY, OH, OK, OR, PA, PR, RI, SC, TX, VA, VI, VT, WA	Nyctaginaceae	Caryophyllales	Magnoliopsida	Magnoliophyta	Forb/herb, Subshrub	Perennial	Introduced to U.S.	23, 27	FO PERU, FO ECUADOR	MAY OFTEN BE CONFUSED WITH IPOMOEA JALAPA (INDIA?) PERU. FO ECUADOR SAYS NATIVE TO STH AMERICA AND USED IN CULTIVATION… "UNKNOWN IN TRULY WILD STATE" BUT FO NICARAUGUA SUGGESTS PROBABLY NATIVE TO MEXICO	--
MIFL3	Miscanthus floridulus	AR, MO	Poaceae	Cyperales	Liliopsida	Magnoliophyta	Graminoid	Perennial	Introduced to U.S.	2, 17, 18, 19, 20	GRIN		--
MISA	Miscanthus sacchariflorus	CT, IA, IL, MA, ME, MI, MN, MO, NE, NY, WI	Poaceae	Cyperales	Liliopsida	Magnoliophyta	Graminoid	Perennial	Introduced to U.S.	2	GRIN		--
MIOR	Misopates orontium	AK, CA, CT, FL, HI, ID, IL, KY, ME, MI, NJ, NY, OH, OR, PA, UT, VA, WA	Scrophulariaceae	Scrophulariales	Magnoliopsida	Magnoliophyta	Forb/herb	Annual	Introduced to U.S.	1, 5, 6, 12	GRIN		--
MOTR2	Moehringia trinervia	OH	Caryophyllaceae	Caryophyllales	Magnoliopsida	Magnoliophyta	Forb/herb	Annual, Perennial	Introduced to U.S.	1, 2, 6, 8	Flora Europea, Flora of China		--
MOER	Moenchia erecta	CA, IL, MD, OR, PA, SC, WA	Caryophyllaceae	Caryophyllales	Magnoliopsida	Magnoliophyta	Forb/herb	Annual	Introduced to U.S.	6	FNA		--
MOCA2	Molinia caerulea	CT, MA, ME, NJ, NY, OR, PA, RI, VT, WI	Poaceae	Cyperales	Liliopsida	Magnoliophyta	Graminoid	Perennial	Introduced to U.S.	1, 6, 8	GrassBase (Kew)		--
MOCE	Mollugo cerviana	AZ, CA, HI, NM, NV, NY, PA, TX, UT	Molluginaceae	Caryophyllales	Magnoliopsida	Magnoliophyta	Forb/herb	Annual	Introduced to U.S.	6, 7, 8, 10, 11, 12, 13, 16, 28, 29, 31	GRIN		--
MOGR3	Mollugo gracillima	MD	Molluginaceae	Caryophyllales	Magnoliopsida	Magnoliophyta	Forb/herb	Annual, Perennial	Introduced to U.S.	exclude	FNA	FNA says this specimen was misidentified	--
MOLA	Moluccella laevis	AZ, CA, MN, NV, NY, OR, PA, TX, UT	Lamiaceae	Lamiales	Magnoliopsida	Magnoliophyta	Forb/herb	Annual	Introduced to U.S.	8	GRIN		--
MOBA	Momordica balsamina	AL, FL, LA, NM, OK, PR, TX	Cucurbitaceae	Violales	Magnoliopsida	Magnoliophyta	Vine, Forb/herb	Annual	Introduced to U.S.	10, 11, 12, 29, 31	GRIN		--
MOCH2	Momordica charantia	AL, CT, FL, HI, KY, LA, PA, PR, TX, VI	Cucurbitaceae	Violales	Magnoliopsida	Magnoliophyta	Vine, Forb/herb	Annual	Introduced to U.S.	10, 11, 12, 15, 16, 17, 18, 29	GRIN		--
MORU3	Morella rubra	GA	Myricaceae	Myricales	Magnoliopsida	Magnoliophyta	Tree	Perennial	Introduced to U.S.	2	GRIN		--
MOAR6	Moricandia arvensis	VA	Brassicaceae	Capparales	Magnoliopsida	Magnoliophyta	Forb/herb	Biennial, Perennial	Introduced to U.S.	6	GRIN		--
MONI	Morus nigra	KY, LA, OH, PR, TX, WV	Moraceae	Urticales	Magnoliopsida	Magnoliophyta	Tree, Shrub	Perennial	Introduced to U.S.	8	Flora of China		--
MUNU	Murdannia nudiflora	AL, AR, FL, GA, HI, LA, MS, NC, PR, SC, TX	Commelinaceae	Commelinales	Liliopsida	Magnoliophyta	Forb/herb	Annual, Perennial	Introduced to U.S.	2, 17, 18, 20	Flora of China		--
MUPA3	Musa ×paradisiaca	FL, HI, LA, PR	Musaceae	Zingiberales	Liliopsida	Magnoliophyta	Tree, Shrub, Subshrub	Perennial	Introduced to U.S.	cultivation	GRIN	only in cultivation	--
MUAR5	Muscari armeniacum	IL, LA, OH	Liliaceae	Liliales	Liliopsida	Magnoliophyta	Forb/herb	Perennial	Introduced to U.S.	1, 6	GRIN		--
MYPE	Myagrum perfoliatum	OH, OK, TX	Brassicaceae	Capparales	Magnoliopsida	Magnoliophyta	Forb/herb	Annual	Introduced to U.S.	1, 6, 8	GRIN		--
MYMU	Mycelis muralis	ID, MA, ME, MI, MN, NH, NY, OR, VT, WA	Asteraceae	Asterales	Magnoliopsida	Magnoliophyta	Forb/herb	Annual	Introduced to U.S.	1	GRIN		--
MYAR	Myosotis arvensis	CT, DC, ID, IL, KY, MA, MD, ME, MI, MN, MT, NC, NH, NJ, NY, OH, OR, PA, RI, SC, TN, VA, VT, WA, WI, WV, WY	Boraginaceae	Lamiales	Magnoliopsida	Magnoliophyta	Forb/herb	Annual	Introduced to U.S.	1, 5, 6, 8	GRIN		--
MYDI	Myosotis discolor	AL, AR, CA, DE, GA, HI, ID, KY, LA, MA, MD, MI, MS, MT, NC, NJ, NV, NY, OH, OR, PA, SC, VA, WA, WI	Boraginaceae	Lamiales	Magnoliopsida	Magnoliophyta	Forb/herb	Annual, Perennial	Introduced to U.S.	1, 5	Flora Europea		--
MYST2	Myosotis stricta	CA, CT, DC, DE, IA, ID, IL, IN, KY, MA, MD, ME, MI, MO, MT, NC, NE, NH, NJ, NV, NY, OH, OR, PA, UT, VA, VT, WA, WI, WY	Boraginaceae	Lamiales	Magnoliopsida	Magnoliophyta	Forb/herb	Annual	Introduced to U.S.	1, 6, 8	GRIN		--
MYOD	Myrrhis odorata	MI, OR, PA	Apiaceae	Apiales	Magnoliopsida	Magnoliophyta	Forb/herb	Perennial	Introduced to U.S.	1	GRIN		--
NAIN	Narcissus ×incomparabilis	AL, AR, GA, LA, MD, MO, MS, NC, NY, OH, OR, SC, VA	Liliaceae	Liliales	Liliopsida	Magnoliophyta	Forb/herb	Perennial	Introduced to U.S.	cultivation	GRIN	only in cultivation	--
NAME2	Narcissus ×medioluteus	DC, IL, IN, KY, LA, MD, MI, MO, MS, NC, OH, SC, TN, VA	Liliaceae	Liliales	Liliopsida	Magnoliophyta	Forb/herb	Perennial	Introduced to U.S.	cultivation	GRIN	only in cultivation	--
NAOD	Narcissus ×odorus	AR, LA, NC, SC, VA	Liliaceae	Liliales	Liliopsida	Magnoliophyta	Forb/herb	Perennial	Introduced to U.S.	cultivation	GRIN	only in cultivation	--
NAAS2	Narcissus assoanus	LA	Liliaceae	Liliales	Liliopsida	Magnoliophyta	Forb/herb	Perennial	Introduced to U.S.	6	GRIN		--
NABU	Narcissus bulbocodium	LA, NC	Liliaceae	Liliales	Liliopsida	Magnoliophyta	Forb/herb	Perennial	Introduced to U.S.	6	GRIN		--
NAJO	Narcissus jonquilla	AL, AR, GA, IL, LA, MD, MS, NC, NY, OH, SC, TX, UT	Liliaceae	Liliales	Liliopsida	Magnoliophyta	Forb/herb	Perennial	Introduced to U.S.	6	GRIN		--
NAPA3	Narcissus papyraceus	CA, LA	Liliaceae	Liliales	Liliopsida	Magnoliophyta	Forb/herb	Perennial	Introduced to U.S.	6	GRIN		--
NAPO	Narcissus poeticus	AL, AR, CT, GA, IL, IN, KY, LA, MA, MD, ME, MO, NC, NJ, NY, OH, OR, PA, SC, TN, UT, VA, VT, WA, WI	Liliaceae	Liliales	Liliopsida	Magnoliophyta	Forb/herb	Perennial	Introduced to U.S.	1	GRIN		--
NAPS	Narcissus pseudonarcissus	AL, AR, CA, CT, DE, GA, IL, IN, KY, LA, MA, MD, MO, MS, NC, NH, NJ, NY, OH, OR, PA, RI, SC, TN, TX, VA, WA, WV	Liliaceae	Liliales	Liliopsida	Magnoliophyta	Forb/herb	Perennial	Introduced to U.S.	1, 5, 6	GRIN		--
NATA2	Narcissus tazetta	AL, AR, CA, FL, LA, MS, NC, OR, SC, TX, VA	Liliaceae	Liliales	Liliopsida	Magnoliophyta	Forb/herb	Perennial	Introduced to U.S.	1, 6, 8	GRIN		--
NAST3	Nardus stricta	ID, MA, MI, NH, NY, OR, VT	Poaceae	Cyperales	Liliopsida	Magnoliophyta	Graminoid	Perennial	Introduced to U.S.	1, 6	GRIN		--
NANE	Nassella neesiana	AL	Poaceae	Cyperales	Liliopsida	Magnoliophyta	Graminoid	Perennial	Introduced to U.S.	26, 27, 33	GRIN		--
NATR3	Nassella trichotoma	IL, KY, NC, SC	Poaceae	Cyperales	Liliopsida	Magnoliophyta	Graminoid	Perennial	Introduced to U.S.	26, 33	GRIN		--
NAST4	Nasturtium ×sterile	CT, ID, MI, NH, PA, WI	Brassicaceae	Capparales	Magnoliopsida	Magnoliophyta	Forb/herb	Perennial	Introduced to U.S.	1	GRIN		--
NAMI2	Nasturtium microphyllum	AK, AL, AR, GA, HI, ID, KY, MA, ME, MI, MN, MS, NC, NE, NH, NM, NY, OR, PA, TN, VA, WI	Brassicaceae	Capparales	Magnoliopsida	Magnoliophyta	Forb/herb	Perennial	Introduced to U.S.	1, 6, 8	GRIN		--
NENU2	Nelumbo nucifera	AL, AR, FL, GA, LA, MD, MO, MS, NC, NJ, NY, OH, SC, TN, WV	Nelumbonaceae	Nymphaeales	Magnoliopsida	Magnoliophyta	Forb/herb	Perennial	Introduced to U.S.	2, 8, 16, 17, 18, 29	GRIN		--
NEGR3	Nepeta grandiflora	NY, WY	Lamiaceae	Lamiales	Magnoliopsida	Magnoliophyta	Forb/herb	Perennial	Introduced to U.S.	1	GRIN	borderline 8	--
NERA2	Nepeta racemosa	NY, WI, WY	Lamiaceae	Lamiales	Magnoliopsida	Magnoliophyta	Forb/herb	Perennial	Introduced to U.S.	8	GRIN		--
NECO3	Nephrolepis cordifolia	AL, FL, GA, HI, PR, VI	Dryopteridaceae	Polypodiales	Filicopsida	Pteridophyta	Forb/herb	Perennial	Introduced to U.S.	unknown	FNA	pantropic; 'not native to any particular region'	--
NEPA3	Neslia paniculata	AK, CT, IA, ID, IL, IN, MA, ME, MI, MN, MO, ND, NH, NJ, NY, OH, OR, PA, SD, VT, WA, WI	Brassicaceae	Capparales	Magnoliopsida	Magnoliophyta	Forb/herb	Annual	Introduced to U.S.	1, 8	GRIN		--
NIPH	Nicandra physalodes	AL, AR, CA, CO, CT, DC, DE, FL, GA, HI, IA, ID, IL, IN, KS, KY, MA, MD, ME, MI, MN, MO, MS, NC, NE, NH, NJ, NY, OH, OK, PA, RI, SC, TN, VA, VT, WA, WI, WV	Solanaceae	Solanales	Magnoliopsida	Magnoliophyta	Forb/herb	Annual	Introduced to U.S.	27	GRIN		--
NISA	Nicotiana ×sanderae	CA, MA	Solanaceae	Solanales	Magnoliopsida	Magnoliophyta	Forb/herb	Annual	Introduced to U.S.	cultivation	GRIN		--
NIAL	Nicotiana alata	CA, CT, MA, MD, NY, OH, PA	Solanaceae	Solanales	Magnoliopsida	Magnoliophyta	Forb/herb	Perennial	Introduced to U.S.	26	GRIN		--
NIGL	Nicotiana glauca	AL, AZ, CA, FL, GA, HI, MD, NJ, NM, NV, OH, TX	Solanaceae	Solanales	Magnoliopsida	Magnoliophyta	Tree, Shrub	Perennial	Introduced to U.S.	26, 27, 33	GRIN		--
NILO	Nicotiana longiflora	AL, CT, DE, FL, GA, IL, LA, MA, MD, MI, MO, MS, NJ, NY, PA, TX, VT	Solanaceae	Solanales	Magnoliopsida	Magnoliophyta	Forb/herb	Annual, Perennial	Introduced to U.S.	26, 33	GRIN		--
NIPL2	Nicotiana plumbaginifolia	FL, LA, MD, TX	Solanaceae	Solanales	Magnoliopsida	Magnoliophyta	Forb/herb	Annual	Introduced to U.S.	23, 26, 27	GRIN	weird distribution; plus FL?	--
NIRU	Nicotiana rustica	CT, IL, MA, MI, MN, MO, NC, NH, NJ, NM, NY, OH, OR, PA, SC, VA, WI	Solanaceae	Solanales	Magnoliopsida	Magnoliophyta	Forb/herb	Annual	Probably Introduced to U.S.	27	GRIN		--
NISU	Nicotiana suaveolens	NY	Solanaceae	Solanales	Magnoliopsida	Magnoliophyta	Forb/herb	Annual	Introduced to U.S.	29	GRIN		--
NITA	Nicotiana tabacum	CA, CT, FL, HI, KS, LA, MA, MD, NC, NJ, OH, PA, PR, SC, TX, VA, VI	Solanaceae	Solanales	Magnoliopsida	Magnoliophyta	Forb/herb	Annual, Perennial	Introduced to U.S.	26, 27	GRIN	south america'	--
NISC2	Nierembergia scoparia	GA	Solanaceae	Solanales	Magnoliopsida	Magnoliophyta	Subshrub	Perennial	Introduced to U.S.	33	GRIN		--
NIDA	Nigella damascena	CA, CT, ID, IL, KS, MA, MD, ME, MI, MN, MO, MT, NY, OH, OR, PA, TN, VA, VT, WA, WV	Ranunculaceae	Ranunculales	Magnoliopsida	Magnoliophyta	Forb/herb	Annual	Introduced to U.S.	1, 5, 6	GRIN		--
NISA2	Nigella sativa	CT	Ranunculaceae	Ranunculales	Magnoliopsida	Magnoliophyta	Forb/herb	Annual	Introduced to U.S.	8	GRIN		--
NINI	Nipponanthemum nipponicum	NJ, NY	Asteraceae	Asterales	Magnoliopsida	Magnoliophyta	Forb/herb, Shrub, Subshrub	Perennial	Introduced to U.S.	2	GRIN		--
NOLU	Nonea lutea	KY, NY, PA	Boraginaceae	Lamiales	Magnoliopsida	Magnoliophyta	Forb/herb	Annual	Introduced to U.S.	1, 8	GRIN		--
NORO	Nonea rosea	ME, PA	Boraginaceae	Lamiales	Magnoliopsida	Magnoliophyta	Forb/herb	Annual	Introduced to U.S.	1, 8	Selvi et al. 2002. Taxon 51:719-730.	border region in Caucuses	--
NOVE	Nonea vesicaria	NY, PA	Boraginaceae	Lamiales	Magnoliopsida	Magnoliophyta	Forb/herb	Annual, Biennial	Introduced to U.S.	6	Flora Europea		--
NOBO	Nothoscordum borbonicum	AL, CA, FL, GA, LA, MS, OR, SC, TN, VA	Liliaceae	Liliales	Liliopsida	Magnoliophyta	Forb/herb	Perennial	Introduced to U.S.	23, 26, 27, 33	GRIN		--
NOGR3	Nothoscordum gracile	CA, MS, SC, TN	Liliaceae	Liliales	Liliopsida	Magnoliophyta	Forb/herb	Perennial	Introduced to U.S.	23, 25, 26, 27, 33	GRIN		--
NYMA2	Nymphaea ×marliacea	MO	Nymphaeaceae	Nymphaeales	Magnoliopsida	Magnoliophyta	Forb/herb	Perennial	Introduced to U.S.	cultivation	GRIN		--
NYLO	Nymphaea lotus	FL, LA	Nymphaeaceae	Nymphaeales	Magnoliopsida	Magnoliophyta	Forb/herb	Perennial	Introduced to U.S.	10, 11, 12, 15	GRIN		--
OCBA	Ocimum basilicum	AZ, CT, FL, HI, IL, LA, MA, MO, NC, NY, PA, PR, RI, SC, VA, WI	Lamiaceae	Lamiales	Magnoliopsida	Magnoliophyta	Forb/herb	Annual, Perennial	Introduced to U.S.	cultivation	GRIN	widely cultivated	--
ODVE	Odontites vernus	MA, ME, MI, NY, VT, WI	Scrophulariaceae	Scrophulariales	Magnoliopsida	Magnoliophyta	Forb/herb	Annual	Introduced to U.S.	1, 8	GRIN		--
ODVES	Odontites vernus ssp. serotinus	MA, ME, MI, NY, VT, WI	Scrophulariaceae	Scrophulariales	Magnoliopsida	Magnoliophyta	Forb/herb	Annual	Introduced to U.S.	1, 8	GRIN		--
OEAQ	Oenanthe aquatica	DC, MD, OH	Apiaceae	Apiales	Magnoliopsida	Magnoliophyta	Forb/herb	Perennial	Introduced to U.S.	1, 6, 8	GRIN		--
OEJA2	Oenanthe javanica	MO	Apiaceae	Apiales	Magnoliopsida	Magnoliophyta	Forb/herb	Perennial	Introduced to U.S.	2, 8, 17, 18, 29	GRIN		--
OEPI	Oenanthe pimpinelloides	CA, DC	Apiaceae	Apiales	Magnoliopsida	Magnoliophyta	Forb/herb	Perennial	Introduced to U.S.	1, 6	GRIN		--
OEGL	Oenothera glazioviana	AR, CA, CT, MA, ME, MI, NC, NH, NJ, NY, OR, PA, RI, SC, VA, WA, WI	Onagraceae	Myrtales	Magnoliopsida	Magnoliophyta	Forb/herb	Biennial	Introduced to U.S.	cultivation	GRIN	widely cultivated	--
OEMO	Oenothera mollissima	NJ, OR	Onagraceae	Myrtales	Magnoliopsida	Magnoliophyta	Forb/herb	Annual	Introduced to U.S.	26, 33	GRIN		--
OLSA	Oldenlandia salzmannii	AL, FL	Rubiaceae	Rubiales	Magnoliopsida	Magnoliophyta	Forb/herb	Perennial	Introduced to U.S.	26	TROPICOS		--
ONVI	Onobrychis viciifolia	CA, CO, ID, IL, MA, MN, MO, MT, NE, NJ, NM, NV, NY, OR, SD, UT, VT, WA, WI, WV, WY	Fabaceae	Fabales	Magnoliopsida	Magnoliophyta	Forb/herb	Perennial	Introduced to U.S.	1	GRIN		--
ONAR	Ononis arvensis	NY, OR	Fabaceae	Fabales	Magnoliopsida	Magnoliophyta	Forb/herb	Perennial	Introduced to U.S.	1, 8	GRIN		--
ONRE	Ononis repens	MD, OR, WA	Fabaceae	Fabales	Magnoliopsida	Magnoliophyta	Forb/herb	Perennial	Introduced to U.S.	1	GRIN		--
ONSP	Ononis spinosa	IL, MD, NY, PA	Fabaceae	Fabales	Magnoliopsida	Magnoliophyta	Shrub, Subshrub	Perennial	Introduced to U.S.	1, 6, 8	GRIN		--
OPJA3	Ophiopogon jaburan	AR	Liliaceae	Liliales	Liliopsida	Magnoliophyta	Forb/herb	Perennial	Introduced to U.S.	2	GRIN		--
OPHIU2	Oplismenus hirtellus ssp. undulatifolius	MD	Poaceae	Cyperales	Liliopsida	Magnoliophyta	Graminoid	Perennial	Introduced to U.S.	1, 2, 8, 11, 12, 28, 16, 17, 18, 29	GRIN		--
OPFI	Opuntia ficus-indica	AZ, CA, FL, GA, HI, NC, NM, PR, TX	Cactaceae	Caryophyllales	Magnoliopsida	Magnoliophyta	Tree, Shrub	Perennial	Introduced to U.S.	9	GRIN		--
OPMO5	Opuntia monacantha	AL, FL, GA, HI, LA, MS, NC	Cactaceae	Caryophyllales	Magnoliopsida	Magnoliophyta	Tree, Shrub	Perennial	Introduced to U.S.	26, 33	GRIN		--
ORMA	Origanum majorana	MA, PA	Lamiaceae	Lamiales	Magnoliopsida	Magnoliophyta	Subshrub, Forb/herb	Perennial	Introduced to U.S.	6	GRIN		--
ORVU	Origanum vulgare	AR, CA, CT, DE, IL, MA, MD, MI, NC, NJ, NY, OH, OR, PA, VA, VT, WA	Lamiaceae	Lamiales	Magnoliopsida	Magnoliophyta	Forb/herb	Perennial	Introduced to U.S.	1, 2, 5, 6, 8	GRIN		--
ORCA6	Ornithogalum caudatum	AR	Liliaceae	Liliales	Liliopsida	Magnoliophyta	Forb/herb	Perennial	Introduced to U.S.	11, 13, 28	GRIN		--
ORPY	Ornithogalum pyrenaicum	WV	Liliaceae	Liliales	Liliopsida	Magnoliophyta	Forb/herb	Perennial	Introduced to U.S.	1, 5, 6	GRIN		--
ORPE80	Ornithopus perpusillus	PA	Fabaceae	Fabales	Magnoliopsida	Magnoliophyta	Forb/herb	Annual	Introduced to U.S.	1, 5, 6	GRIN		--
ORSA2	Ornithopus sativus	CA, MA, NY	Fabaceae	Fabales	Magnoliopsida	Magnoliophyta	Forb/herb	Annual	Introduced to U.S.	5, 6	GRIN		--
ORSAS	Ornithopus sativus ssp. sativus	MA, NY	Fabaceae	Fabales	Magnoliopsida	Magnoliophyta	Forb/herb	Annual	Introduced to U.S.	5, 6	GRIN		--
ORRA	Orobanche ramosa	CA, IL, KY, NC, NJ, TX	Orobanchaceae	Scrophulariales	Magnoliopsida	Magnoliophyta	Forb/herb	Annual	Introduced to U.S.	1, 6, 7, 12	GRIN		--
ORSA	Oryza sativa	AL, AR, CA, GA, IL, LA, MO, MS, NC, OK, PR, SC, TN, TX, VA, VI	Poaceae	Cyperales	Liliopsida	Magnoliophyta	Graminoid	Annual	Introduced to U.S.	cultivation	GRIN	widely cultivated	--
OTAL	Ottelia alismoides	CA, LA, MO, TX	Hydrocharitaceae	Hydrocharitales	Liliopsida	Magnoliophyta	Forb/herb	Perennial	Introduced to U.S.	16, 18, 29	GRIN		--
OXDE3	Oxalis debilis	AL, FL, GA, HI, LA, MS, PR, SC, TX, VI	Oxalidaceae	Geraniales	Magnoliopsida	Magnoliophyta	Forb/herb	Perennial	Introduced to U.S.	25, 26, 27, 33	GRIN		--
OXDEC	Oxalis debilis var. corymbosa	AL, FL, GA, HI, LA, MS, PR, SC, TX, VI	Oxalidaceae	Geraniales	Magnoliopsida	Magnoliophyta	Forb/herb	Perennial	Introduced to U.S.	26, 27, 33	GRIN		--
OXRU	Oxalis rubra	AL, AR, CA, FL, GA, LA, MS, NC, OK, SC, TX, VA	Oxalidaceae	Geraniales	Magnoliopsida	Magnoliophyta	Forb/herb	Perennial	Introduced to U.S.	26, 33	GRIN		--
PAFO3	Paederia foetida	FL, GA, HI, LA, NC, SC, TX	Rubiaceae	Rubiales	Magnoliopsida	Magnoliophyta	Vine, Shrub	Perennial	Introduced to U.S.	2, 16, 17, 18	GRIN		--
PALA27	Paeonia lactiflora	KY, NY, PA	Paeoniaceae	Dilleniales	Magnoliopsida	Magnoliophyta	Forb/herb	Perennial	Introduced to U.S.	2	GRIN		--
PAOF2	Paeonia officinalis	KY, MA, VT, WV	Paeoniaceae	Dilleniales	Magnoliopsida	Magnoliophyta	Forb/herb	Perennial	Introduced to U.S.	1, 6	GRIN		--
PAAN4	Panicum antidotale	AL, AZ, CA, FL, HI, NC, NM, SC, TX, UT	Poaceae	Cyperales	Liliopsida	Magnoliophyta	Graminoid	Perennial	Introduced to U.S.	8, 12	GRIN		--
PABE4	Panicum bergii	AL, GA, TX	Poaceae	Cyperales	Liliopsida	Magnoliophyta	Graminoid	Perennial	Probably Introduced to U.S.	25, 26, 27, 33	GRIN		--
PABI80	Panicum bisulcatum	GA, PA, SC	Poaceae	Cyperales	Liliopsida	Magnoliophyta	Graminoid	Annual	Introduced to U.S.	2, 18, 29	GRIN		--
PAMIM	Panicum miliaceum ssp. miliaceum	AL, AZ, CA, CO, CT, DC, DE, FL, GA, HI, IA, ID, IL, IN, KS, KY, LA, MA, MD, ME, MI, MN, MO, MS, MT, NC, ND, NE, NH, NJ, NM, NV, NY, OH, OR, PA, PR, RI, SD, TN, TX, UT, VA, VI, VT, WA, WI, WY	Poaceae	Cyperales	Liliopsida	Magnoliophyta	Graminoid	Annual	Introduced to U.S.	cultivation	GRIN	widely cultivated	--
PAMIR	Panicum miliaceum ssp. ruderale	MN, WI	Poaceae	Cyperales	Liliopsida	Magnoliophyta	Graminoid	Annual	Introduced to U.S.	cultivation	GRIN	widely cultivated	--
PAPA35	Panicum paludosum	MD	Poaceae	Cyperales	Liliopsida	Magnoliophyta	Graminoid	Perennial	Introduced to U.S.	16, 17, 18, 29	GRIN		--
PAPS12	Panicum psilopodium	MD	Poaceae	Cyperales	Liliopsida	Magnoliophyta	Graminoid	Annual	Introduced to U.S.	2, 16, 17,18	GRIN		--
[truncated: 783 more rows]
